# Supplementary material for: Competition between radiative and predissociative decay mechanisms in excited electronic states of CH radical
Source: Phys Chem Chem Phys. 2026 Mar 6;28(12):7484–93. doi: 10.1039/d5cp04531b (PMC12965207; doi:10.1039/d5cp04531b)
Supplement: CP-028-D5CP04531B-s001 [file CP-028-D5CP04531B-s001.zip]

Archive with 5 entries (5 files):
- CH_A_LVL.inp
- CH_B_LVL.inp
- CH_C_LVL.inp
- CH_XAb_stab_LR_mod_205.inp
- CH_XBCa_stab_LR_mod_114.inp
