# Supplementary material for: Competition between radiative and predissociative decay mechanisms in excited electronic states of CH radical
Source: Phys Chem Chem Phys. 2026 Mar 6;28(12):7484–93. doi: 10.1039/d5cp04531b (PMC12965207; doi:10.1039/d5cp04531b)
Supplement: CP-028-D5CP04531B-s001 [file CP-028-D5CP04531B-s001.zip › CH_A_LVL.inp]

6 12 1 1 0 1	% IAN1 IMN1 IAN2 IMN2 CHARGE NUMPOT
Energy levels of CH A2Delta	% TiTL
0.005 0.8 7.0 1.0D-06	% RH RMIN RMAX EPS, RH(before) = 0.0007, EPS(before) = 1.0D-06
1241 0 2 39420.827933728		% NTP LPPOT OMEGA VLIM
8 1 0 0 0		% NUSE IR2 ILR NCN CNN
1.0D+00 1.0D+00 0	% RFACT EFACT VSHIFT
0.8	45301.4803
0.805	44338.19635
0.81	43374.9124
0.815	42476.3534
0.82	41577.7944
0.825	40740.393
0.83	39902.9916
0.835	39123.4432
0.84	38343.8948
0.845	37619.0186
0.85	36894.1424
0.855	36220.99035
0.86	35547.8383
0.865	34923.57215
0.87	34299.306
0.875	33721.29335
0.88	33143.2807
0.885	32608.9856
0.89	32074.6905
0.895	31581.7554
0.9	31088.8203
0.905	30634.97295
0.91	30181.1256
0.915	29764.2556
0.92	29347.3856
0.925	28965.45815
0.93	28583.5307
0.935	28234.65255
0.94	27885.7744
0.945	27568.11885
0.95	27250.4633
0.955	26962.32935
0.96	26674.1954
0.965	26413.9414
0.97	26153.6874
0.975	25919.78325
0.98	25685.8791
0.985	25476.8476
0.99	25267.8161
0.995	25082.2794
1	24896.7427
1.005	24733.37
1.01	24569.9973
1.015	24427.54635
1.02	24285.0954
1.025	24162.3659
1.03	24039.6364
1.035	23935.5081
1.04	23831.3798
1.045	23744.7698
1.05	23658.1598
1.055	23588.05395
1.06	23517.9481
1.065	23463.3666
1.07	23408.7851
1.075	23368.8158
1.08	23328.8465
1.085	23302.60415
1.09	23276.3618
1.095	23263.00105
1.1	23249.6403
1.105	23248.3544499999
1.11	23247.0685999999
1.115	23257.1652999999
1.12	23267.2619999999
1.125	23288.0291499999
1.13	23308.7962999999
1.135	23339.3280499999
1.14	23369.8597999999
1.145	23409.4353499999
1.15	23449.0108999999
1.155	23497.8440999999
1.16	23546.6772999999
1.165	23604.3914999999
1.17	23662.1056999999
1.175	23725.0279499999
1.18	23787.9501999999
1.185	23854.7009499999
1.19	23921.4516999999
1.195	24003.1217499999
1.2	24084.7917999999
1.205	24189.2896999998
1.21	24293.7875999998
1.215	24403.8228999998
1.22	24513.8581999998
1.225	24612.1390999998
1.23	24710.4199999998
1.235	24804.8487999998
1.24	24899.2775999998
1.245	25000.9722499997
1.25	25102.6668999997
1.255	25210.4146999997
1.26	25318.1624999997
1.265	25428.5006999997
1.27	25538.8388999997
1.275	25651.6350999996
1.28	25764.4312999996
1.285	25880.1706999996
1.29	25995.9100999996
1.295	26114.2184499995
1.3	26232.5267999995
1.305	26352.8678499995
1.31	26473.2088999994
1.315	26595.2589499994
1.32	26717.3089999994
1.325	26840.7741999993
1.33	26964.2393999993
1.335	27088.7333499992
1.34	27213.2272999992
1.345	27338.4432999991
1.35	27463.6592999991
1.355	27589.702249999
1.36	27715.745199999
1.365	27842.7079499989
1.37	27969.6706999988
1.375	28097.1865999988
1.38	28224.7024999987
1.385	28352.3449999986
1.39	28479.9874999985
1.395	28607.5490499984
1.4	28735.1105999983
1.405	28862.4321499982
1.41	28989.7536999981
1.415	29116.651799998
1.42	29243.5498999979
1.425	29369.8413999977
1.43	29496.1328999976
1.435	29621.6611499974
1.44	29747.1893999972
1.445	29871.806699997
1.45	29996.4239999969
1.455	30119.9918999967
1.46	30243.5597999964
1.465	30365.9450499962
1.47	30488.330299996
1.475	30609.4115499957
1.48	30730.4927999954
1.485	30850.1543999951
1.49	30969.8159999948
1.495	31087.9529999944
1.5	31206.0899999941
1.505	31322.6029499937
1.51	31439.1158999932
1.515	31553.9160499928
1.52	31668.7161999923
1.525	31781.7198999918
1.53	31894.7235999913
1.535	32005.8561999906
1.54	32116.98879999
1.545	32226.1808499893
1.55	32335.3728999887
1.555	32442.5663499879
1.56	32549.7597999871
1.565	32654.9019499862
1.57	32760.0440999853
1.575	32863.0923499843
1.58	32966.1405999832
1.585	33067.057049982
1.59	33167.9734999809
1.595	33266.7295499795
1.6	33365.4855999782
1.605	33462.0566499767
1.61	33558.6276999751
1.615	33652.9951999734
1.62	33747.3626999716
1.625	33839.5113499696
1.63	33931.6599999676
1.635	34021.5798499653
1.64	34111.499699963
1.645	34199.1834499603
1.65	34286.8671999577
1.655	34372.3127499547
1.66	34457.7582999517
1.665	34540.9658999482
1.67	34624.1734999447
1.675	34705.1482999408
1.68	34786.1230999368
1.685	34864.8726999323
1.69	34943.6222999277
1.695	35020.1597499225
1.7	35096.6971999173
1.705	35171.0381499114
1.71	35245.3790999054
1.715	35317.5440998985
1.72	35389.7090998917
1.725	35459.7206498838
1.73	35529.732199876
1.735	35597.6165498669
1.74	35665.5008998579
1.745	35731.2860498476
1.75	35797.0711998372
1.755	35860.7892498253
1.76	35924.5072998134
1.765	35986.1919497998
1.77	36047.8765997861
1.775	36107.5636497704
1.78	36167.2506997547
1.785	36224.9770997367
1.79	36282.7034997186
1.795	36338.5090996979
1.8	36394.3146996772
1.805	36448.2403996533
1.81	36502.1660996295
1.815	36554.2543496021
1.82	36606.3425995746
1.825	36656.6366995431
1.83	36706.9307995116
1.835	36755.4748994753
1.84	36804.018999439
1.845	36850.8580493973
1.85	36897.6970993555
1.855	36942.8771993075
1.86	36988.0572992594
1.865	37031.6244492041
1.87	37075.1915991488
1.875	37117.1899490851
1.88	37159.1882990214
1.885	37199.664798948
1.89	37240.1412988747
1.895	37279.1573987902
1.9	37318.1734987057
1.905	37355.7817986083
1.91	37393.3900985109
1.915	37429.5943983988
1.92	37465.7986982866
1.925	37500.6527981573
1.93	37535.5068980281
1.935	37569.3132478789
1.94	37603.1195977297
1.945	37636.0769475575
1.95	37669.0342973852
1.955	37700.6770971865
1.96	37732.3198969878
1.965	37762.2094967592
1.97	37792.0990965306
1.975	37820.5678462673
1.98	37849.0365960041
1.985	37876.5094457004
1.99	37903.9822953968
1.995	37930.4837450464
2	37956.9851946961
2.005	37982.459344292
2.01	38007.933493888
2.015	38032.404343422
2.02	38056.875192956
2.025	38080.3865924186
2.03	38103.8979918812
2.035	38126.4939412614
2.04	38149.0898906416
2.045	38170.8141899267
2.05	38192.5384892118
2.055	38213.4324883871
2.06	38234.3264875623
2.065	38254.421036611
2.07	38274.5155856596
2.075	38293.8388845622
2.08	38313.1621834648
2.085	38331.7424321989
2.09	38350.3226809331
2.095	38368.188179473
2.1	38386.0536780129
2.105	38403.2322763288
2.11	38420.4108746448
2.115	38436.9292227025
2.12	38453.4475707603
2.125	38469.3318685205
2.13	38485.2161662807
2.135	38500.492763698
2.14	38515.7693611152
2.145	38530.4645081373
2.15	38545.1596551594
2.155	38559.2987017261
2.16	38573.4377482928
2.165	38587.042594335
2.17	38600.6474403773
2.175	38613.7391858157
2.18	38626.8309312541
2.185	38639.4304759974
2.19	38652.0300207408
2.195	38664.158464684
2.2	38676.2869086273
2.205	38687.96460165
2.21	38699.6422946727
2.215	38710.8872366368
2.22	38722.1321786008
2.225	38732.9618693476
2.23	38743.7915600945
2.235	38754.2233494425
2.24	38764.6551387904
2.245	38774.7064265311
2.25	38784.7577142718
2.255	38794.4454001662
2.26	38804.1330860606
2.265	38813.4716198359
2.27	38822.8101536112
2.275	38831.8135349553
2.28	38840.8169162994
2.285	38849.4990448555
2.29	38858.1811734117
2.295	38866.556048772
2.3	38874.9309241323
2.305	38883.011995831
2.31	38891.0930675296
2.315	38898.8921850364
2.32	38906.6913025431
2.325	38914.2197152542
2.33	38921.7481279654
2.335	38929.0172851931
2.34	38936.2864424209
2.345	38943.3076433823
2.35	38950.3288443437
2.355	38957.1130381486
2.36	38963.8972319534
2.365	38970.453817594
2.37	38977.0104032345
2.375	38983.3483295697
2.38	38989.6862559049
2.385	38995.8145216424
2.39	39001.9427873798
2.395	39007.8703910568
2.4	39013.7979947338
2.405	39019.5335346983
2.41	39025.2690746628
2.415	39030.820149057
2.42	39036.3712234513
2.425	39041.7449801882
2.43	39047.1187369252
2.435	39052.3223236598
2.44	39057.5259103944
2.445	39062.5666244922
2.45	39067.60733859
2.455	39072.4920271036
2.46	39077.3767156172
2.465	39082.1113252689
2.47	39086.8459349207
2.475	39091.4362120655
2.48	39096.0264892104
2.485	39100.4780798029
2.49	39104.9296703953
2.495	39109.2482699492
2.5	39113.5668695031
2.505	39117.7580230609
2.51	39121.9491766187
2.515	39126.0176287594
2.52	39130.0860809001
2.525	39134.0363257056
2.53	39137.9865705112
2.535	39141.8233015129
2.54	39145.6600325146
2.545	39149.3877926925
2.55	39153.1155528705
2.555	39156.7386846508
2.56	39160.3618164311
2.565	39163.8841117573
2.57	39167.4064070836
2.575	39170.831407444
2.58	39174.2564078043
2.585	39177.587754224
2.59	39180.9191006437
2.595	39184.1603337841
2.6	39187.4015669246
2.605	39190.5560772077
2.61	39193.7105874909
2.615	39196.7814653337
2.62	39199.8523431766
2.625	39202.842479227
2.63	39205.8326152773
2.635	39208.7448006884
2.64	39211.6569860994
2.645	39214.4942126421
2.65	39217.3314391847
2.655	39220.0964499304
2.66	39222.8614606761
2.665	39225.5566507852
2.67	39228.2518408944
2.675	39230.8795581219
2.68	39233.5072753494
2.685	39236.0698707583
2.69	39238.6324661672
2.695	39241.1321952125
2.7	39243.6319242579
2.705	39246.0710975027
2.71	39248.5102707475
2.715	39250.8907565647
2.72	39253.271242382
2.725	39255.5949674712
2.73	39257.9186925604
2.735	39260.187494106
2.74	39262.4562956517
2.745	39264.6720227506
2.75	39266.8877498496
2.755	39269.0523147
2.76	39271.2168795504
2.765	39273.3317633136
2.77	39275.4466470768
2.775	39277.5135474843
2.78	39279.5804478918
2.785	39281.6009334379
2.79	39283.6214189839
2.795	39285.5971275082
2.8	39287.5728360324
2.805	39289.5053260609
2.81	39291.4378160894
2.815	39293.3285655758
2.82	39295.2193150623
2.825	39297.0697665415
2.83	39298.9202180206
2.835	39300.7318670365
2.84	39302.5435160523
2.845	39304.317751887
2.85	39306.0919877218
2.855	39307.8301702959
2.86	39309.56835287
2.865	39311.2715968216
2.87	39312.9748407732
2.875	39314.6441266665
2.88	39316.3134125597
2.885	39317.9495888899
2.89	39319.58576522
2.895	39321.1894919587
2.9	39322.7932186974
2.905	39324.3648592368
2.91	39325.9364997763
2.915	39327.4760996049
2.92	39329.0156994335
2.925	39330.522881941
2.93	39332.0300644485
2.935	39333.504105764
2.94	39334.9781470795
2.945	39336.4177937996
2.95	39337.8574405198
2.955	39339.2609883471
2.96	39340.6645361744
2.965	39342.0298278883
2.97	39343.3951196022
2.975	39344.7198268337
2.98	39346.0445340652
2.985	39347.3264235391
2.99	39348.6083130129
2.995	39349.8454072269
3	39351.0825014408
3.005	39352.2733476706
3.01	39353.4641939004
3.015	39354.6081164579
3.02	39355.7520390153
3.025	39356.8491224041
3.03	39357.9462057929
3.035	39358.9971670651
3.04	39360.0481283374
3.045	39361.0542898731
3.05	39362.0604514088
3.055	39363.0236176437
3.06	39363.9867838786
3.065	39364.9089462502
3.07	39365.8311086219
3.075	39366.7145443199
3.08	39367.5979800179
3.085	39368.4451081923
3.09	39369.2922363667
3.095	39370.105480999
3.1	39370.9187256313
3.105	39371.7004214207
3.11	39372.4821172102
3.115	39373.2344906829
3.12	39373.9868641557
3.125	39374.711877244
3.13	39375.4368903322
3.135	39376.136262619
3.14	39376.8356349059
3.145	39377.5108514507
3.15	39378.1860679956
3.155	39378.8384077609
3.16	39379.4907475263
3.165	39380.1213170357
3.17	39380.7518865451
3.175	39381.3616636325
3.18	39381.9714407199
3.185	39382.561298954
3.19	39383.1511571882
3.195	39383.7218856463
3.2	39384.2926141045
3.205	39384.8449332809
3.21	39385.3972524574
3.215	39385.9318263904
3.22	39386.4664003235
3.225	39386.9838472843
3.23	39387.5012942451
3.235	39388.0021942208
3.24	39388.5030941965
3.245	39388.9879940488
3.25	39389.4728939011
3.255	39389.9423161348
3.26	39390.4117383685
3.265	39390.8661830744
3.27	39391.3206277802
3.275	39391.7605761758
3.28	39392.2005245715
3.285	39392.6264420959
3.29	39393.0523596203
3.295	39393.4646965008
3.3	39393.8770333813
3.305	39394.276226741
3.31	39394.6754201007
3.315	39395.0618940672
3.32	39395.4483680337
3.325	39395.8225344356
3.33	39396.1967008375
3.335	39396.5589597986
3.34	39396.9212187597
3.345	39397.2719588924
3.35	39397.6226990251
3.355	39397.9622976384
3.36	39398.3018962516
3.365	39398.630719645
3.37	39398.9595430384
3.375	39399.2779466124
3.38	39399.5963501863
3.385	39399.9046786087
3.39	39400.213007031
3.395	39400.5115944019
3.4	39400.8101817728
3.405	39401.0993517943
3.41	39401.3885218159
3.415	39401.6685879367
3.42	39401.9486540575
3.425	39402.2199197468
3.43	39402.4911854361
3.435	39402.7539442943
3.44	39403.0167031526
3.445	39403.2712391939
3.45	39403.5257752352
3.455	39403.7723630664
3.46	39404.0189508976
3.465	39404.2578559387
3.47	39404.4967609798
3.475	39404.7282397237
3.48	39404.9597184676
3.485	39405.1840187004
3.49	39405.4083189332
3.495	39405.6256799776
3.5	39405.8430410219
3.505	39406.0536939863
3.51	39406.2643469507
3.515	39406.468514981
3.52	39406.6726830113
3.525	39406.870581534
3.53	39407.0684800567
3.535	39407.2603170224
3.54	39407.4521539881
3.545	39407.6381301168
3.55	39407.8241062454
3.555	39408.0044152611
3.56	39408.1847242767
3.565	39408.3595531466
3.57	39408.5343820165
3.575	39408.7039111772
3.58	39408.8734403379
3.585	39409.0378439257
3.59	39409.2022475135
3.595	39409.3616935793
3.6	39409.5211396452
3.605	39409.6757903716
3.61	39409.8304410981
3.615	39409.9804530056
3.62	39410.1304649132
3.625	39410.2759890618
3.63	39410.4215132104
3.635	39410.5626953932
3.64	39410.703877576
3.645	39410.8408585114
3.65	39410.9778394467
3.655	39411.1107549597
3.66	39411.2436704728
3.665	39411.3726516742
3.67	39411.5016328757
3.675	39411.6268063327
3.68	39411.7519797898
3.685	39411.8734676921
3.69	39411.9949555943
3.695	39412.1128759126
3.7	39412.2307962308
3.705	39412.3452628711
3.71	39412.4597295113
3.715	39412.5708524627
3.72	39412.681975414
3.725	39412.7898608913
3.73	39412.8977463686
3.735	39413.0024969499
3.74	39413.1072475313
3.745	39413.2089622902
3.75	39413.3106770492
3.755	39413.4094516825
3.76	39413.5082263158
3.765	39413.6041532657
3.77	39413.7000802156
3.775	39413.7932487882
3.78	39413.8864173609
3.785	39413.9769138397
3.79	39414.0674103185
3.795	39414.1553180736
3.8	39414.2432258287
3.805	39414.3286254221
3.81	39414.4140250154
3.815	39414.496994302
3.82	39414.5799635886
3.825	39414.6605778139
3.83	39414.7411920393
3.835	39414.8195239328
3.84	39414.8978558264
3.845	39414.973975692
3.85	39415.0500955577
3.855	39415.12407136
3.86	39415.1980471624
3.865	39415.2699446106
3.87	39415.3418420589
3.875	39415.4117246867
3.88	39415.4816073145
3.885	39415.5495365576
3.89	39415.6174658007
3.895	39415.6835010709
3.9	39415.7495363411
3.905	39415.8137350981
3.91	39415.8779338551
3.915	39415.940351675
3.92	39416.002769495
3.925	39416.0634601372
3.93	39416.1241507793
3.935	39416.1831662494
3.94	39416.2421817194
3.945	39416.2995723312
3.95	39416.356962943
3.955	39416.4127773775
3.96	39416.468591812
3.965	39416.5228771741
3.97	39416.5771625363
3.975	39416.6299644099
3.98	39416.6827662836
3.985	39416.7341287842
3.99	39416.7854912848
3.995	39416.8354571101
4	39416.8854229354
4.005	39416.9340334145
4.01	39416.9826438936
4.015	39417.0299390341
4.02	39417.0772341745
4.025	39417.1232527076
4.03	39417.1692712408
4.035	39417.2140506655
4.04	39417.2588300901
4.045	39417.302406715
4.05	39417.3459833398
4.055	39417.3883923235
4.06	39417.4308013073
4.065	39417.4720766982
4.07	39417.5133520891
4.075	39417.5535268623
4.08	39417.5937016356
4.085	39417.6328077298
4.09	39417.671913824
4.095	39417.7099821762
4.1	39417.7480505284
4.105	39417.7851111076
4.11	39417.8221716869
4.115	39417.858253527
4.12	39417.8943353671
4.125	39417.9294665979
4.13	39417.9645978287
4.135	39417.9988057062
4.14	39418.0330135836
4.145	39418.0663245192
4.15	39418.0996354549
4.155	39418.1320750436
4.16	39418.1645146324
4.165	39418.1961076799
4.17	39418.2277007274
4.175	39418.2584712762
4.18	39418.2892418249
4.185	39418.3192131793
4.19	39418.3491845337
4.195	39418.3783792845
4.2	39418.4075740354
4.205	39418.4360140833
4.21	39418.4644541313
4.215	39418.4921607096
4.22	39418.5198672879
4.225	39418.5468609839
4.23	39418.5738546799
4.235	39418.6001554567
4.24	39418.6264562335
4.245	39418.6520834498
4.25	39418.6777106661
4.255	39418.702683096
4.26	39418.727655526
4.265	39418.7519913782
4.27	39418.7763272305
4.275	39418.8000441664
4.28	39418.8237611023
4.285	39418.8468762536
4.29	39418.8699914048
4.295	39418.8925213907
4.3	39418.9150513765
4.305	39418.93701232
4.31	39418.9589732635
4.315	39418.9803808077
4.32	39419.0017883518
4.325	39419.0226576748
4.33	39419.0435269977
4.335	39419.0638728277
4.34	39419.0842186577
4.345	39419.1040552873
4.35	39419.1238919168
4.355	39419.1432332169
4.36	39419.1625745169
4.365	39419.1814339497
4.37	39419.2002933826
4.375	39419.2186840152
4.38	39419.2370746478
4.385	39419.2550091641
4.39	39419.2729436804
4.395	39419.2904343934
4.4	39419.3079251064
4.405	39419.3249839697
4.41	39419.3420428331
4.415	39419.3586814524
4.42	39419.3753200718
4.425	39419.3915497159
4.43	39419.4077793599
4.435	39419.4236109705
4.44	39419.439442581
4.445	39419.4548867837
4.45	39419.4703309863
4.455	39419.4853980999
4.46	39419.5004652136
4.465	39419.51516526
4.47	39419.5298653064
4.475	39419.5442080195
4.48	39419.5585507327
4.485	39419.5725455674
4.49	39419.5865404021
4.495	39419.6001965429
4.5	39419.6138526837
4.505	39419.6271790529
4.51	39419.6405054221
4.515	39419.6535106881
4.52	39419.666515954
4.525	39419.6792085386
4.53	39419.6919011232
4.535	39419.7042892097
4.54	39419.7166772962
4.545	39419.7287688363
4.55	39419.7408603764
4.555	39419.7526630974
4.56	39419.7644658183
4.565	39419.7759872296
4.57	39419.787508641
4.575	39419.7987560412
4.58	39419.8100034415
4.585	39419.8209839244
4.59	39419.8319644074
4.595	39419.8426848684
4.6	39419.8534053294
4.605	39419.8638724711
4.61	39419.8743396128
4.615	39419.8845599512
4.62	39419.8947802897
4.625	39419.9047601596
4.63	39419.9147400295
4.635	39419.9244855898
4.64	39419.9342311502
4.645	39419.9437483895
4.65	39419.9532656288
4.655	39419.9625603701
4.66	39419.9718551113
4.665	39419.980933017
4.67	39419.9900109228
4.675	39419.9988774996
4.68	39420.0077440764
4.685	39420.0164046799
4.69	39420.0250652834
4.695	39420.0335251223
4.7	39420.0419849613
4.705	39420.050249102
4.71	39420.0585132428
4.715	39420.0665866135
4.72	39420.0746599843
4.725	39420.082547379
4.73	39420.0904347738
4.735	39420.0981408564
4.74	39420.1058469389
4.745	39420.1133762466
4.75	39420.1209055543
4.755	39420.1282625017
4.76	39420.1356194491
4.765	39420.1428083316
4.77	39420.1499972141
4.775	39420.1570222114
4.78	39420.1640472087
4.785	39420.1709123881
4.79	39420.1777775675
4.795	39420.1844868871
4.8	39420.1911962068
4.805	39420.1977535189
4.81	39420.204310831
4.815	39420.2107198848
4.82	39420.2171289386
4.825	39420.2233933834
4.83	39420.2296578282
4.835	39420.2357812161
4.84	39420.2419046041
4.845	39420.247890393
4.85	39420.253876182
4.855	39420.2597277381
4.86	39420.2655792943
4.865	39420.2712998948
4.87	39420.2770204954
4.875	39420.2826133309
4.88	39420.2882061665
4.885	39420.2936743437
4.89	39420.2991425209
4.895	39420.3044890648
4.9	39420.3098356086
4.905	39420.3150634646
4.91	39420.3202913207
4.915	39420.3254033574
4.92	39420.3305153941
4.925	39420.335514405
4.93	39420.3405134159
4.935	39420.3454021217
4.94	39420.3502908275
4.945	39420.355071878
4.95	39420.3598529286
4.955	39420.3645289049
4.96	39420.3692048812
4.965	39420.3737782974
4.97	39420.3783517137
4.975	39420.3828250189
4.98	39420.3872983242
4.985	39420.3916739043
4.99	39420.3960494845
4.995	39420.4003296639
5	39420.4046098433
5.005	39420.4087968867
5.01	39420.41298393
5.015	39420.4170800438
5.02	39420.4211761575
5.025	39420.4251834916
5.03	39420.4291908257
5.035	39420.4331114752
5.04	39420.4370321247
5.045	39420.4408681312
5.05	39420.4447041376
5.055	39420.4484574906
5.06	39420.4522108436
5.065	39420.4558834821
5.07	39420.4595561206
5.075	39420.4631499345
5.08	39420.4667437484
5.085	39420.4702605796
5.09	39420.4737774109
5.095	39420.4772190549
5.1	39420.4806606989
5.105	39420.484028906
5.11	39420.487397113
5.115	39420.4906935891
5.12	39420.4939900652
5.125	39420.4972164736
5.13	39420.5004428821
5.135	39420.5036008445
5.14	39420.5067588068
5.145	39420.5098499041
5.15	39420.5129410014
5.155	39420.5159667751
5.16	39420.5189925488
5.165	39420.521954502
5.17	39420.5249164552
5.175	39420.5278160535
5.18	39420.5307156519
5.185	39420.5335543247
5.19	39420.5363929975
5.195	39420.5391721386
5.2	39420.5419512797
5.205	39420.5446722486
5.21	39420.5473932174
5.215	39420.5500573397
5.22	39420.552721462
5.225	39420.555330031
5.23	39420.5579386
5.235	39420.560492877
5.24	39420.563047154
5.245	39420.5655483693
5.25	39420.5680495847
5.255	39420.5704989386
5.26	39420.5729482926
5.265	39420.575346956
5.27	39420.5777456193
5.275	39420.5800947345
5.28	39420.5824438496
5.285	39420.5847445309
5.29	39420.5870452122
5.295	39420.589298547
5.3	39420.5915518819
5.305	39420.5937589312
5.31	39420.5959659805
5.315	39420.5981277796
5.32	39420.6002895786
5.325	39420.6024071375
5.33	39420.6045246965
5.335	39420.6065990012
5.34	39420.6086733059
5.345	39420.6107053184
5.35	39420.6127373309
5.355	39420.6147279902
5.36	39420.6167186494
5.365	39420.6186688717
5.37	39420.6206190941
5.375	39420.622529774
5.38	39420.6244404539
5.385	39420.6263124644
5.39	39420.6281844748
5.395	39420.6300186681
5.4	39420.6318528613
5.405	39420.6336500692
5.41	39420.6354472771
5.415	39420.6372083117
5.42	39420.6389693463
5.425	39420.6406950005
5.43	39420.6424206547
5.435	39420.6441117025
5.44	39420.6458027502
5.445	39420.6474599473
5.45	39420.6491171443
5.455	39420.6507412285
5.46	39420.6523653127
5.465	39420.6539570046
5.47	39420.6555486964
5.475	39420.6571086994
5.48	39420.6586687024
5.485	39420.6601977035
5.49	39420.6617267047
5.495	39420.6632253749
5.5	39420.664724045
5.505	39420.6661930395
5.51	39420.6676620339
5.515	39420.6691019924
5.52	39420.670541951
5.525	39420.6719534986
5.53	39420.6733650462
5.535	39420.6747487934
5.54	39420.6761325406
5.545	39420.6774890835
5.55	39420.6788456264
5.555	39420.6801755474
5.56	39420.6815054685
5.565	39420.6828093366
5.57	39420.6841132048
5.575	39420.6853915758
5.58	39420.6866699468
5.585	39420.6879233637
5.59	39420.6891767805
5.595	39420.6904057736
5.6	39420.6916347668
5.605	39420.6928398544
5.61	39420.6940449421
5.615	39420.6952266306
5.62	39420.6964083192
5.625	39420.6975671034
5.63	39420.6987258876
5.635	39420.699862251
5.64	39420.7009986143
5.645	39420.7021130292
5.65	39420.7032274441
5.655	39420.7043203722
5.66	39420.7054133003
5.665	39420.7064851927
5.67	39420.7075570852
5.675	39420.7086083829
5.68	39420.7096596806
5.685	39420.7106908144
5.69	39420.7117219483
5.695	39420.7127333395
5.7	39420.7137447307
5.705	39420.7147367909
5.71	39420.7157288511
5.715	39420.7167019827
5.72	39420.7176751142
5.725	39420.7186297104
5.73	39420.7195843066
5.735	39420.720520752
5.74	39420.7214571973
5.745	39420.7223758677
5.75	39420.723294538
5.755	39420.7241958008
5.76	39420.7250970635
5.765	39420.7259812779
5.77	39420.7268654923
5.775	39420.7277330095
5.78	39420.7286005268
5.785	39420.7294516902
5.79	39420.7303028536
5.795	39420.731137999
5.8	39420.7319731444
5.805	39420.7327926001
5.81	39420.7336120557
5.815	39420.7344161426
5.82	39420.7352202294
5.825	39420.7360092615
5.83	39420.7367982935
5.835	39420.7375725777
5.84	39420.7383468618
5.845	39420.7391066983
5.85	39420.7398665348
5.855	39420.7406122172
5.86	39420.7413578996
5.865	39420.7420897151
5.87	39420.7428215305
5.875	39420.7435397599
5.88	39420.7442579893
5.885	39420.7449629072
5.89	39420.7456678252
5.895	39420.7463597004
5.9	39420.7470515757
5.905	39420.747730671
5.91	39420.7484097664
5.915	39420.7490763389
5.92	39420.7497429114
5.925	39420.7503972126
5.93	39420.7510515138
5.935	39420.7516937898
5.94	39420.7523360657
5.945	39420.752966557
5.95	39420.7535970484
5.955	39420.7542159906
5.96	39420.7548349329
5.965	39420.7554425564
5.97	39420.75605018
5.975	39420.7566467103
5.98	39420.7572432406
5.985	39420.7578288982
5.99	39420.7584145558
5.995	39420.7589895565
6	39420.7595645573
6.005	39420.7601291124
6.01	39420.7606936674
6.015	39420.7612479835
6.02	39420.7618022996
6.025	39420.7623465789
6.03	39420.7628908582
6.035	39420.7634252987
6.04	39420.7639597392
6.045	39420.7644845346
6.05	39420.76500933
6.055	39420.7655246698
6.06	39420.7660400097
6.065	39420.7665460795
6.07	39420.7670521493
6.075	39420.7675491308
6.08	39420.7680461123
6.085	39420.7685341831
6.09	39420.7690222539
6.095	39420.7695015882
6.1	39420.7699809224
6.105	39420.7704516903
6.11	39420.7709224583
6.115	39420.7713848267
6.12	39420.7718471951
6.125	39420.7723013271
6.13	39420.7727554592
6.135	39420.7732015147
6.14	39420.7736475702
6.145	39420.7740857057
6.15	39420.7745238411
6.155	39420.7749542096
6.16	39420.7753845782
6.165	39420.7758073297
6.17	39420.7762300813
6.175	39420.7766453627
6.18	39420.7770606441
6.185	39420.7774685992
6.19	39420.7778765542
6.195	39420.7782773237
6.2	39420.7786780932
6.205	39420.7790718149
6.21	39420.7794655366
6.215	39420.7798523456
6.22	39420.7802391546
6.225	39420.780619183
6.23	39420.7809992114
6.235	39420.7813725887
6.24	39420.781745966
6.245	39420.782112819
6.25	39420.782479672
6.255	39420.7828401249
6.26	39420.7832005777
6.265	39420.7835547521
6.27	39420.7839089264
6.275	39420.7842569413
6.28	39420.7846049562
6.285	39420.7849469284
6.29	39420.7852889006
6.295	39420.7856249443
6.3	39420.785960988
6.305	39420.7862912152
6.31	39420.7866214424
6.315	39420.7869459627
6.32	39420.787270483
6.325	39420.7875894039
6.33	39420.7879083248
6.335	39420.7882217515
6.34	39420.7885351782
6.345	39420.7888432137
6.35	39420.7891512493
6.355	39420.7894539947
6.36	39420.7897567402
6.365	39420.7900542945
6.37	39420.7903518488
6.375	39420.7906443089
6.38	39420.790936769
6.385	39420.7912242299
6.39	39420.7915116908
6.395	39420.7917942455
6.4	39420.7920768003
6.405	39420.7923545401
6.41	39420.7926322799
6.415	39420.7929052942
6.42	39420.7931783085
6.425	39420.7934466848
6.43	39420.7937150611
6.435	39420.7939788852
6.44	39420.7942427094
6.445	39420.7945020654
6.45	39420.7947614215
6.455	39420.795016392
6.46	39420.7952713624
6.465	39420.795522028
6.47	39420.7957726936
6.475	39420.7960191335
6.48	39420.7962655734
6.485	39420.7965078652
6.49	39420.796750157
6.495	39420.7969883767
6.5	39420.7972265965
6.505	39420.7974608187
6.51	39420.797695041
6.515	39420.7979253388
6.52	39420.7981556366
6.525	39420.7983820816
6.53	39420.7986085266
6.535	39420.7988311891
6.54	39420.7990538515
6.545	39420.7992728001
6.55	39420.7994917487
6.555	39420.799707051
6.56	39420.7999223534
6.565	39420.8001340755
6.57	39420.8003457977
6.575	39420.8005540046
6.58	39420.8007622114
6.585	39420.8009669665
6.59	39420.8011717216
6.595	39420.8013730873
6.6	39420.8015744531
6.605	39420.8017724905
6.61	39420.8019705279
6.615	39420.8021652969
6.62	39420.802360066
6.625	39420.8025516254
6.63	39420.8027431849
6.635	39420.8029315923
6.64	39420.8031199997
6.645	39420.8033053117
6.65	39420.8034906236
6.655	39420.8036728954
6.66	39420.8038551673
6.665	39420.8040344533
6.67	39420.8042137394
6.675	39420.8043900929
6.68	39420.8045664465
6.685	39420.8047399198
6.69	39420.8049133931
6.695	39420.8050840374
6.7	39420.8052546817
6.705	39420.8054225472
6.71	39420.8055904127
6.715	39420.8057555488
6.72	39420.8059206849
6.725	39420.8060831398
6.73	39420.8062455947
6.735	39420.806405416
6.74	39420.8065652372
6.745	39420.8067224713
6.75	39420.8068797053
6.755	39420.8070343978
6.76	39420.8071890902
6.765	39420.8073412859
6.77	39420.8074934815
6.775	39420.8076432242
6.78	39420.807792967
6.785	39420.8079402998
6.79	39420.8080876327
6.795	39420.808232598
6.8	39420.8083775632
6.805	39420.8085202023
6.81	39420.8086628414
6.815	39420.808803195
6.82	39420.8089435486
6.825	39420.8090816565
6.83	39420.8092197645
6.835	39420.809355666
6.84	39420.8094915675
6.845	39420.8096253009
6.85	39420.8097590343
6.855	39420.8098906373
6.86	39420.8100222403
6.865	39420.8101517499
6.87	39420.8102812595
6.875	39420.810408712
6.88	39420.8105361644
6.885	39420.8106615953
6.89	39420.8107870262
6.895	39420.8109104704
6.9	39420.8110339147
6.905	39420.8111554066
6.91	39420.8112768985
6.915	39420.8113964716
6.92	39420.8115160448
6.925	39420.8116337323
6.93	39420.8117514198
6.935	39420.8118672539
6.94	39420.8119830881
6.945	39420.8120971007
6.95	39420.8122111134
6.955	39420.8123233357
6.96	39420.8124355581
6.965	39420.8125460207
6.97	39420.8126564833
6.975	39420.8127652163
6.98	39420.8128739493
6.985	39420.8129809822
6.99	39420.8130880151
6.995	39420.8131933768
7	39420.8132987385
-999 1 1 -1 80 1 -1 0		% NLEV1 AUTO1 LCDC lxpct NJM JDRJ IWR LPRWF
0 0	% IV(i) IJ(i)
