# Supplementary material for: Competition between radiative and predissociative decay mechanisms in excited electronic states of CH radical
Source: Phys Chem Chem Phys. 2026 Mar 6;28(12):7484–93. doi: 10.1039/d5cp04531b (PMC12965207; doi:10.1039/d5cp04531b)
Supplement: CP-028-D5CP04531B-s001 [file CP-028-D5CP04531B-s001.zip › CH_B_LVL.inp]

6 12 1 1 0 1	% IAN1 IMN1 IAN2 IMN2 CHARGE NUMPOT
Energy levels of CH B2Sig	% TiTL
0.005 0.8 7.0 1.0D-06	% RH RMIN RMAX EPS, RH(before) = 0.0007, EPS(before) = 1.0D-06
1241 0 0 29257.7619		% NTP LPPOT OMEGA VLIM
8 1 0 0 0		% NUSE IR2 ILR NCN CNN
1.0D+00 1.0D+00 0	% RFACT EFACT VSHIFT
0.8	51413.5374
0.805	50413.25765
0.81	49412.9779
0.815	48476.8746
0.82	47540.7713
0.825	46665.2646
0.83	45789.7579
0.835	44971.53265
0.84	44153.3074
0.845	43389.1726
0.85	42625.0378
0.855	41912.03365
0.86	41199.0295
0.865	40534.30525
0.87	39869.581
0.875	39250.4905
0.88	38631.4
0.885	38055.3938
0.89	37479.3876
0.895	36944.0982
0.9	36408.8088
0.905	35911.9539
0.91	35415.099
0.915	34954.55395
0.92	34494.0089
0.925	34067.7255
0.93	33641.4421
0.935	33247.51915
0.94	32853.5962
0.945	32490.1986
0.95	32126.801
0.955	31792.21105
0.96	31457.6211
0.965	31150.1806
0.97	30842.7401
0.975	30560.91205
0.98	30279.084
0.985	30021.38525
0.99	29763.6865
0.995	29528.7294
1	29293.7723
1.005	29080.21565
1.01	28866.659
1.015	28673.2526
1.02	28479.8462
1.025	28305.38235
1.03	28130.9185
1.035	27974.26865
1.04	27817.6188
1.045	27677.69215
1.05	27537.7655
1.055	27413.54345
1.06	27289.3214
1.065	27179.8192
1.07	27070.317
1.075	26974.6137
1.08	26878.9104
1.085	26796.11515
1.09	26713.3199
1.095	26642.6003
1.1	26571.8807
1.105	26512.4312
1.11	26452.9817
1.115	26404.04695
1.12	26355.1122
1.125	26315.9634
1.13	26276.8146
1.135	26246.7795000001
1.14	26216.7444000001
1.145	26195.1655500001
1.15	26173.5867000001
1.155	26159.8103500001
1.16	26146.0340000001
1.165	26139.4543000001
1.17	26132.8746000001
1.175	26133.0742000001
1.18	26133.2738000001
1.185	26139.7509500001
1.19	26146.2281000001
1.195	26157.9552500001
1.2	26169.6824000001
1.205	26185.7931000001
1.21	26201.9038000001
1.215	26222.7021500001
1.22	26243.5005000001
1.225	26269.3071000002
1.23	26295.1137000002
1.235	26325.1436500002
1.24	26355.1736000002
1.245	26388.5120000002
1.25	26421.8504000002
1.255	26458.1678000002
1.26	26494.4852000002
1.265	26533.5675500002
1.27	26572.6499000003
1.275	26614.1597000003
1.28	26655.6695000003
1.285	26699.2538000003
1.29	26742.8381000003
1.295	26788.2058000003
1.3	26833.5735000004
1.305	26880.4532000004
1.31	26927.3329000004
1.315	26975.4703500004
1.32	27023.6078000005
1.325	27072.7546000005
1.33	27121.9014000005
1.335	27171.8155500006
1.34	27221.7297000006
1.345	27272.1800500007
1.35	27322.6304000007
1.355	27373.4226500007
1.36	27424.2149000008
1.365	27475.1665500008
1.37	27526.1182000009
1.375	27577.057650001
1.38	27627.997100001
1.385	27678.7588500011
1.39	27729.5206000012
1.395	27779.9542000012
1.4	27830.3878000013
1.405	27880.3502500014
1.41	27930.3127000015
1.415	27979.6768000016
1.42	28029.0409000017
1.425	28077.6866500018
1.43	28126.3324000019
1.435	28174.1534500021
1.44	28221.9745000022
1.445	28268.8710000024
1.45	28315.7675000025
1.455	28361.6528000027
1.46	28407.5381000029
1.465	28452.3316500031
1.47	28497.1252000033
1.475	28540.7579500035
1.48	28584.3907000037
1.485	28626.799350004
1.49	28669.2080000042
1.495	28710.3402000045
1.5	28751.4724000048
1.505	28791.2811000052
1.51	28831.0898000055
1.515	28869.5381000059
1.52	28907.9864000063
1.525	28945.0421000068
1.53	28982.0978000072
1.535	29017.7375500077
1.54	29053.3773000082
1.545	29087.5827000088
1.55	29121.7881000094
1.555	29154.5510000101
1.56	29187.3139000108
1.565	29218.6311500115
1.57	29249.9484000123
1.575	29279.8251000132
1.58	29309.7018000141
1.585	29338.1472500151
1.59	29366.5927000161
1.595	29393.6238500173
1.6	29420.6550000184
1.605	29446.2911500197
1.61	29471.9273000211
1.615	29496.1898000226
1.62	29520.4523000241
1.625	29543.3633500259
1.63	29566.2744000276
1.635	29587.8585500296
1.64	29609.4427000316
1.645	29629.7251000339
1.65	29650.0075000362
1.655	29669.0143500388
1.66	29688.0212000414
1.665	29705.7793000445
1.67	29723.5374000475
1.675	29740.0755000509
1.68	29756.6136000544
1.685	29771.9614500583
1.69	29787.3093000623
1.695	29801.4994500668
1.7	29815.6896000714
1.705	29828.7554000766
1.71	29841.8212000818
1.715	29853.7963500877
1.72	29865.7715000937
1.725	29876.6904001005
1.73	29887.6093001074
1.735	29897.5086501152
1.74	29907.4080001231
1.745	29916.3250001321
1.75	29925.242000141
1.755	29933.2136001514
1.76	29941.1852001617
1.765	29948.2483501735
1.77	29955.3115001853
1.775	29961.5035001988
1.78	29967.6955002124
1.785	29973.0537502279
1.79	29978.4120002434
1.795	29982.9740002612
1.8	29987.536000279
1.805	29991.3389502995
1.81	29995.1419003199
1.815	29998.2217003432
1.82	30001.3015003666
1.825	30003.6937003934
1.83	30006.0859004202
1.835	30007.826400451
1.84	30009.5669004817
1.845	30010.6911005169
1.85	30011.8153005521
1.855	30012.3569005924
1.86	30012.8985006327
1.865	30012.8904006789
1.87	30012.8823007251
1.875	30012.3560007781
1.88	30011.829700831
1.885	30010.8168508916
1.89	30009.8040009522
1.895	30008.3389510217
1.9	30006.8739010911
1.905	30004.9880511706
1.91	30003.1022012501
1.915	30000.8125513411
1.92	29998.5229014321
1.925	29995.8575515363
1.93	29993.1922016405
1.935	29990.2368017597
1.94	29987.2814018789
1.945	29984.0997020152
1.95	29980.9180021516
1.955	29977.4277023075
1.96	29973.9374024635
1.965	29970.059352642
1.97	29966.1813028205
1.975	29961.9947530246
1.98	29957.8082032288
1.985	29953.4117534623
1.99	29949.0153036958
1.995	29944.4275539626
2	29939.8398042294
2.005	29935.0625545344
2.01	29930.2853048394
2.015	29925.3337051878
2.02	29920.3821055362
2.025	29915.2748059343
2.03	29910.1675063323
2.035	29904.9230567869
2.04	29899.6786072414
2.045	29894.3155077604
2.05	29888.9524082794
2.055	29883.4882588716
2.06	29878.0241094639
2.065	29872.4724101397
2.07	29866.9207108154
2.075	29861.2938615862
2.08	29855.667012357
2.085	29849.9775132358
2.09	29844.2880141147
2.095	29838.5483151164
2.1	29832.8086161182
2.105	29827.0307672595
2.11	29821.2529184009
2.115	29815.446869701
2.12	29809.640821001
2.125	29803.8162724811
2.13	29797.9917239613
2.135	29792.1581756459
2.14	29786.3246273304
2.145	29780.4917292468
2.15	29774.6588311632
2.155	29768.8356333423
2.16	29763.0124355214
2.165	29757.2060379981
2.17	29751.3996404749
2.175	29745.6166432886
2.18	29739.8336461024
2.185	29734.0807492975
2.19	29728.3278524925
2.195	29722.6116061187
2.2	29716.8953597449
2.205	29711.2220638581
2.21	29705.5487679713
2.215	29699.9232726345
2.22	29694.2977772976
2.225	29688.7247325813
2.23	29683.1516878649
2.235	29677.6355938481
2.24	29672.1194998314
2.245	29666.6649066024
2.25	29661.2103133735
2.255	29655.8214210311
2.26	29650.4325286887
2.265	29645.1124373431
2.27	29639.7923459976
2.275	29634.543755772
2.28	29629.2951655464
2.285	29624.1207765779
2.29	29618.9463876093
2.295	29613.8489500498
2.3	29608.7515124903
2.305	29603.7335265086
2.31	29598.7155405269
2.315	29593.7786563103
2.32	29588.8417720937
2.325	29583.9875398496
2.33	29579.1333076054
2.335	29574.3631275625
2.34	29569.5929475197
2.345	29564.9083199297
2.35	29560.2236923397
2.355	29555.625917479
2.36	29551.0281426182
2.365	29546.5179207906
2.37	29542.007698963
2.375	29537.5854805017
2.38	29533.1632620403
2.385	29528.8295473083
2.39	29524.4958325763
2.395	29520.2511219679
2.4	29516.0064113596
2.405	29511.8511053016
2.41	29507.6957992436
2.415	29503.6297481998
2.42	29499.5636971561
2.425	29495.5868516249
2.43	29491.6100060937
2.435	29487.7220666111
2.44	29483.8341271284
2.445	29480.0350442618
2.45	29476.2359613951
2.455	29472.5254357469
2.46	29468.8149100988
2.465	29465.1923423081
2.47	29461.5697745175
2.475	29458.0343652588
2.48	29454.4989560001
2.485	29451.0501059695
2.49	29447.6012559388
2.495	29444.2382158557
2.5	29440.8751757726
2.505	29437.5971463705
2.51	29434.3191169684
2.515	29431.1251989883
2.52	29427.9312810082
2.525	29424.8204751898
2.53	29421.7096693715
2.535	29418.6810264289
2.54	29415.6523834863
2.545	29412.7048541005
2.55	29409.7573247147
2.555	29406.889909497
2.56	29404.0224942793
2.565	29401.2340437691
2.57	29398.4455932589
2.575	29395.7349078907
2.58	29393.0242225226
2.585	29390.3902025579
2.59	29387.7561825932
2.595	29385.1975781318
2.6	29382.6389736704
2.605	29380.154584561
2.61	29377.6701954516
2.615	29375.2587712653
2.62	29372.847347079
2.625	29370.5075870652
2.63	29368.1678270514
2.635	29365.8984300615
2.64	29363.6290330716
2.645	29361.4286475353
2.65	29359.228261999
2.655	29357.0956856779
2.66	29354.9631093568
2.665	29352.8969395785
2.67	29350.8307698002
2.675	29348.8297530461
2.68	29346.8287362919
2.685	29344.8914685074
2.69	29342.9542007228
2.695	29341.0793769207
2.7	29339.2045531186
2.705	29337.3908674339
2.71	29335.5771817491
2.715	29333.8232775857
2.72	29332.0693734223
2.725	29330.3739929752
2.73	29328.6786125281
2.735	29327.0403477867
2.74	29325.4020830454
2.745	29323.8197243702
2.75	29322.237365695
2.755	29320.7095040706
2.76	29319.1816424462
2.765	29317.7071168489
2.77	29316.2325912517
2.775	29314.8100422687
2.78	29313.3874932857
2.785	29312.0158092112
2.79	29310.6441251366
2.795	29309.322046414
2.8	29307.9999676913
2.805	29306.726187694
2.81	29305.4524076966
2.815	29304.2257698132
2.82	29302.9991319297
2.825	29301.8184338577
2.83	29300.6377357857
2.835	29299.5017322641
2.84	29298.3657287425
2.845	29297.2732307338
2.85	29296.1807327251
2.855	29295.1305137241
2.86	29294.080294723
2.865	29293.0713757113
2.87	29292.0624566996
2.875	29291.093680232
2.88	29290.1249037644
2.885	29289.1953540531
2.89	29288.2658043418
2.895	29287.3744334553
2.9	29286.4830625688
2.905	29285.6287877545
2.91	29284.7745129402
2.915	29283.956470342
2.92	29283.1384277438
2.925	29282.3556924545
2.93	29281.5729571652
2.935	29280.8245387918
2.94	29280.0761204185
2.945	29279.3610335102
2.95	29278.6459466019
2.955	29277.9631562829
2.96	29277.2803659639
2.965	29276.6287469664
2.97	29275.977127969
2.975	29275.3555328453
2.98	29274.7339377216
2.985	29274.1411071293
2.99	29273.548276537
2.995	29272.9830011979
3	29272.4177258589
3.005	29271.8787164222
3.01	29271.3397069854
3.015	29270.8257835292
3.02	29270.311860073
3.025	29269.8218301562
3.03	29269.3318002393
3.035	29268.8644722746
3.04	29268.3971443098
3.045	29267.9514173261
3.05	29267.5056903423
3.055	29267.0804855276
3.06	29266.6552807129
3.065	29266.2495832905
3.07	29265.8438858682
3.075	29265.4567815883
3.08	29265.0696773085
3.085	29264.700306678
3.09	29264.3309360475
3.095	29263.9785305783
3.1	29263.6261251091
3.105	29263.2899573021
3.11	29262.9537894951
3.115	29262.6331830832
3.12	29262.3125766713
3.125	29262.0069080714
3.13	29261.7012394715
3.135	29261.4099098182
3.14	29261.1185801649
3.145	29260.8410121693
3.15	29260.5634441736
3.155	29260.2990965554
3.16	29260.0347489371
3.165	29259.7830909963
3.17	29259.5314330555
3.175	29259.2919584299
3.18	29259.0524838042
3.185	29258.8246978473
3.19	29258.5969118903
3.195	29258.3803379532
3.2	29258.1637640161
3.205	29257.9579394323
3.21	29257.7521148485
3.215	29257.5565913913
3.22	29257.3610679342
3.225	29257.1754153664
3.23	29256.9897627986
3.235	29256.8135645925
3.24	29256.6373663863
3.245	29256.4702228912
3.25	29256.3030793962
3.255	29256.1446050922
3.26	29255.9861307882
3.265	29255.8359557943
3.27	29255.6857808005
3.275	29255.5435493263
3.28	29255.4013178521
3.285	29255.2666880177
3.29	29255.1320581833
3.295	29255.0047017493
3.3	29254.8773453152
3.305	29254.7569474479
3.31	29254.6365495807
3.315	29254.5228082137
3.32	29254.4090668467
3.325	29254.3016925132
3.33	29254.1943181797
3.335	29254.093033348
3.34	29253.9917485162
3.345	29253.8962874963
3.35	29253.8008264763
3.355	29253.7109346418
3.36	29253.6210428073
3.365	29253.5364763424
3.37	29253.4519098774
3.375	29253.3724353333
3.38	29253.2929607892
3.385	29253.2183545169
3.39	29253.1437482446
3.395	29253.0737961564
3.4	29253.0038440683
3.405	29252.9383411146
3.41	29252.8728381608
3.415	29252.811588022
3.42	29252.7503378831
3.425	29252.6931525641
3.43	29252.6359672451
3.435	29252.5826666901
3.44	29252.5293661351
3.445	29252.4797779208
3.45	29252.4301897064
3.455	29252.3841487037
3.46	29252.338107701
3.465	29252.2954557469
3.47	29252.2528037928
3.475	29252.2133893959
3.48	29252.1739749991
3.485	29252.1376530528
3.49	29252.1013311065
3.495	29252.0679626045
3.5	29252.0345941025
3.505	29252.0040458813
3.51	29251.97349766
3.515	29251.9456421425
3.52	29251.9177866251
3.525	29251.8925015793
3.53	29251.8672165336
3.535	29251.8443848461
3.54	29251.8215531585
3.545	29251.8010626118
3.55	29251.7805720651
3.555	29251.7623151325
3.56	29251.7440581999
3.565	29251.7279318418
3.57	29251.7118054836
3.575	29251.6977109579
3.58	29251.6836164323
3.585	29251.6714591124
3.59	29251.6593017926
3.595	29251.6489909928
3.6	29251.6386801931
3.605	29251.6301290047
3.61	29251.6215778163
3.615	29251.6147029467
3.62	29251.6078280771
3.625	29251.6025497007
3.63	29251.5972713242
3.635	29251.5935129377
3.64	29251.5897545513
3.645	29251.5874428357
3.65	29251.5851311201
3.655	29251.5841958071
3.66	29251.5832604941
3.665	29251.583634241
3.67	29251.5840079879
3.675	29251.5856262554
3.68	29251.5872445228
3.685	29251.5900454594
3.69	29251.5928463959
3.695	29251.5967707274
3.7	29251.600695059
3.705	29251.6056859826
3.71	29251.6106769062
3.715	29251.6166799893
3.72	29251.6226830723
3.725	29251.629646155
3.73	29251.6366092377
3.735	29251.6444823404
3.74	29251.6523554432
3.745	29251.6610906775
3.75	29251.6698259119
3.755	29251.6793773951
3.76	29251.6889288783
3.765	29251.6992526519
3.77	29251.7095764255
3.775	29251.7206303768
3.78	29251.7316843282
3.785	29251.7434281154
3.79	29251.7551719026
3.795	29251.767566883
3.8	29251.7799618633
3.805	29251.7929710242
3.81	29251.8059801851
3.815	29251.819568078
3.82	29251.8331559708
3.825	29251.8472886481
3.83	29251.8614213253
3.835	29251.8760662794
3.84	29251.8907112335
3.845	29251.9058373389
3.85	29251.9209634443
3.855	29251.9365409017
3.86	29251.9521183591
3.865	29251.968118642
3.87	29251.9841189248
3.875	29252.0005147277
3.88	29252.0169105307
3.885	29252.0336757206
3.89	29252.0504409106
3.895	29252.0675504795
3.9	29252.0846600483
3.905	29252.1020900675
3.91	29252.1195200866
3.915	29252.1372476638
3.92	29252.154975241
3.925	29252.1729784784
3.93	29252.1909817158
3.935	29252.2092396701
3.94	29252.2274976244
3.945	29252.2459902684
3.95	29252.2644829123
3.955	29252.283191098
3.96	29252.3018992838
3.965	29252.3208047073
3.97	29252.3397101307
3.975	29252.358795298
3.98	29252.3778804652
3.985	29252.3971286597
3.99	29252.4163768541
3.995	29252.4357721054
4	29252.4551673566
4.005	29252.4746944104
4.01	29252.4942214642
4.015	29252.5138657537
4.02	29252.5335100433
4.025	29252.5532576613
4.03	29252.5730052794
4.035	29252.5928429521
4.04	29252.6126806247
4.045	29252.6325956857
4.05	29252.6525107466
4.055	29252.6724911127
4.06	29252.6924714788
4.065	29252.7125056267
4.07	29252.7325397746
4.075	29252.752616718
4.08	29252.7726936614
4.085	29252.7928029295
4.09	29252.8129121977
4.095	29252.8330438145
4.1	29252.8531754313
4.105	29252.8733198954
4.11	29252.8934643594
4.115	29252.9136126248
4.12	29252.9337608902
4.125	29252.953904348
4.13	29252.9740478058
4.135	29252.9941782666
4.14	29253.0143087274
4.145	29253.0344184041
4.15	29253.0545280807
4.155	29253.0746095721
4.16	29253.0946910635
4.165	29253.114737339
4.17	29253.1347836144
4.175	29253.1547879983
4.18	29253.1747923823
4.185	29253.1947485401
4.19	29253.214704698
4.195	29253.2346066219
4.2	29253.2545085459
4.205	29253.2743505417
4.21	29253.2941925375
4.215	29253.3139692117
4.22	29253.3337458859
4.225	29253.3534521334
4.23	29253.3731583808
4.235	29253.3927893729
4.24	29253.412420365
4.245	29253.4319715383
4.25	29253.4515227116
4.255	29253.4709897569
4.26	29253.4904568022
4.265	29253.509835654
4.27	29253.5292145059
4.275	29253.5485013325
4.28	29253.567788159
4.285	29253.5869793524
4.29	29253.6061705458
4.295	29253.6252627127
4.3	29253.6443548796
4.305	29253.6633448325
4.31	29253.6823347853
4.315	29253.7012195336
4.32	29253.7201042819
4.325	29253.738881024
4.33	29253.757657766
4.335	29253.776323881
4.34	29253.794989996
4.345	29253.8135430363
4.35	29253.8320960766
4.355	29253.8505337606
4.36	29253.8689714445
4.365	29253.8872916494
4.37	29253.9056118543
4.375	29253.9238126094
4.38	29253.9420133646
4.385	29253.9600928448
4.39	29253.9781723251
4.395	29253.9961288448
4.4	29254.0140853646
4.405	29254.0319173714
4.41	29254.0497493783
4.415	29254.0674554474
4.42	29254.0851615166
4.425	29254.1027403454
4.43	29254.1203191743
4.435	29254.1377695767
4.44	29254.1552199792
4.445	29254.172540881
4.45	29254.1898617827
4.455	29254.207052216
4.46	29254.2242426494
4.465	29254.2413017486
4.47	29254.2583608479
4.475	29254.2752878447
4.48	29254.2922148416
4.485	29254.3090090609
4.49	29254.3258032802
4.495	29254.3424641356
4.5	29254.359124991
4.505	29254.3756519811
4.51	29254.3921789713
4.515	29254.4085716757
4.52	29254.4249643801
4.525	29254.4412224557
4.53	29254.4574805313
4.535	29254.4736037086
4.54	29254.489726886
4.545	29254.505714966
4.55	29254.5217030461
4.555	29254.5375558967
4.56	29254.5534087474
4.565	29254.5691263004
4.57	29254.5848438535
4.575	29254.6004261015
4.58	29254.6160083496
4.585	29254.6314553432
4.59	29254.6469023368
4.595	29254.6622141816
4.6	29254.6775260263
4.605	29254.6927028803
4.61	29254.7078797343
4.615	29254.7229218055
4.62	29254.7379638766
4.625	29254.7528714202
4.63	29254.7677789637
4.635	29254.7825522799
4.64	29254.7973255962
4.645	29254.8119650281
4.65	29254.82660446
4.655	29254.841110391
4.66	29254.8556163221
4.665	29254.8699891742
4.67	29254.8843620263
4.675	29254.8986022577
4.68	29254.9128424892
4.685	29254.9269505928
4.69	29254.9410586964
4.695	29254.9550351974
4.7	29254.9690116985
4.705	29254.9828571532
4.71	29254.9967026079
4.715	29255.0104176015
4.72	29255.0241325951
4.725	29255.0377177403
4.73	29255.0513028855
4.735	29255.064758821
4.74	29255.0782147565
4.745	29255.0915421452
4.75	29255.1048695339
4.755	29255.1180690617
4.76	29255.1312685895
4.765	29255.1443409639
4.77	29255.1574133383
4.775	29255.1703592869
4.78	29255.1833052355
4.785	29255.1961255049
4.79	29255.2089457742
4.795	29255.2216411287
4.8	29255.2343364831
4.805	29255.2469077033
4.81	29255.2594789236
4.815	29255.2719268058
4.82	29255.2843746881
4.825	29255.2967000429
4.83	29255.3090253977
4.835	29255.3212290489
4.84	29255.3334327
4.845	29255.3455154836
4.85	29255.3575982673
4.855	29255.3695610308
4.86	29255.3815237944
4.865	29255.3933673958
4.87	29255.4052109972
4.875	29255.416936304
4.88	29255.4286616108
4.885	29255.4402694992
4.89	29255.4518773876
4.895	29255.4633687418
4.9	29255.4748600961
4.905	29255.4862358076
4.91	29255.4976115191
4.915	29255.5088724858
4.92	29255.5201334524
4.925	29255.5312805779
4.93	29255.5424277034
4.935	29255.5534618965
4.94	29255.5644960896
4.945	29255.5754182635
4.95	29255.5863404375
4.955	29255.5971515094
4.96	29255.6079625813
4.965	29255.6186634717
4.97	29255.629364362
4.975	29255.6399559939
4.98	29255.6505476258
4.985	29255.6610309246
4.99	29255.6715142235
4.995	29255.6818901163
5	29255.6922660091
5.005	29255.7025354242
5.01	29255.7128048393
5.015	29255.7229687058
5.02	29255.7331325723
5.025	29255.7431918195
5.03	29255.7532510668
5.035	29255.7632066241
5.04	29255.7731621814
5.045	29255.7830149775
5.05	29255.7928677737
5.055	29255.8026187367
5.06	29255.8123696997
5.065	29255.8220197563
5.07	29255.8316698129
5.075	29255.8412198883
5.08	29255.8507699637
5.085	29255.8602209811
5.09	29255.8696719985
5.095	29255.8790248791
5.1	29255.8883777596
5.105	29255.8976334219
5.11	29255.9068890843
5.115	29255.9160484442
5.12	29255.9252078041
5.125	29255.9342717745
5.13	29255.9433357448
5.135	29255.9523052351
5.14	29255.9612747254
5.145	29255.9701506417
5.15	29255.979026558
5.155	29255.9878098025
5.16	29255.996593047
5.165	29256.0052845181
5.17	29256.0139759892
5.175	29256.0225765811
5.18	29256.0311771729
5.185	29256.0396877754
5.19	29256.0481983778
5.195	29256.0566198762
5.2	29256.0650413746
5.205	29256.0733746495
5.21	29256.0817079244
5.215	29256.0899538517
5.22	29256.098199779
5.225	29256.1063592295
5.23	29256.1145186799
5.235	29256.1225925192
5.24	29256.1306663585
5.245	29256.138655447
5.25	29256.1466445356
5.255	29256.1545497285
5.26	29256.1624549213
5.265	29256.170277068
5.27	29256.1780992148
5.275	29256.1858391593
5.28	29256.1935791038
5.285	29256.2012376845
5.29	29256.2088962651
5.295	29256.2164743142
5.3	29256.2240523634
5.305	29256.2315507077
5.31	29256.239049052
5.315	29256.2464685121
5.32	29256.2538879722
5.325	29256.2612293627
5.33	29256.2685707533
5.335	29256.2758348828
5.34	29256.2830990123
5.345	29256.2902866832
5.35	29256.297474354
5.355	29256.3045863625
5.36	29256.311698371
5.365	29256.318735507
5.37	29256.325772643
5.375	29256.3327356901
5.38	29256.3396987373
5.385	29256.3465884731
5.39	29256.3534782088
5.395	29256.360295404
5.4	29256.3671125992
5.405	29256.3738580185
5.41	29256.3806034378
5.415	29256.3872778393
5.42	29256.3939522408
5.425	29256.4005563762
5.43	29256.4071605116
5.435	29256.4136951262
5.44	29256.4202297408
5.445	29256.4266955733
5.45	29256.4331614058
5.455	29256.4395591886
5.46	29256.4459569713
5.465	29256.4522874301
5.47	29256.4586178888
5.475	29256.4648817429
5.48	29256.471145597
5.485	29256.4773435591
5.49	29256.4835415213
5.495	29256.4896742979
5.5	29256.4958070744
5.505	29256.5018753652
5.51	29256.5079436559
5.515	29256.5139481542
5.52	29256.5199526525
5.525	29256.5258940451
5.53	29256.5318354378
5.535	29256.5377144051
5.54	29256.5435933725
5.545	29256.5494105885
5.55	29256.5552278045
5.555	29256.5609839367
5.56	29256.5667400689
5.565	29256.5724357783
5.57	29256.5781314877
5.575	29256.583767429
5.58	29256.5894033703
5.585	29256.5949801918
5.59	29256.6005570133
5.595	29256.606075357
5.6	29256.6115937006
5.605	29256.6170542021
5.61	29256.6225147036
5.615	29256.6279179922
5.62	29256.6333212808
5.625	29256.6386679796
5.63	29256.6440146784
5.635	29256.6493054042
5.64	29256.65459613
5.645	29256.6598314935
5.65	29256.6650668569
5.655	29256.6702474625
5.66	29256.675428068
5.665	29256.680554514
5.67	29256.6856809599
5.675	29256.6907538384
5.68	29256.695826717
5.685	29256.7008466142
5.69	29256.7058665114
5.695	29256.7108340074
5.7	29256.7158015035
5.705	29256.7207171724
5.71	29256.7256328413
5.715	29256.7304972512
5.72	29256.7353616612
5.725	29256.7401753743
5.73	29256.7449890875
5.735	29256.7497526602
5.74	29256.754516233
5.745	29256.7592302158
5.75	29256.7639441986
5.755	29256.7686091362
5.76	29256.7732740738
5.765	29256.7778905051
5.77	29256.7825069364
5.775	29256.7870753946
5.78	29256.7916438529
5.785	29256.7961648656
5.79	29256.8006858784
5.795	29256.8051599675
5.8	29256.8096340567
5.805	29256.8140617387
5.81	29256.8184894206
5.815	29256.8228712062
5.82	29256.8272529917
5.825	29256.8315893862
5.83	29256.8359257806
5.835	29256.8402172839
5.84	29256.8445087871
5.845	29256.8487558936
5.85	29256.853003
5.855	29256.8572061988
5.86	29256.8614093976
5.865	29256.8655691726
5.87	29256.8697289475
5.875	29256.873845777
5.88	29256.8779626066
5.885	29256.8820369641
5.89	29256.8861113215
5.895	29256.8901436751
5.9	29256.8941760286
5.905	29256.8981668412
5.91	29256.9021576537
5.915	29256.9061073832
5.92	29256.9100571127
5.925	29256.913966212
5.93	29256.9178753113
5.935	29256.9217442282
5.94	29256.9256131452
5.945	29256.9294423227
5.95	29256.9332715002
5.955	29256.9370613764
5.96	29256.9408512525
5.965	29256.9446022604
5.97	29256.9483532683
5.975	29256.9520658364
5.98	29256.9557784044
5.985	29256.9594529562
5.99	29256.963127508
5.995	29256.9667644623
6	29256.9704014167
6.005	29256.9740011879
6.01	29256.977600959
6.015	29256.9811639566
6.02	29256.9847269542
6.025	29256.9882535831
6.03	29256.9917802121
6.035	29256.9952708729
6.04	29256.9987615337
6.045	29257.0022166223
6.05	29257.005671711
6.055	29257.009091619
6.06	29257.012511527
6.065	29257.0158966415
6.07	29257.019281756
6.075	29257.0226324598
6.08	29257.0259831636
6.085	29257.0292998351
6.09	29257.0326165066
6.095	29257.0358995201
6.1	29257.0391825335
6.105	29257.0424322589
6.11	29257.0456819843
6.115	29257.0488987874
6.12	29257.0521155905
6.125	29257.0552998329
6.13	29257.0584840754
6.135	29257.0616361148
6.14	29257.0647881542
6.145	29257.0679083441
6.15	29257.0710285339
6.155	29257.0741172238
6.16	29257.0772059136
6.165	29257.080263449
6.17	29257.0833209843
6.175	29257.0863477068
6.18	29257.0893744293
6.185	29257.0923706767
6.19	29257.0953669241
6.195	29257.0983330303
6.2	29257.1012991365
6.205	29257.1042354316
6.21	29257.1071717267
6.215	29257.1100785371
6.22	29257.1129853475
6.225	29257.1158629957
6.23	29257.118740644
6.235	29257.1215894491
6.24	29257.1244382542
6.245	29257.1272585315
6.25	29257.1300788088
6.255	29257.1328708701
6.26	29257.1356629313
6.265	29257.1384270846
6.27	29257.1411912379
6.275	29257.1439277879
6.28	29257.1466643379
6.285	29257.1493735859
6.29	29257.1520828338
6.295	29257.1547650774
6.3	29257.157447321
6.305	29257.1601028546
6.31	29257.1627583882
6.315	29257.1653875028
6.32	29257.1680166173
6.325	29257.1706196005
6.33	29257.1732225836
6.335	29257.1757997198
6.34	29257.1783768559
6.345	29257.180928426
6.35	29257.1834799962
6.355	29257.1860062783
6.36	29257.1885325604
6.365	29257.1910338292
6.37	29257.193535098
6.375	29257.196011625
6.38	29257.1984881519
6.385	29257.2009402056
6.39	29257.2033922592
6.395	29257.2058201049
6.4	29257.2082479506
6.405	29257.2106518507
6.41	29257.2130557508
6.415	29257.2154359646
6.42	29257.2178161784
6.425	29257.2201729623
6.43	29257.2225297463
6.435	29257.2248633537
6.44	29257.2271969611
6.445	29257.2295076426
6.45	29257.2318183241
6.455	29257.2341063273
6.46	29257.2363943305
6.465	29257.2386599002
6.47	29257.24092547
6.475	29257.2431688483
6.48	29257.2454122266
6.485	29257.2476336527
6.49	29257.2498550788
6.495	29257.2520547892
6.5	29257.2542544996
6.505	29257.2564327282
6.51	29257.2586109567
6.515	29257.2607679345
6.52	29257.2629249122
6.525	29257.2650608677
6.53	29257.2671968232
6.535	29257.2693119823
6.54	29257.2714271413
6.545	29257.2735217272
6.55	29257.2756163131
6.555	29257.2776905466
6.56	29257.2797647801
6.565	29257.2818188794
6.57	29257.2838729786
6.575	29257.2859071594
6.58	29257.2879413401
6.585	29257.2899558155
6.59	29257.2919702909
6.595	29257.2939652719
6.6	29257.2959602528
6.605	29257.2979359476
6.61	29257.2999116424
6.615	29257.3018682571
6.62	29257.3038248718
6.625	29257.30576261
6.63	29257.3077003482
6.635	29257.3096194113
6.64	29257.3115384744
6.645	29257.3134390613
6.65	29257.3153396483
6.655	29257.3172219558
6.66	29257.3191042634
6.665	29257.3209684861
6.67	29257.3228327088
6.675	29257.324679039
6.68	29257.3265253691
6.685	29257.3283539967
6.69	29257.3301826243
6.695	29257.3319937374
6.7	29257.3338048505
6.705	29257.3355986347
6.71	29257.337392419
6.715	29257.3391690581
6.72	29257.3409456973
6.725	29257.3427053729
6.73	29257.3444650485
6.735	29257.34620794
6.74	29257.3479508316
6.745	29257.3496771165
6.75	29257.3514034015
6.755	29257.3531132553
6.76	29257.3548231091
6.765	29257.3565167052
6.77	29257.3582103013
6.775	29257.3598878112
6.78	29257.3615653211
6.785	29257.3632269142
6.79	29257.3648885074
6.795	29257.3665343515
6.8	29257.3681801956
6.805	29257.3698104563
6.81	29257.371440717
6.815	29257.3730555581
6.82	29257.3746703992
6.825	29257.3762699826
6.83	29257.3778695661
6.835	29257.3794540521
6.84	29257.381038538
6.845	29257.3826080848
6.85	29257.3841776315
6.855	29257.3857323956
6.86	29257.3872871597
6.865	29257.3888272958
6.87	29257.3903674319
6.875	29257.3918930931
6.88	29257.3934187543
6.885	29257.3949300918
6.89	29257.3964414293
6.895	29257.3979385926
6.9	29257.399435756
6.905	29257.400918893
6.91	29257.4024020301
6.915	29257.403871287
6.92	29257.405340544
6.925	29257.4067960654
6.93	29257.4082515869
6.935	29257.4096935156
6.94	29257.4111354444
6.945	29257.4125639218
6.95	29257.4139923993
6.955	29257.4154075651
6.96	29257.4168227309
6.965	29257.4182247232
6.97	29257.4196267155
6.975	29257.4210156708
6.98	29257.4224046262
6.985	29257.4237806797
6.99	29257.4251567332
6.995	29257.4265200184
7	29257.4278833035
-999 1 1 -1 80 1 -1 0		% NLEV1 AUTO1 LCDC lxpct NJM JDRJ IWR LPRWF
0 0	% IV(i) IJ(i)
