# Supplementary material for: Competition between radiative and predissociative decay mechanisms in excited electronic states of CH radical
Source: Phys Chem Chem Phys. 2026 Mar 6;28(12):7484–93. doi: 10.1039/d5cp04531b (PMC12965207; doi:10.1039/d5cp04531b)
Supplement: CP-028-D5CP04531B-s001 [file CP-028-D5CP04531B-s001.zip › CH_C_LVL.inp]

6 12 1 1 0 1	% IAN1 IMN1 IAN2 IMN2 CHARGE NUMPOT
Energy levels of CH C2Sig	% TiTL
0.005 0.8 7.0 1.0D-06	% RH RMIN RMAX EPS, RH(before) = 0.0007, EPS(before) = 1.0D-06
1241 0 0 39420.827933728		% NTP LPPOT OMEGA VLIM
8 1 0 0 0		% NUSE IR2 ILR NCN CNN
1.0D+00 1.0D+00 0	% RFACT EFACT VSHIFT
0.8	54669.5008
0.805	53695.32465
0.81	52721.1485
0.815	51811.6945
0.82	50902.2405
0.825	50053.9394
0.83	49205.6383
0.835	48415.1859
0.84	47624.7335
0.845	46888.9495
0.85	46153.1655
0.855	45469.1
0.86	44785.0345
0.865	44149.84735
0.87	43514.6602
0.875	42925.7209
0.88	42336.7816
0.885	41791.55515
0.89	41246.3287
0.895	40742.4521
0.9	40238.5755
0.905	39773.77095
0.91	39308.9664
0.915	38881.1248
0.92	38453.2832
0.925	38060.3719
0.93	37667.4606
0.935	37307.58485
0.94	36947.7091
0.945	36619.0404
0.95	36290.3717
0.955	35991.2101
0.96	35692.0485
0.965	35420.7529
0.97	35149.4573
0.975	34904.4937
0.98	34659.5301
0.985	34439.41745
0.99	34219.3048
0.995	34022.6658
1	33826.0268
1.005	33651.53145
1.01	33477.0361
1.015	33323.43885
1.02	33169.8416
1.025	33035.93895
1.03	32902.0363
1.035	32786.7079
1.04	32671.3795
1.045	32573.5423
1.05	32475.7051
1.055	32394.34235
1.06	32312.9796
1.065	32247.10755
1.07	32181.2355
1.075	32129.93555
1.08	32078.6356
1.085	32041.02
1.09	32003.4044
1.095	31978.6442
1.1	31953.884
1.105	31941.17335
1.11	31928.4627
1.115	31927.0304
1.12	31925.5981
1.125	31934.7083
1.13	31943.8185
1.135	31962.84275
1.14	31981.867
1.145	32010.156
1.15	32038.445
1.155	32075.1589
1.16	32111.8728
1.165	32156.34795
1.17	32200.8231
1.175	32253.291
1.18	32305.7589
1.185	32365.88265
1.19	32426.0064
1.195	32490.2809
1.2	32554.5554000001
1.205	32620.3090500001
1.21	32686.0627000001
1.215	32757.1273500001
1.22	32828.1920000001
1.225	32908.4226000001
1.23	32988.6532000001
1.235	33075.4943500001
1.24	33162.3355000001
1.245	33252.4239000001
1.25	33342.5123000001
1.255	33435.6633000001
1.26	33528.8143000001
1.265	33625.4292500001
1.27	33722.0442000001
1.275	33821.6900500001
1.28	33921.3359000001
1.285	34023.4384000001
1.29	34125.5409000001
1.295	34229.7961500002
1.3	34334.0514000002
1.305	34440.1713000002
1.31	34546.2912000002
1.315	34653.7805000002
1.32	34761.2698000002
1.325	34869.5783000002
1.33	34977.8868000002
1.335	35086.4521500003
1.34	35195.0175000003
1.345	35303.5220000003
1.35	35412.0265000003
1.355	35521.1442500003
1.36	35630.2620000004
1.365	35740.5937500004
1.37	35850.9255000004
1.375	35961.7858000004
1.38	36072.6461000005
1.385	36183.1740500005
1.39	36293.7020000005
1.395	36403.6198500006
1.4	36513.5377000006
1.405	36622.6892000006
1.41	36731.8407000007
1.415	36839.9724000007
1.42	36948.1041000008
1.425	37054.9493500008
1.43	37161.7946000009
1.435	37267.1308500009
1.44	37372.467100001
1.445	37476.0825500011
1.45	37579.6980000011
1.455	37681.3791500012
1.46	37783.0603000013
1.465	37882.5954000014
1.47	37982.1305000015
1.475	38079.3160000016
1.48	38176.5015000017
1.485	38271.1373500018
1.49	38365.7732000019
1.495	38457.665550002
1.5	38549.5579000022
1.505	38638.5162500023
1.51	38727.4746000025
1.515	38813.3157500026
1.52	38899.1569000028
1.525	38981.703050003
1.53	39064.2492000032
1.535	39143.3362500034
1.54	39222.4233000036
1.545	39297.8929500038
1.55	39373.3626000041
1.555	39445.0660500044
1.56	39516.7695000046
1.565	39584.5707000049
1.57	39652.3719000053
1.575	39716.1765000056
1.58	39779.9811000059
1.585	39839.7087000063
1.59	39899.4363000068
1.595	39955.0217500072
1.6	40010.6072000076
1.605	40061.9997500081
1.61	40113.3923000087
1.615	40160.5844500092
1.62	40207.7766000098
1.625	40250.7809000104
1.63	40293.7852000111
1.635	40332.6504500118
1.64	40371.5157000125
1.645	40406.3088500134
1.65	40441.1020000142
1.655	40471.9263000151
1.66	40502.750600016
1.665	40529.7265000171
1.67	40556.7024000181
1.675	40579.9829000193
1.68	40603.2634000204
1.685	40623.0151500218
1.69	40642.7669000231
1.695	40659.1790500246
1.7	40675.591200026
1.705	40688.8618000277
1.71	40702.1324000294
1.715	40712.4718000313
1.72	40722.8112000331
1.725	40730.4336000352
1.73	40738.0560000374
1.735	40743.1774000397
1.74	40748.2988000421
1.745	40751.1340500448
1.75	40753.9693000475
1.755	40754.7268500505
1.76	40755.4844000535
1.765	40754.3680500569
1.77	40753.2517000603
1.775	40750.4537000641
1.78	40747.6557000679
1.785	40743.3614500722
1.79	40739.0672000764
1.795	40733.4467000812
1.8	40727.826200086
1.805	40721.0417500914
1.81	40714.2573000968
1.815	40706.4554501028
1.82	40698.6536001088
1.825	40689.9739001156
1.83	40681.2942001223
1.835	40671.8628501299
1.84	40662.4315001375
1.845	40652.315700146
1.85	40642.1999001544
1.855	40631.2428501639
1.86	40620.2858001734
1.865	40608.3931001841
1.87	40596.5004001948
1.875	40584.0512002068
1.88	40571.6020002188
1.885	40559.0041502322
1.89	40546.4063002456
1.895	40533.7097002606
1.9	40521.0131002756
1.905	40508.1971502922
1.91	40495.3812003089
1.915	40482.5021503275
1.92	40469.6231003461
1.925	40456.7736503667
1.93	40443.9242003874
1.935	40431.2674004102
1.94	40418.610600433
1.945	40406.2279004582
1.95	40393.8452004833
1.955	40381.4217505111
1.96	40368.9983005389
1.965	40356.25480057
1.97	40343.5113006012
1.975	40330.7068506358
1.98	40317.9024006705
1.985	40305.3530007086
1.99	40292.8036007467
1.995	40280.5140007884
2	40268.2244008302
2.005	40256.136300876
2.01	40244.0482009217
2.015	40232.1616009718
2.02	40220.2750010219
2.025	40208.6045510764
2.03	40196.9341011309
2.035	40185.4943511901
2.04	40174.0546012493
2.045	40162.8602013132
2.05	40151.6658013772
2.055	40140.7286514457
2.06	40129.7915015143
2.065	40119.1129515874
2.07	40108.4344016605
2.075	40098.0131017379
2.08	40087.5918018153
2.085	40077.4264018964
2.09	40067.2610019775
2.095	40057.3502020616
2.1	40047.4394021457
2.105	40037.7816522317
2.11	40028.1239023177
2.115	40018.7169024041
2.12	40009.3099024904
2.125	40000.151052575
2.13	39990.9922026596
2.135	39982.0791527396
2.14	39973.1661028197
2.145	39964.4962028915
2.15	39955.8263029634
2.155	39947.3968030223
2.16	39938.9673030812
2.165	39930.7738531211
2.17	39922.580403161
2.175	39914.6183531744
2.18	39906.6563031878
2.185	39898.9210031651
2.19	39891.1857031424
2.195	39883.6724530716
2.2	39876.1592030008
2.205	39868.8634028671
2.21	39861.5676027334
2.215	39854.4842525184
2.22	39847.4009023033
2.225	39840.5251019843
2.23	39833.6493016652
2.235	39826.9761012143
2.24	39820.3029007635
2.245	39813.8273001467
2.25	39807.3516995299
2.255	39801.0688487056
2.26	39794.7859978813
2.265	39788.6908967988
2.27	39782.5957957163
2.275	39776.6834943143
2.28	39770.7711929123
2.285	39765.0367411163
2.29	39759.3022893203
2.295	39753.7407370405
2.3	39748.1791847608
2.305	39742.7855818891
2.31	39737.3919790174
2.315	39732.1616754235
2.32	39726.9313718296
2.325	39721.8596173573
2.33	39716.7878628849
2.335	39711.869957347
2.34	39706.9520518091
2.345	39702.183344982
2.35	39697.4146381548
2.355	39692.7905797719
2.36	39688.1665213889
2.365	39683.6830111314
2.37	39679.1995008738
2.375	39674.8527383613
2.38	39670.5059758488
2.385	39666.2920106298
2.39	39662.0780454108
2.395	39657.993026949
2.4	39653.9080084873
2.405	39649.9481361475
2.41	39645.9882638077
2.415	39642.1499868366
2.42	39638.3117098656
2.425	39634.591677371
2.43	39630.8716448765
2.435	39627.2664558056
2.44	39623.6612667347
2.445	39620.1675698461
2.45	39616.6738729575
2.455	39613.2881667941
2.46	39609.9024606306
2.465	39606.6213934808
2.47	39603.3403263309
2.475	39600.1604461942
2.48	39596.9805660575
2.485	39593.8983706034
2.49	39590.8161751493
2.495	39587.8283116639
2.5	39584.8404481785
2.505	39581.9436135148
2.51	39579.0467788511
2.515	39576.2386193124
2.52	39573.4304597736
2.525	39570.7087710535
2.53	39567.9870823334
2.535	39565.3496594328
2.54	39562.7122365322
2.545	39560.1569736479
2.55	39557.6017107637
2.555	39555.1262512178
2.56	39552.650791672
2.565	39550.2529277542
2.57	39547.8550638365
2.575	39545.532336744
2.58	39543.2096096515
2.585	39540.9596593187
2.59	39538.7097089859
2.595	39536.5301239919
2.6	39534.350538998
2.605	39532.2391063704
2.61	39530.1276737427
2.615	39528.082678632
2.62	39526.0376835213
2.625	39524.0575590541
2.63	39522.0774345869
2.635	39520.1606117154
2.64	39518.2437888439
2.645	39516.3886462043
2.65	39514.5335035646
2.655	39512.738417299
2.66	39510.9433310333
2.665	39509.2064250082
2.67	39507.469518983
2.675	39505.7888148535
2.68	39504.1081107241
2.685	39502.4816780082
2.69	39500.8552452922
2.695	39499.2810521114
2.7	39497.7068589305
2.705	39496.1831219875
2.71	39494.6593850444
2.715	39493.1848690011
2.72	39491.7103529577
2.725	39490.2840213755
2.73	39488.8576897932
2.735	39487.4784568587
2.74	39486.0992239242
2.745	39484.7660058735
2.75	39483.4327878228
2.755	39482.1445050508
2.76	39480.8562222787
2.765	39479.6115546446
2.77	39478.3668870105
2.775	39477.1643790474
2.78	39475.9618710843
2.785	39474.8002847736
2.79	39473.6386984629
2.795	39472.5166749322
2.8	39471.3946514014
2.805	39470.311017093
2.81	39469.2273827846
2.815	39468.1816462325
2.82	39467.1359096804
2.825	39466.1276295936
2.83	39465.1193495067
2.835	39464.1481942045
2.84	39463.1770389023
2.845	39462.2427964007
2.85	39461.3085538992
2.855	39460.4108579072
2.86	39459.5131619153
2.865	39458.6511428975
2.87	39457.7891238796
2.875	39456.9618773942
2.88	39456.1346309088
2.885	39455.3414806678
2.89	39454.5483304269
2.895	39453.7887140237
2.9	39453.0290976205
2.905	39452.3029346286
2.91	39451.5767716367
2.915	39450.8848853589
2.92	39450.1929990811
2.925	39449.536400669
2.93	39448.8798022569
2.935	39448.2595014424
2.94	39447.6392006279
2.945	39447.0560368966
2.95	39446.4728731653
2.955	39445.9272648882
2.96	39445.3816566112
2.965	39444.8735128504
2.97	39444.3653690895
2.975	39443.8938611916
2.98	39443.4223532937
2.985	39442.986148356
2.99	39442.5499434183
2.995	39442.1470727979
3	39441.7442021775
3.005	39441.3720924083
3.01	39440.9999826392
3.015	39440.6556742537
3.02	39440.3113658682
3.025	39439.9915517479
3.03	39439.6717376277
3.035	39439.3731122656
3.04	39439.0744869035
3.045	39438.7937928083
3.05	39438.5130987131
3.055	39438.2474331041
3.06	39437.9817674952
3.065	39437.7285759396
3.07	39437.475384384
3.075	39437.2325836867
3.08	39436.9897829894
3.085	39436.7556962164
3.09	39436.5216094433
3.095	39436.2949625358
3.1	39436.0683156283
3.105	39435.8481887
3.11	39435.6280617718
3.115	39435.4138083741
3.12	39435.1995549764
3.125	39434.9907595416
3.13	39434.7819641067
3.135	39434.5783644228
3.14	39434.3747647388
3.145	39434.1762151575
3.15	39433.9776655761
3.155	39433.7840922796
3.16	39433.5905189831
3.165	39433.4018930726
3.17	39433.2132671621
3.175	39433.029578707
3.18	39432.8458902519
3.185	39432.6671309776
3.19	39432.4883717034
3.195	39432.3145292259
3.2	39432.1406867483
3.205	39431.9717362614
3.21	39431.8027857745
3.215	39431.6386896493
3.22	39431.4745935242
3.225	39431.3153007947
3.23	39431.1560080652
3.235	39431.0014549138
3.24	39430.8469017624
3.245	39430.6970129627
3.25	39430.547124163
3.255	39430.4018158783
3.26	39430.2565075936
3.265	39430.115688032
3.27	39429.9748684703
3.275	39429.8384378026
3.28	39429.7020071349
3.285	39429.5698575361
3.29	39429.4377079372
3.295	39429.3097268758
3.3	39429.1817458144
3.305	39429.0578158889
3.31	39428.9338859633
3.315	39428.8138856956
3.32	39428.6938854279
3.325	39428.5776951517
3.33	39428.4615048755
3.335	39428.3490077024
3.34	39428.2365105294
3.345	39428.1275921838
3.35	39428.0186738382
3.355	39427.9132236497
3.36	39427.8077734613
3.365	39427.7056872271
3.37	39427.6036009929
3.375	39427.5047731287
3.38	39427.4059452646
3.385	39427.3102691363
3.39	39427.2145930081
3.395	39427.1219628851
3.4	39427.029332762
3.405	39426.9396447894
3.41	39426.8499568168
3.415	39426.7631095308
3.42	39426.6762622447
3.425	39426.5921577101
3.43	39426.5080531756
3.435	39426.4265971311
3.44	39426.3451410867
3.445	39426.2662428653
3.45	39426.1873446438
3.455	39426.1109164902
3.46	39426.0344883366
3.465	39425.9604444832
3.47	39425.8864006297
3.475	39425.814659539
3.48	39425.7429184484
3.485	39425.6734026094
3.49	39425.6038867703
3.495	39425.5365220204
3.5	39425.4691572705
3.505	39425.4038725227
3.51	39425.338587775
3.515	39425.2753150059
3.52	39425.2120422368
3.525	39425.1507153969
3.53	39425.089388557
3.535	39425.029943462
3.54	39424.970498367
3.545	39424.9128727767
3.55	39424.8552471864
3.555	39424.7993808352
3.56	39424.743514484
3.565	39424.6893490537
3.57	39424.6351836234
3.575	39424.5826628155
3.58	39424.5301420075
3.585	39424.479211503
3.59	39424.4282809985
3.595	39424.3788883955
3.6	39424.3294957926
3.605	39424.2815905401
3.61	39424.2336852875
3.615	39424.1872186259
3.62	39424.1407519642
3.625	39424.0956768507
3.63	39424.0506017372
3.635	39424.0068727836
3.64	39423.96314383
3.645	39423.9207172451
3.65	39423.8782906601
3.655	39423.8371241912
3.66	39423.7959577223
3.665	39423.7560105993
3.67	39423.7160634763
3.675	39423.6772963574
3.68	39423.6385292385
3.685	39423.6009041578
3.69	39423.5632790771
3.695	39423.5267593928
3.7	39423.4902397086
3.705	39423.4547900532
3.71	39423.4193403978
3.715	39423.3849266304
3.72	39423.3505128629
3.725	39423.3171020228
3.73	39423.2836911827
3.735	39423.2512514456
3.74	39423.2188117086
3.745	39423.1873123443
3.75	39423.15581298
3.755	39423.1252243114
3.76	39423.0946356429
3.765	39423.0649290072
3.77	39423.0352223716
3.775	39423.0063700828
3.78	39422.977517794
3.785	39422.9494931068
3.79	39422.9214684196
3.795	39422.8942454949
3.8	39422.8670225702
3.805	39422.840576442
3.81	39422.8141303138
3.815	39422.7884368571
3.82	39422.7627434005
3.825	39422.7377793012
3.83	39422.712815202
3.835	39422.6885579269
3.84	39422.6643006519
3.845	39422.640728421
3.85	39422.61715619
3.855	39422.5942479489
3.86	39422.5713397078
3.865	39422.5490751019
3.87	39422.526810496
3.875	39422.5051698456
3.88	39422.4835291951
3.885	39422.4624934708
3.89	39422.4414577464
3.895	39422.4210085464
3.9	39422.4005593464
3.905	39422.3806788741
3.91	39422.3607984018
3.915	39422.3414694443
3.92	39422.3221404868
3.925	39422.3033463943
3.93	39422.2845523018
3.935	39422.2662769679
3.94	39422.2480016341
3.945	39422.2302294767
3.95	39422.2124573193
3.955	39422.195173262
3.96	39422.1778892048
3.965	39422.1610786597
3.97	39422.1442681147
3.975	39422.127916965
3.98	39422.1115658153
3.985	39422.095660399
3.99	39422.0797549827
3.995	39422.0642820771
4	39422.0488091714
4.005	39422.0337559776
4.01	39422.0187027837
4.015	39422.0040569121
4.02	39421.9894110405
4.025	39421.9751604969
4.03	39421.9609099533
4.035	39421.9470431251
4.04	39421.933176297
4.045	39421.9196819404
4.05	39421.9061875837
4.055	39421.8930548109
4.06	39421.879922038
4.065	39421.8671403051
4.07	39421.8543585721
4.075	39421.8419176675
4.08	39421.8294767629
4.085	39421.8173667961
4.09	39421.8052568293
4.095	39421.79346822
4.1	39421.7816796106
4.105	39421.7702030782
4.11	39421.7587265458
4.115	39421.7475530993
4.12	39421.7363796528
4.125	39421.7255005813
4.13	39421.7146215098
4.135	39421.7040283729
4.14	39421.6934352359
4.145	39421.6831198546
4.15	39421.6728044733
4.155	39421.6627589218
4.16	39421.6527133702
4.165	39421.6429299667
4.17	39421.6331465632
4.175	39421.6236178626
4.18	39421.614089162
4.185	39421.6048079475
4.19	39421.5955267331
4.195	39421.5864860092
4.2	39421.5774452852
4.205	39421.5686382698
4.21	39421.5598312544
4.215	39421.5512513722
4.22	39421.54267149
4.225	39421.5343123657
4.23	39421.5259532414
4.235	39421.5178086931
4.24	39421.5096641448
4.245	39421.5017281777
4.25	39421.4937922105
4.255	39421.4860590108
4.26	39421.478325811
4.265	39421.4707897399
4.27	39421.4632536689
4.275	39421.4559092573
4.28	39421.4485648458
4.285	39421.4414067886
4.29	39421.4342487314
4.295	39421.4272718821
4.3	39421.4202950328
4.305	39421.4134943986
4.31	39421.4066937644
4.315	39421.4000645011
4.32	39421.3934352377
4.325	39421.3869726451
4.33	39421.3805100524
4.335	39421.3742095696
4.34	39421.3679090868
4.345	39421.3617662878
4.35	39421.3556234887
4.355	39421.3496340782
4.36	39421.3436446676
4.365	39421.3378044767
4.37	39421.3319642857
4.375	39421.3262692678
4.38	39421.32057425
4.385	39421.3150204774
4.39	39421.3094667049
4.395	39421.3040503647
4.4	39421.2986340245
4.405	39421.293351415
4.41	39421.2880688054
4.415	39421.2829163326
4.42	39421.2777638598
4.425	39421.2727380342
4.43	39421.2677122086
4.435	39421.2628096418
4.44	39421.257907075
4.445	39421.2531244766
4.45	39421.2483418783
4.455	39421.2436760529
4.46	39421.2390102274
4.465	39421.2344580715
4.47	39421.2299059156
4.475	39421.225464415
4.48	39421.2210229143
4.485	39421.2166891409
4.49	39421.2123553676
4.495	39421.2081264774
4.5	39421.2038975872
4.505	39421.1997708173
4.51	39421.1956440473
4.515	39421.1916167132
4.52	39421.1875893791
4.525	39421.1836588729
4.53	39421.1797283667
4.535	39421.1758921543
4.54	39421.1720559418
4.545	39421.1683115607
4.55	39421.1645671797
4.555	39421.1609122371
4.56	39421.1572572945
4.565	39421.1536894649
4.57	39421.1501216353
4.575	39421.1466386586
4.58	39421.1431556819
4.585	39421.1397553613
4.59	39421.1363550408
4.595	39421.1330352411
4.6	39421.1297154414
4.605	39421.1264740869
4.61	39421.1232327325
4.615	39421.1200678055
4.62	39421.1169028785
4.625	39421.1138124172
4.63	39421.110721956
4.635	39421.1077040533
4.64	39421.1046861506
4.645	39421.1017389519
4.65	39421.0987917533
4.655	39421.0959134555
4.66	39421.0930351577
4.665	39421.0902240072
4.67	39421.0874128568
4.675	39421.0846671484
4.68	39421.0819214401
4.685	39421.0792395154
4.69	39421.0765575907
4.695	39421.0739378367
4.7	39421.0713180827
4.705	39421.0687589305
4.71	39421.0661997782
4.715	39421.0636997016
4.72	39421.061199625
4.725	39421.0587571394
4.73	39421.0563146539
4.735	39421.0539283152
4.74	39421.0515419766
4.745	39421.0492103797
4.75	39421.0468787828
4.755	39421.0446005607
4.76	39421.0423223385
4.765	39421.0400961609
4.77	39421.0378699833
4.775	39421.035694556
4.78	39421.0335191287
4.785	39421.031393192
4.79	39421.0292672554
4.795	39421.0271895838
4.8	39421.0251119122
4.805	39421.0230813127
4.81	39421.0210507132
4.815	39421.0190660248
4.82	39421.0170813364
4.825	39421.015141429
4.83	39421.0132015215
4.835	39421.0113052951
4.84	39421.0094090687
4.845	39421.0075554524
4.85	39421.0057018362
4.855	39421.0038897878
4.86	39421.0020777394
4.865	39421.0003062439
4.87	39420.9985347485
4.875	39420.9968028179
4.88	39420.9950708874
4.885	39420.9933775597
4.89	39420.9916842321
4.895	39420.9900285706
4.9	39420.9883729091
4.905	39420.9867540015
4.91	39420.985135094
4.915	39420.9835520522
4.92	39420.9819690104
4.925	39420.9804209692
4.93	39420.9788729281
4.935	39420.977359045
4.94	39420.975845162
4.945	39420.9743646165
4.95	39420.972884071
4.955	39420.9714360638
4.96	39420.9699880566
4.965	39420.9685718091
4.97	39420.9671555617
4.975	39420.9657703155
4.98	39420.9643850693
4.985	39420.9630300857
4.99	39420.961675102
4.995	39420.960349661
5	39420.95902422
5.005	39420.9577276204
5.01	39420.9564310208
5.015	39420.9551625794
5.02	39420.9538941379
5.025	39420.9526531888
5.03	39420.9514122397
5.035	39420.9501981342
5.04	39420.9489840286
5.045	39420.9477961345
5.05	39420.9466082403
5.055	39420.9454459414
5.06	39420.9442836425
5.065	39420.9431463384
5.07	39420.9420090343
5.075	39420.9408961398
5.08	39420.9397832452
5.085	39420.9386941899
5.09	39420.9376051346
5.095	39420.9365393624
5.1	39420.9354735903
5.105	39420.9344305593
5.11	39420.9333875283
5.115	39420.9323667103
5.12	39420.9313458922
5.125	39420.9303467719
5.13	39420.9293476517
5.135	39420.9283697271
5.14	39420.9273918025
5.145	39420.9264345839
5.15	39420.9254773654
5.155	39420.9245403756
5.16	39420.9236033858
5.165	39420.9226861593
5.17	39420.9217689327
5.175	39420.9208710156
5.18	39420.9199730984
5.185	39420.9190940481
5.19	39420.9182149977
5.195	39420.9173543825
5.2	39420.9164937673
5.205	39420.9156511663
5.21	39420.9148085652
5.215	39420.9139835678
5.22	39420.9131585704
5.225	39420.9123507762
5.23	39420.911542982
5.235	39420.9107520003
5.24	39420.9099610186
5.245	39420.9091864686
5.25	39420.9084119185
5.255	39420.9076534283
5.26	39420.9068949381
5.265	39420.9061521452
5.27	39420.9054093524
5.275	39420.9046819031
5.28	39420.9039544538
5.285	39420.903242003
5.29	39420.9025295522
5.295	39420.9018317631
5.3	39420.9011339741
5.305	39420.9004505182
5.31	39420.8997670624
5.315	39420.8990976192
5.32	39420.898428176
5.325	39420.8977724326
5.33	39420.8971166892
5.335	39420.8964743403
5.34	39420.8958319914
5.345	39420.8952027391
5.35	39420.8945734868
5.355	39420.8939570404
5.36	39420.893340594
5.365	39420.8927366696
5.37	39420.8921327452
5.375	39420.891541066
5.38	39420.8909493867
5.385	39420.8903696822
5.39	39420.8897899776
5.395	39420.889221984
5.4	39420.8886539903
5.405	39420.8880974498
5.41	39420.8875409094
5.415	39420.8869955707
5.42	39420.886450232
5.425	39420.8859158495
5.43	39420.8853814671
5.435	39420.8848578012
5.44	39420.8843341353
5.445	39420.8838209519
5.45	39420.8833077685
5.455	39420.8828048392
5.46	39420.8823019099
5.465	39420.8818090115
5.47	39420.8813161131
5.475	39420.8808330277
5.48	39420.8803499424
5.485	39420.8798764574
5.49	39420.8794029724
5.495	39420.87893888
5.5	39420.8784747875
5.505	39420.8780198848
5.51	39420.877564982
5.515	39420.8771190708
5.52	39420.8766731596
5.525	39420.8762360463
5.53	39420.8757989331
5.535	39420.8753704288
5.54	39420.8749419245
5.545	39420.8745218446
5.55	39420.8741017646
5.555	39420.8736899286
5.56	39420.8732780927
5.565	39420.8728743245
5.57	39420.8724705563
5.575	39420.8720746838
5.58	39420.8716788113
5.585	39420.8712906663
5.59	39420.8709025214
5.595	39420.8705219397
5.6	39420.870141358
5.605	39420.8697681791
5.61	39420.8693950003
5.615	39420.8690290674
5.62	39420.8686631345
5.625	39420.8683042944
5.63	39420.8679454542
5.635	39420.8675935572
5.64	39420.8672416601
5.645	39420.8668965598
5.65	39420.8665514595
5.655	39420.866213013
5.66	39420.8658745666
5.665	39420.8655426342
5.67	39420.8652107018
5.675	39420.864885147
5.68	39420.8645595921
5.685	39420.8642402814
5.69	39420.8639209707
5.695	39420.8636077737
5.7	39420.8632945767
5.705	39420.862987366
5.71	39420.8626801552
5.715	39420.862378806
5.72	39420.8620774569
5.725	39420.8617818476
5.73	39420.8614862382
5.735	39420.8611962497
5.74	39420.8609062611
5.745	39420.860621777
5.75	39420.8603372928
5.755	39420.8600581992
5.76	39420.8597791056
5.765	39420.8595052914
5.77	39420.8592314772
5.775	39420.8589628336
5.78	39420.8586941899
5.785	39420.8584306106
5.79	39420.8581670312
5.795	39420.8579084122
5.8	39420.8576497931
5.805	39420.8573960327
5.81	39420.8571422723
5.815	39420.8568932711
5.82	39420.85664427
5.825	39420.8563999308
5.83	39420.8561555917
5.835	39420.8559158195
5.84	39420.8556760473
5.845	39420.8554407491
5.85	39420.855205451
5.855	39420.8549745359
5.86	39420.8547436208
5.865	39420.8545169999
5.87	39420.8542903789
5.875	39420.8540679652
5.88	39420.8538455515
5.885	39420.8536272599
5.89	39420.8534089683
5.895	39420.8531947157
5.9	39420.852980463
5.905	39420.8527701679
5.91	39420.8525598728
5.915	39420.8523534556
5.92	39420.8521470384
5.925	39420.8519444213
5.93	39420.8517418042
5.935	39420.8515429109
5.94	39420.8513440177
5.945	39420.8511487737
5.95	39420.8509535298
5.955	39420.8507618623
5.96	39420.8505701947
5.965	39420.8503820323
5.97	39420.8501938698
5.975	39420.8500091425
5.98	39420.8498244153
5.985	39420.849643055
5.99	39420.8494616947
5.995	39420.8492836345
6	39420.8491055744
6.005	39420.8489307489
6.01	39420.8487559234
6.015	39420.8485842686
6.02	39420.8484126138
6.025	39420.8482440671
6.03	39420.8480755204
6.035	39420.8479100205
6.04	39420.8477445206
6.045	39420.8475820075
6.05	39420.8474194944
6.055	39420.8472599093
6.06	39420.8471003243
6.065	39420.8469436099
6.07	39420.8467868955
6.075	39420.8466329955
6.08	39420.8464790955
6.085	39420.8463279549
6.09	39420.8461768142
6.095	39420.8460283791
6.1	39420.8458799439
6.105	39420.8457341614
6.11	39420.8455883789
6.115	39420.8454451976
6.12	39420.8453020162
6.125	39420.8451613853
6.13	39420.8450207545
6.135	39420.8448826247
6.14	39420.8447444949
6.145	39420.8446088177
6.15	39420.8444731405
6.155	39420.8443398685
6.16	39420.8442065965
6.165	39420.8440756833
6.17	39420.84394477
6.175	39420.84381617
6.18	39420.84368757
6.185	39420.8435612388
6.19	39420.8434349076
6.195	39420.8433108015
6.2	39420.8431866954
6.205	39420.8430647718
6.21	39420.8429428482
6.215	39420.8428230653
6.22	39420.8427032823
6.225	39420.8425855991
6.23	39420.8424679159
6.235	39420.8423522924
6.24	39420.8422366688
6.245	39420.8421230656
6.25	39420.8420094624
6.255	39420.8418978412
6.26	39420.8417862199
6.265	39420.841676543
6.27	39420.841566866
6.275	39420.8414590964
6.28	39420.8413513268
6.285	39420.8412454284
6.29	39420.8411395301
6.295	39420.8410354676
6.3	39420.8409314051
6.305	39420.8408291438
6.31	39420.8407268825
6.315	39420.8406263885
6.32	39420.8405258944
6.325	39420.8404271344
6.33	39420.8403283743
6.335	39420.8402313156
6.34	39420.8401342569
6.345	39420.8400388677
6.35	39420.8399434785
6.355	39420.8398497275
6.36	39420.8397559764
6.365	39420.839663833
6.37	39420.8395716895
6.375	39420.8394811235
6.38	39420.8393905575
6.385	39420.8393015397
6.39	39420.8392125218
6.395	39420.8391250232
6.4	39420.8390375246
6.405	39420.8389515171
6.41	39420.8388655095
6.415	39420.8387809653
6.42	39420.8386964211
6.425	39420.8386133132
6.43	39420.8385302052
6.435	39420.8384485069
6.44	39420.8383668087
6.445	39420.838286494
6.45	39420.8382061793
6.455	39420.8381272228
6.46	39420.8380482662
6.465	39420.8379706427
6.47	39420.8378930192
6.475	39420.8378167043
6.48	39420.8377403894
6.485	39420.837665359
6.49	39420.8375903286
6.495	39420.8375165592
6.5	39420.8374427898
6.505	39420.8373702584
6.51	39420.8372977269
6.515	39420.8372264107
6.52	39420.8371550945
6.525	39420.8370849713
6.53	39420.8370148482
6.535	39420.8369458965
6.54	39420.8368769447
6.545	39420.836809143
6.55	39420.8367413413
6.555	39420.8366746687
6.56	39420.8366079962
6.565	39420.8365424323
6.57	39420.8364768684
6.575	39420.8364123931
6.58	39420.8363479178
6.585	39420.8362845114
6.59	39420.8362211049
6.595	39420.8361587481
6.6	39420.8360963913
6.605	39420.8360350652
6.61	39420.835973739
6.615	39420.835913425
6.62	39420.835853111
6.625	39420.8357937908
6.63	39420.8357344707
6.635	39420.8356761267
6.64	39420.8356177827
6.645	39420.8355603972
6.65	39420.8355030118
6.655	39420.8354465677
6.66	39420.8353901237
6.665	39420.8353346043
6.67	39420.8352790849
6.675	39420.8352244735
6.68	39420.8351698622
6.685	39420.8351161428
6.69	39420.8350624235
6.695	39420.8350095801
6.7	39420.8349567368
6.705	39420.834904754
6.71	39420.8348527711
6.715	39420.8348016335
6.72	39420.8347504959
6.725	39420.8347001886
6.73	39420.8346498812
6.735	39420.8346003895
6.74	39420.8345508977
6.745	39420.8345022071
6.75	39420.8344535166
6.755	39420.834405613
6.76	39420.8343577095
6.765	39420.8343105791
6.77	39420.8342634488
6.775	39420.834217078
6.78	39420.8341707073
6.785	39420.8341250828
6.79	39420.8340794583
6.795	39420.834034567
6.8	39420.8339896757
6.805	39420.8339455047
6.81	39420.8339013337
6.815	39420.8338578705
6.82	39420.8338144073
6.825	39420.8337716394
6.83	39420.8337288716
6.835	39420.8336867871
6.84	39420.8336447025
6.845	39420.8336032894
6.85	39420.8335618762
6.855	39420.8335211228
6.86	39420.8334803693
6.865	39420.8334402641
6.87	39420.833400159
6.875	39420.8333606909
6.88	39420.8333212227
6.885	39420.8332823806
6.89	39420.8332435385
6.895	39420.8332053116
6.9	39420.8331670847
6.905	39420.8331294623
6.91	39420.83309184
6.915	39420.8330548118
6.92	39420.8330177836
6.925	39420.8329813394
6.93	39420.8329448952
6.935	39420.8329090249
6.94	39420.8328731546
6.945	39420.8328378484
6.95	39420.8328025421
6.955	39420.8327677903
6.96	39420.8327330385
6.965	39420.8326988315
6.97	39420.8326646246
6.975	39420.8326309533
6.98	39420.832597282
6.985	39420.8325641372
6.99	39420.8325309924
6.995	39420.8324983651
7	39420.8324657378
-999 1 1 -1 80 1 -1 0		% NLEV1 AUTO1 LCDC lxpct NJM JDRJ IWR LPRWF
0 0	% IV(i) IJ(i)
