# Supplementary material for: Competition between radiative and predissociative decay mechanisms in excited electronic states of CH radical
Source: Phys Chem Chem Phys. 2026 Mar 6;28(12):7484–93. doi: 10.1039/d5cp04531b (PMC12965207; doi:10.1039/d5cp04531b)
Supplement: CP-028-D5CP04531B-s001 [file CP-028-D5CP04531B-s001.zip › CH_XBCa_stab_LR_mod_114.inp]

mem 120 gb

atoms C H

(Total number of states taken into account)

(nstates 13)
states X B C a

(Total angular momentum quantum  - a value or an interval)
jrot 0.5 - 100.5

(Defining the integration grid)
grid
  npoints 7614
  range   0.5  8.113
  type 0
end

CONTRACTION
 vib
 vmax  2000 2000 200 2000
END


DIAGONALIZER
    enermax 100000
    SYEV
end

symmetry Cs(M)


(--------------------------------------------------------------------)
(-------------------------PECs Hou Liu-------------------------------)
(--------------------------------------------------------------------)


(modified: extrapolated beyond 2.1A (~4a0) to the asymptote )
poten X
name "X2Pi"
lambda 1
mult   2
units angstroms	cm-1
type   grid
values
  0.44	300158.6868
  0.46	263769.5275
  0.48	231751.9629
  0.5	203542.9265
  0.52	178661.4746
  0.54	156695.0499
  0.56	137287.8948
  0.58	120132.104
  0.62	91541.0873
  0.64	79671.04921
  0.66	69173.4541
  0.68	59893.24314
  0.7	51694.3245
  0.72	44457.01644
  0.74	38075.83288
  0.76	32457.65511
  0.78	27520.04846
  0.8	23190.03322
  0.82	19402.82925
  0.84	16100.86177
  0.86	13232.88784
  0.88	10753.23698
  0.9	8621.154941
  0.92	6800.219914
  0.94	5257.853077
  0.96	3964.879668
  0.98	2895.140502
  1	2025.162768
  1.02	1333.86373
  1.04	802.2895595
  1.06	413.3892701
  1.08	151.8150004
  1.1	3.735458437
  1.12	-43.3133209
  1.14	-0.577218309
  1.16	121.784285
  1.18	314.6410437
  1.2	569.7035007
  1.22	876.0023133
  1.24	1233.708672
  1.26	1633.218365
  1.28	2068.991854
  1.3	2535.983416
  1.32	3029.456789
  1.34	3543.89877
  1.36	4076.539587
  1.38	4627.565796
  1.4	5191.933868
  1.42	5766.597496
  1.44	6349.045889
  1.46	6937.071133
  1.48	7528.695761
  1.5	8122.168366
  1.52	8715.928482
  1.54	9308.586836
  1.56	9899.010938
  1.58	10486.14072
  1.6	11069.01929
  1.62	11646.70289
  1.64	12218.26534
  1.66	12782.83533
  1.68	13339.64689
  1.7	13888.0394
  1.72	14427.43126
  1.74	14957.33303
  1.76	15477.27066
  1.78	15986.94565
  1.8	16485.99807
  1.82	16974.14479
  1.84	17451.13781
  1.86	17916.77302
  1.88	18370.87045
  1.9	18813.26549
  1.92	19243.8067
  1.94	19662.14951
  1.96	20066.39108
  1.98	20461.88439
  2	20845.5129
  2.05	21752.62355
  2.10	22629.40049
  2.15	23390.64818
  2.20	24081.86358
  2.25	24705.88448
  2.35	25765.96016
  2.45	26602.58547
  2.50	26948.11298
  2.60	27516.00736
  2.70	27947.91863
  2.75	28122.51543
  2.85	28405.63770
  2.95	28619.14684
  3.00	28704.64117
  3.10	28838.36614
  3.20	28934.89606
  3.25	28973.24227
  3.35	29035.01870
  3.45	29081.54728
  3.50	29100.43779
  3.60	29131.46152
  3.70	29155.45031
  3.75	29165.38376
  3.85	29181.99657
  3.95	29195.14960
  4.00	29200.69061
  4.05	29205.65246
  4.15	29214.10665
  4.20	29217.71115
  4.25	29220.96333
  4.30	29223.90276
  4.40	29228.97741
  4.45	29231.16951
  4.50	29233.16369
  4.55	29234.98056
  4.65	29238.15298
  4.70	29239.53887
  4.75	29240.80860
  4.90	29244.02735
  4.95	29244.93335
  5.00	29245.76853
  5.15	29247.90992
  5.20	29248.51962
  5.25	29249.08465
  5.40	29250.54782
  5.45	29250.96859
  5.50	29251.36035
  5.65	29252.38365
  5.70	29252.68051
  5.75	29252.95802
  5.90	29253.68847
  5.95	29253.90200
  6.00	29254.10234
  6.15	29254.63324
  6.20	29254.78950
  6.25	29254.93657
  6.40	29255.32867
  6.45	29255.44478
  6.50	29255.55437
  6.65	29255.84815
  6.70	29255.93561
  6.75	29256.01839
  6.90	29256.24135
  6.95	29256.30806
  7.00	29256.37134
end


(ECP-50)
(modified: extrapolated beyond 2.1A (~4a0) to the asymptote )
poten A
name "A2Delta"
lambda 2
mult   2
units angstroms	cm-1
type   grid
values
  0.44	322799.7305
  0.46	286253.8422
  0.48	254095.4429
  0.5	225762.0895
  0.52	200773.3343
  0.54	178717.208
  0.56	159237.679
  0.58	142025.9112
  0.62	113368.0469
  0.64	101485.1015
  0.66	90986.83701
  0.68	81717.11913
  0.7	73538.73673
  0.72	66331.11481
  0.74	59987.93548
  0.76	54415.25919
  0.78	49529.92043
  0.8	45258.16693
  0.82	41534.48111
  0.84	38300.5815
  0.86	35504.52502
  0.88	33099.96741
  0.9	31045.50697
  0.92	29304.07224
  0.94	27842.4611
  0.96	26630.88206
  0.98	25642.56579
  1	24853.42935
  1.02	24241.78205
  1.04	23788.06651
  1.06	23474.63477
  1.08	23285.53322
  1.1	23206.32702
  1.12	23223.94863
  1.14	23326.54645
  1.16	23503.364
  1.18	23744.63686
  1.2	24041.47851
  1.22	24470.54486
  1.24	24855.96428
  1.26	25274.84919
  1.28	25721.11796
  1.3	26189.21348
  1.32	26673.99566
  1.34	27169.91398
  1.36	27672.4319
  1.38	28181.38921
  1.4	28691.79724
  1.42	29200.23659
  1.44	29703.87603
  1.46	30200.24647
  1.48	30687.1795
  1.5	31162.77666
  1.52	31625.40287
  1.54	32073.67544
  1.56	32506.44652
  1.58	32922.82723
  1.6	33322.17232
  1.62	33704.04942
  1.64	34068.18638
  1.66	34414.44494
  1.68	34742.80974
  1.7	35053.38391
  1.72	35346.39573
  1.74	35622.18757
  1.76	35881.19399
  1.78	36123.93733
  1.8	36351.00141
  1.82	36563.02928
  1.84	36760.7057
  1.86	36944.74397
  1.88	37115.87493
  1.9	37274.86017
  1.92	37422.4854
  1.94	37559.80629
  1.96	37689.00662
  1.98	37805.72324
  2	37913.67184
  2.05	38149.2252
  2.10	38386.05368
  2.15	38545.15966
  2.20	38676.28691
  2.25	38784.75771
  2.35	38950.32884
  2.45	39067.60734
  2.50	39113.56687
  2.60	39187.40157
  2.70	39243.63192
  2.75	39266.88775
  2.85	39306.09199
  2.95	39337.85744
  3.00	39351.08250
  3.10	39370.91873
  3.20	39384.29261
  3.25	39389.47289
  3.35	39397.62270
  3.45	39403.52578
  3.50	39405.84304
  3.60	39409.52114
  3.70	39412.23080
  3.75	39413.31068
  3.85	39415.05010
  3.95	39416.35696
  4.00	39416.88542
  4.05	39417.34598
  4.15	39418.09964
  4.20	39418.40757
  4.25	39418.67771
  4.30	39418.91505
  4.40	39419.30793
  4.45	39419.47033
  4.50	39419.61385
  4.55	39419.74086
  4.65	39419.95327
  4.70	39420.04198
  4.75	39420.12091
  4.90	39420.30984
  4.95	39420.35985
  5.00	39420.40461
  5.15	39420.51294
  5.20	39420.54195
  5.25	39420.56805
  5.40	39420.63185
  5.45	39420.64912
  5.50	39420.66472
  5.65	39420.70323
  5.70	39420.71374
  5.75	39420.72329
  5.90	39420.74705
  5.95	39420.75360
  6.00	39420.75956
  6.15	39420.77452
  6.20	39420.77868
  6.25	39420.78248
  6.40	39420.79208
  6.45	39420.79476
  6.50	39420.79723
  6.65	39420.80349
  6.70	39420.80525
  6.75	39420.80688
  6.90	39420.81103
  6.95	39420.81221
  7.00	39420.81330
end


(ECP-50)
(modified: extrapolated beyond 2.1A (~4a0) to the asymptote )
poten B
name "B2Sigma-"
symmetry -
lambda 0
mult   2
units angstroms	cm-1
type   grid
values
  0.44	330787.5145
  0.46	294210.147
  0.48	262001.7755
  0.5	233603.6047
  0.52	208538.1694
  0.54	186396.1693
  0.56	166823.4645
  0.58	149512.4085
  0.62	120640.8111
  0.64	108644.4829
  0.66	98028.87189
  0.68	88637.89647
  0.7	80334.4618
  0.72	72997.95998
  0.74	66522.05556
  0.76	60812.74314
  0.78	55786.76283
  0.8	51370.22409
  0.82	47497.45793
  0.84	44109.99411
  0.86	41155.71616
  0.88	38588.0867
  0.9	36365.49551
  0.92	34450.69557
  0.94	32810.28283
  0.96	31414.30777
  0.98	30235.77064
  1	29250.45898
  1.02	28436.53287
  1.04	27774.30545
  1.06	27246.00803
  1.08	26835.59703
  1.1	26528.56737
  1.12	26311.79885
  1.14	26173.43106
  1.16	26102.72072
  1.18	26089.96046
  1.2	26126.36911
  1.22	26200.18721
  1.24	26311.8603
  1.26	26451.17183
  1.28	26612.3562
  1.3	26790.26015
  1.32	26980.29447
  1.34	27178.41642
  1.36	27380.90154
  1.38	27584.68374
  1.4	27787.07448
  1.42	27985.72756
  1.44	28178.66114
  1.46	28364.22476
  1.48	28541.07742
  1.5	28708.15908
  1.52	28864.67303
  1.54	29010.06401
  1.56	29144.00061
  1.58	29266.38845
  1.6	29377.34166
  1.62	29477.13897
  1.64	29566.12936
  1.66	29644.70786
  1.68	29713.30027
  1.7	29772.37626
  1.72	29822.45818
  1.74	29864.09472
  1.76	29897.87186
  1.78	29924.38221
  1.8	29944.22271
  1.82	29957.98816
  1.84	29966.25358
  1.86	29969.5852
  1.88	29968.51636
  1.9	29963.56062
  1.92	29955.20961
  1.94	29943.96812
  1.96	29930.62407
  1.98	29914.49487
  2	29896.52648
  2.05	29845.63909
  2.10	29832.80862
  2.15	29774.65883
  2.20	29716.89536
  2.25	29661.21031
  2.35	29560.22369
  2.45	29476.23596
  2.50	29440.87518
  2.60	29382.63897
  2.70	29339.20455
  2.75	29322.23737
  2.85	29296.18073
  2.95	29278.64595
  3.00	29272.41773
  3.10	29263.62613
  3.20	29258.16376
  3.25	29256.30308
  3.35	29253.80083
  3.45	29252.43019
  3.50	29252.03459
  3.60	29251.63868
  3.70	29251.60070
  3.75	29251.66983
  3.85	29251.92096
  3.95	29252.26448
  4.00	29252.45517
  4.05	29252.65251
  4.15	29253.05453
  4.20	29253.25451
  4.25	29253.45152
  4.30	29253.64435
  4.40	29254.01409
  4.45	29254.18986
  4.50	29254.35912
  4.55	29254.52170
  4.65	29254.82660
  4.70	29254.96901
  4.75	29255.10487
  4.90	29255.47486
  4.95	29255.58634
  5.00	29255.69227
  5.15	29255.97903
  5.20	29256.06504
  5.25	29256.14664
  5.40	29256.36711
  5.45	29256.43316
  5.50	29256.49581
  5.65	29256.66507
  5.70	29256.71580
  5.75	29256.76394
  5.90	29256.89418
  5.95	29256.93327
  6.00	29256.97040
  6.15	29257.07103
  6.20	29257.10130
  6.25	29257.13008
  6.40	29257.20825
  6.45	29257.23182
  6.50	29257.25425
  6.65	29257.31534
  6.70	29257.33380
  6.75	29257.35140
  6.90	29257.39944
  6.95	29257.41399
  7.00	29257.42788
end


(ECP-50)
(modified: extrapolated beyond 2.1A (~4a0) to the asymptote )
poten C
name "C2Sigma+"
symmetry +
lambda 0
mult   2
units angstroms	cm-1
type   grid
values
  0.44	332933.5727
  0.46	296351.0365
  0.48	264153.6871
  0.5	235779.7265
  0.52	210749.2689
  0.54	188650.7511
  0.56	169128.3477
  0.58	151873.3675
  0.62	123128.5013
  0.64	111201.9309
  0.66	100660.0195
  0.68	91346.703
  0.7	83124.68025
  0.72	75873.44214
  0.74	69486.66417
  0.76	63870.409
  0.78	58941.50672
  0.8	54626.18749
  0.82	50858.92719
  0.84	47581.42015
  0.86	44741.72114
  0.88	42293.46832
  0.9	40195.2622
  0.92	38409.96986
  0.94	36904.39575
  0.96	35648.73522
  0.98	34616.21676
  1	33782.71352
  1.02	33126.52823
  1.04	32628.0662
  1.06	32269.6663
  1.08	32035.32225
  1.1	31910.57067
  1.12	31882.28477
  1.14	31938.55368
  1.16	32068.55949
  1.18	32262.44558
  1.2	32511.24204
  1.22	32784.87864
  1.24	33119.0222
  1.26	33485.50096
  1.28	33878.02258
  1.3	34290.73806
  1.32	34717.95643
  1.34	35151.70417
  1.36	35586.94872
  1.38	36029.33279
  1.4	36470.22442
  1.42	36904.7908
  1.44	37329.1538
  1.46	37739.74697
  1.48	38133.18819
  1.5	38506.2446
  1.52	38855.84357
  1.54	39179.10996
  1.56	39473.45619
  1.58	39736.66774
  1.6	39967.29389
  1.62	40164.46332
  1.64	40328.20238
  1.66	40459.43725
  1.68	40559.95005
  1.7	40632.27792
  1.72	40679.49789
  1.74	40704.98548
  1.76	40712.17108
  1.78	40704.34242
  1.8	40684.51288
  1.82	40655.34031
  1.84	40619.11822
  1.86	40576.9725
  1.88	40528.28864
  1.9	40477.69973
  1.92	40426.30974
  1.94	40375.29725
  1.96	40325.68501
  1.98	40274.58912
  2	40224.91103
  2.05	40108.35244
  2.10	40047.43941
  2.15	39955.82632
  2.20	39876.15924
  2.25	39807.35178
  2.35	39697.41498
  2.45	39616.67533
  2.50	39584.84344
  2.60	39534.36275
  2.70	39497.75329
  2.75	39483.51865
  2.85	39461.53243
  2.95	39446.47160
  3.00	39440.97844
  3.10	39433.00711
  3.20	39427.78802
  3.25	39425.90862
  3.35	39423.19083
  3.45	39421.45967
  3.50	39420.85367
  3.60	39420.00855
  3.70	39419.51191
  3.75	39419.35525
  3.85	39419.17053
  3.95	39419.10584
  4.00	39419.10420
  4.05	39419.11743
  4.15	39419.17601
  4.20	39419.21651
  4.25	39419.26199
  4.30	39419.31100
  4.40	39419.41519
  4.45	39419.46866
  4.50	39419.52221
  4.55	39419.57535
  4.65	39419.67899
  4.70	39419.72899
  4.75	39419.77754
  4.90	39419.91352
  4.95	39419.95547
  5.00	39419.99570
  5.15	39420.10631
  5.20	39420.13993
  5.25	39420.17199
  5.40	39420.25942
  5.45	39420.28582
  5.50	39420.31094
  5.65	39420.37918
  5.70	39420.39974
  5.75	39420.41928
  5.90	39420.47232
  5.95	39420.48828
  6.00	39420.50346
  6.15	39420.54469
  6.20	39420.55711
  6.25	39420.56893
  6.40	39420.60106
  6.45	39420.61075
  6.50	39420.61999
  6.65	39420.64513
  6.70	39420.65274
  6.75	39420.65998
  6.90	39420.67977
  6.95	39420.68576
  7.00	39420.69148
end

(ECP-50)
poten D
name "D2Sigma+"
symmetry +
lambda 0
mult   2
units angstroms	cm-1
type   grid
values
  0.44	359517.5135
  0.46	322659.7518
  0.48	290222.3454
  0.5	261635.6787
  0.52	236413.1083
  0.54	214138.1549
  0.56	194451.3847
  0.58	177041.1241
  0.62	148003.7464
  0.64	135936.5323
  0.66	125255.8207
  0.68	115804.4657
  0.7	107445.3151
  0.72	100057.1556
  0.74	93532.54974
  0.76	87777.40882
  0.78	82708.18322
  0.8	78250.65541
  0.82	74338.86885
  0.84	70914.05922
  0.86	67923.76329
  0.88	65321.03544
  0.9	63063.78262
  0.92	61114.08841
  0.94	59437.80253
  0.96	58004.01858
  0.98	56784.72281
  1	55754.13134
  1.02	54888.81963
  1.04	54167.17823
  1.06	53569.19103
  1.08	53076.09954
  1.1	52670.83522
  1.12	52337.07794
  1.14	52059.62907
  1.16	51824.74072
  1.18	51619.61313
  1.2	51432.928
  1.22	51247.68262
  1.24	51069.19706
  1.26	50885.00955
  1.28	50690.91715
  1.3	50484.69658
  1.32	50266.64852
  1.34	50044.37777
  1.36	49807.16519
  1.38	49550.22842
  1.4	49287.88379
  1.42	49024.99487
  1.44	48765.38929
  1.46	48512.77178
  1.48	48270.73734
  1.5	48042.77341
  1.52	47832.27089
  1.54	47642.46703
  1.56	47476.44324
  1.58	47337.87353
  1.6	47229.15457
  1.62	47152.63693
  1.64	47108.90442
  1.66	47096.85087
  1.68	47114.00281
  1.7	47157.07471
  1.72	47222.35086
  1.74	47305.95095
  1.76	47404.08684
  1.78	47513.23158
  1.8	47630.24448
  1.82	47752.36676
  1.84	47877.34001
  1.86	48003.29651
  1.88	48128.75699
  1.9	48252.58898
  1.92	48373.97162
  1.94	48492.67449
  1.96	48610.74306
  1.98	48720.77668
  2	48826.53053
  2.05	49071.24915
  2.1	49288.50491
  2.15	49479.86485
  2.2	49647.57859
  2.25	49794.14376
  2.3	49921.99213
  2.35	50033.41501
  2.4	50130.40964
  2.45	50214.85251
  2.5	50288.35457
  2.55	50352.33362
  2.6	50408.04287
  2.65	50456.58188
  2.7	50498.96243
  2.75	50535.91977
  2.8	50568.23302
  2.85	50596.53428
  2.9	50621.36344
  2.95	50643.19897
  3	50662.44471
  3.05	50679.46277
  3.1	50694.53629
  3.15	50707.92644
  3.2	50719.86147
  3.25	50730.52794
  3.3	50740.08606
  3.35	50748.67849
  3.4	50756.41936
  3.45	50763.41621
  3.5	50769.75025
  3.55	50775.50926
  3.6	50780.73495
  3.65	50785.50414
  3.7	50789.85852
  3.75	50793.84418
  3.8	50797.49404
  3.85	50800.84322
  3.9	50803.92026
  3.95	50806.75148
  4	50809.35884
  4.1	50813.98317
  4.2	50817.93152
  4.3	50821.31143
  4.4	50824.21069
  4.5	50826.7105
  4.6	50828.86355
  4.7	50830.72908
  4.8	50832.34442
  4.9	50833.74467
  5	50834.96055
  5.5	50839.07131
  6	50841.2068
  6.5	50842.35685
  7	50842.99772
  7.5	50843.37302
  8	50843.59908
  8.5	50843.74393
  9	50843.8383
  9.5	50843.89976
  10	50843.94146
end


(ECP-50)
poten E
name "E2Pi"
lambda 1
mult   2
units angstroms	cm-1
type   grid
values
  0.44	367223.0883
  0.46	330396.5117
  0.48	297954.5534
  0.5	269336.8464
  0.52	244064.9799
  0.54	221729.469
  0.56	201975.195
  0.58	184492.9181
  0.62	155304.6846
  0.64	143160.9836
  0.66	132404.2394
  0.68	122877.7076
  0.7	114443.8721
  0.72	106981.9822
  0.74	100385.742
  0.76	94561.32615
  0.78	89425.72484
  0.8	84905.3768
  0.82	80934.98612
  0.84	77456.5303
  0.86	74418.37354
  0.88	71774.50517
  0.9	69483.89221
  0.92	67509.88678
  0.94	65819.7345
  0.96	64384.13769
  0.98	63176.8406
  1	62174.27823
  1.02	61355.35249
  1.04	60701.09858
  1.06	60194.46551
  1.08	59820.11419
  1.1	59564.21993
  1.12	59414.34947
  1.14	59359.235
  1.16	59388.74117
  1.18	59493.78393
  1.2	59665.92009
  1.22	59919.13018
  1.24	60203.47714
  1.26	60533.65479
  1.28	60903.27643
  1.3	61305.69635
  1.32	61732.89058
  1.34	62177.20602
  1.36	62542.07164
  1.38	62348.48842
  1.4	61735.14897
  1.42	61000.11742
  1.44	60216.37786
  1.46	59410.63157
  1.48	58597.57678
  1.5	57786.73429
  1.52	56984.65324
  1.54	56196.015
  1.56	55424.20608
  1.58	54671.66264
  1.6	53940.12073
  1.62	53230.74137
  1.64	52544.26419
  1.66	51881.12375
  1.68	51241.54611
  1.7	50625.58394
  1.72	50033.14506
  1.74	49464.03414
  1.76	48917.9527
  1.78	48394.52542
  1.8	47893.31996
  1.82	47413.85565
  1.84	46955.61674
  1.86	46518.05673
  1.88	46100.62693
  1.9	45702.73915
  1.92	45323.84691
  1.94	44963.52441
  1.96	44623.39358
  1.98	44297.73272
  2	43988.5544
  2.05	43284.10883
  2.1	42670.52576
  2.15	42139.29397
  2.2	41682.24461
  2.25	41291.62145
  2.3	40960.0633
  2.35	40680.64793
  2.4	40446.87891
  2.45	40252.72505
  2.5	40092.64025
  2.55	39961.57657
  2.6	39855.01066
  2.65	39768.93051
  2.7	39699.84209
  2.75	39644.72762
  2.8	39601.02582
  2.85	39566.58147
  2.9	39539.60585
  2.95	39518.62626
  3	39502.43562
  3.05	39490.06164
  3.1	39480.71641
  3.15	39473.76784
  3.2	39468.71554
  3.25	39465.16005
  3.3	39462.77655
  3.35	39461.31046
  3.4	39460.57522
  3.45	39460.38208
  3.5	39460.61912
  3.55	39461.18317
  3.6	39461.99083
  3.65	39462.98286
  3.7	39464.10218
  3.75	39465.31368
  3.8	39466.58005
  3.85	39467.87495
  3.9	39469.18302
  3.95	39470.4867
  4	39471.77062
  4.1	39474.24849
  4.2	39476.57492
  4.3	39478.71919
  4.4	39480.67251
  4.5	39482.43709
  4.6	39484.0195
  4.7	39485.43292
  4.8	39486.68831
  4.9	39487.80325
  5	39488.78869
  5.5	39492.22566
  6	39494.06047
  6.5	39495.06347
  7	39495.63191
  7.5	39495.96331
  8	39496.16303
  8.5	39496.28814
  9	39496.37154
  9.5	39496.42421
  10	39496.46152
end


poten F
name "F2Pi"
lambda 1
mult   2
units angstroms	cm-1
type   grid
values
  0.5	273274.9416
  0.55	215582.2663
  0.6	173183.7839
  0.65	141957.2911
  0.7	118973.5171
  0.75	102122.2307
  0.8	89864.71743
  0.85	81067.31825
  0.9	74886.83801
  0.95	70689.75221
  1	67991.97443
  1.05	66378.77663
  1.1	65395.45127
  1.15	64889.14963
  1.2	64744.63437
  1.22	64721.79803
  1.24	64699.27116
  1.26	64655.09969
  1.28	64562.2312
  1.3	64390.07969
  1.32	64114.13204
  1.34	63734.24779
  1.36	63334.62618
  1.38	63308.80938
  1.4	63703.46208
  1.42	64212.28987
  1.44	64756.01193
  1.46	65318.4881
  1.48	65893.13853
  1.5	66476.24093
  1.52	67065.12648
  1.54	67657.68603
  1.56	68252.19672
  1.58	68847.07613
  1.6	69441.17639
  1.62	70033.34968
  1.66	71202.70173
  1.68	71773.32261
  1.7	72327.70455
  1.72	72855.83294
  1.74	73339.37067
  1.76	73769.53875
  1.78	74125.33566
  1.8	74432.04488
  1.82	74706.12699
  1.84	74955.76841
  1.86	75185.73393
  1.88	75398.6748
  1.9	75596.0198
  1.92	75777.64823
  1.94	75943.88929
  1.96	76095.70648
  1.98	76233.29293
  2	76356.36113
  2.05	76594.66669
  2.1	76738.65082
  2.15	76803.26855
  2.2	76805.39964
  2.25	76762.74036
  2.3	76691.23552
  2.35	76608.42116
  2.4	76531.69283
  2.45	76468.94723
  2.5	76427.27339
  2.55	76411.31758
  2.6	76423.66083
  2.65	76465.27103
  2.7	76535.98356
  2.75	76634.78007
  2.8	76760.11325
  2.85	76910.0671
  2.9	77082.51051
  2.95	77275.22021
  3	77499.7252
  3.05	77725.79724
  3.1	77965.70276
  3.15	78211.77333
  3.2	78474.31766
  3.25	78745.44126
  3.3	79023.6473
  3.35	79307.58383
  3.4	79595.97788
  3.45	79887.74526
  3.5	80181.86541
  3.55	80477.47799
  3.6	80773.78191
  3.65	81070.06607
  3.7	81365.70499
  3.75	81660.15874
  3.8	81952.90278
  3.85	82243.52011
  3.9	82531.61568
  3.95	82816.84491
  4	83098.91151
  4.1	83652.47043
  4.2	84190.44445
  4.3	84711.24239
  4.4	85213.53203
  4.5	85696.1765
  4.6	86157.91381
  4.7	86597.56978
  4.8	87013.95047
  4.9	87405.60514
  5	87771.0743
  5.5	89023.12001
  6	89804.70867
  6.5	90098.58082
  7	90217.74018
  7.5	90274.46559
  8	90304.86283
  8.5	90322.32862
  9	90332.72074
  9.5	90338.8397
  10	90342.32934
end


poten H
name "H2Pi"
lambda 1
mult   2
units angstroms	cm-1
type   grid
values
  0.5	275175.0059
  0.55	217402.0424
  0.6	174929.9307
  0.65	143612.2462
  0.7	120516.6761
  0.75	103534.0715
  0.8	91126.45514
  0.85	82158.83583
  0.9	75784.44316
  0.95	71365.49485
  1	68421.4775
  1.05	66627.96813
  1.1	65863.92426
  1.15	65832.80056
  1.2	66285.21021
  1.22	66574.77845
  1.24	66911.97488
  1.26	67288.56043
  1.28	67694.8804
  1.3	68117.83216
  1.32	68533.02549
  1.34	68889.33377
  1.36	69123.16643
  1.38	69262.76108
  1.4	68944.06416
  1.42	69173.05521
  1.44	69412.30012
  1.46	69675.0749
  1.48	69949.80885
  1.5	70237.41719
  1.52	70536.85301
  1.54	70841.16337
  1.56	71147.44461
  1.58	71458.70792
  1.6	71771.03788
  1.62	72080.00987
  1.66	72695.43869
  1.68	73005.78679
  1.7	73323.29854
  1.72	73658.0215
  1.74	74025.75344
  1.76	74465.31503
  1.78	74929.47096
  1.8	75421.88644
  1.82	75925.84628
  1.84	76432.34544
  1.86	76936.43258
  1.88	77435.29842
  1.9	77927.17838
  1.92	78411.01898
  1.94	78886.14864
  1.96	79352.12401
  1.98	79808.66197
  2	80255.44428
  2.05	81328.63133
  2.1	82339.51832
  2.15	83289.68325
  2.2	84181.79715
  2.25	85018.80755
  2.3	85799.8607
  2.35	86509.94015
  2.4	87189.48408
  2.45	87829.28336
  2.5	88428.85952
  2.55	88988.06113
  2.6	89505.63498
  2.65	89979.09883
  2.7	90405.02666
  2.75	90777.27539
  2.8	91085.24219
  2.85	91299.45163
  2.9	91357.58387
  2.95	91188.65644
  3	91922.32063
  3.05	91940.92988
  3.1	91947.36927
  3.15	91946.78986
  3.2	91940.73675
  3.25	91931.01621
  3.3	91918.42934
  3.35	91903.56213
  3.4	91886.89523
  3.45	91868.8171
  3.5	91849.67672
  3.55	91829.69136
  3.6	91809.09367
  3.65	91788.16457
  3.7	91767.02916
  3.75	91745.89156
  3.8	91724.91637
  3.85	91704.22869
  3.9	91683.98215
  3.95	91664.30845
  4	91645.24269
  4.1	91609.45954
  4.2	91577.37674
  4.3	91549.58467
  4.4	91526.57495
  4.5	91508.83481
  4.6	91496.8076
  4.7	91490.89715
  4.8	91491.70921
  4.9	91499.51812
  5	91514.78038
  5.5	91574.27556
  6	91916.01951
  6.5	92124.29655
  7	92227.10944
  7.5	92283.81071
  8	92317.98949
  8.5	92339.30268
  9	92352.67746
  9.5	92360.77607
  10	92365.43552
end


(ECP-50)
(modified: extrapolated beyond 2.1A (~4a0) to the asymptote )
poten a
name "a4Sigma-"
symmetry -
lambda 0
mult   4
units angstroms	cm-1
type   grid
values
  0.4	391739.2553
  0.45	284146.7386
  0.5	206241.1763
  0.55	149404.9713
  0.6	107764.8966
  0.65	77223.5053
  0.7	54871.9552
  0.75	38615.29497
  0.8	26924.13091
  0.85	18675.63733
  0.9	13029.06832
  0.95	9393.947109
  1	7241.55489
  1.05	6188.517745
  1.1	5978.866787
  1.15	6394.196213
  1.2	7264.395616
  1.22	7709.049049
  1.24	8197.810301
  1.26	8724.16756
  1.28	9282.219152
  1.3	9866.546248
  1.32	10472.16019
  1.34	11094.44104
  1.36	11729.11342
  1.38	12372.31459
  1.4	13020.58562
  1.42	13670.76828
  1.44	14319.99403
  1.46	14965.63137
  1.48	15605.27705
  1.5	16236.74071
  1.52	16858.03612
  1.54	17467.37235
  1.56	18063.14285
  1.58	18643.91666
  1.6	19208.43617
  1.62	19755.60401
  1.64	20284.48962
  1.66	20794.30068
  1.68	21284.42268
  1.7	21754.37715
  1.72	22203.83269
  1.74	22632.55006
  1.76	23040.1452
  1.78	23428.082
  1.8	23795.75251
  1.82	24143.4179
  1.84	24471.49738
  1.86	24780.49353
  1.88	25070.98359
  1.9	25343.61279
  1.92	25599.07908
  1.94	25838.1155
  1.96	26061.4946
  1.98	26270.01087
  2	26464.45005
  2.05	26894.16165
  2.10	27296.14701
  2.15	27594.77302
  2.20	27843.18103
  2.25	28049.89766
  2.35	28366.02679
  2.45	28588.09395
  2.50	28673.88488
  2.60	28810.41374
  2.70	28913.37515
  2.75	28953.27883
  2.85	29018.20363
  2.95	29067.97013
  3.00	29088.49249
  3.10	29122.61928
  3.20	29149.29242
  3.25	29160.39444
  3.35	29179.00423
  3.45	29193.73380
  3.50	29199.92261
  3.60	29210.38957
  3.70	29218.77579
  3.75	29222.33239
  3.85	29228.40148
  3.95	29233.32263
  4.00	29235.42850
  4.05	29237.33136
  4.15	29240.61152
  4.20	29242.02472
  4.25	29243.30724
  4.30	29244.47241
  4.40	29246.49668
  4.45	29247.37572
  4.50	29248.17754
  4.55	29248.90964
  4.65	29250.19075
  4.70	29250.75115
  4.75	29251.26472
  4.90	29252.56565
  4.95	29252.93110
  5.00	29253.26745
  5.15	29254.12647
  5.20	29254.36982
  5.25	29254.59468
  5.40	29255.17330
  5.45	29255.33849
  5.50	29255.49169
  5.65	29255.88865
  5.70	29256.00279
  5.75	29256.10900
  5.90	29256.38599
  5.95	29256.46616
  6.00	29256.54099
  6.15	29256.73732
  6.20	29256.79449
  6.25	29256.84801
  6.40	29256.98919
  6.45	29257.03054
  6.50	29257.06935
  6.65	29257.17226
  6.70	29257.20255
  6.75	29257.23106
  6.90	29257.30702
  6.95	29257.32949
  7.00	29257.35068
end


(ECP-50)
(modified: extrapolated to the asymptote keeping a VdW minimum )
poten b
name "b4Pi"
lambda 1
mult   4
units angstroms	cm-1
type   grid
values
  0.4	459706.2003
  0.45	350681.28
  0.5	271673.7114
  0.55	213960.1588
  0.6	171592.8328
  0.65	140420.7504
  0.7	117495.8777
  0.75	100693.3248
  0.8	88457.85922
  0.85	79641.94029
  0.9	73377.04317
  0.95	69018.86933
  1	65998.41539
  1.05	63898.64661
  1.1	62344.40181
  1.15	60994.54276
  1.2	59569.202
  1.22	58937.39157
  1.24	58263.51004
  1.26	57548.34094
  1.28	56795.589
  1.3	56010.96056
  1.32	55201.03768
  1.34	54372.86108
  1.36	53533.09842
  1.38	52687.66454
  1.4	51841.85316
  1.42	51000.44444
  1.44	50167.5667
  1.46	49346.63057
  1.48	48540.42558
  1.5	47751.2211
  1.52	46980.74659
  1.54	46230.3979
  1.56	45501.18681
  1.58	44793.84856
  1.6	44108.8682
  1.62	43446.52226
  1.64	42806.9117
  1.66	42189.9992
  1.68	41595.63553
  1.7	41023.59023
  1.72	40473.54069
  1.74	39945.15548
  1.76	39438.22173
  1.78	38953.05767
  1.8	38486.34264
  1.82	38039.17842
  1.84	37610.94388
  1.86	37201.1123
  1.88	36809.08449
  1.9	36434.28984
  1.92	36076.13575
  1.94	35734.04063
  1.96	35407.48869
  1.98	35095.91371
  2	34798.71212
  2.05	34114.96521
  2.10	33552.12690
  2.15	33015.09660
  2.20	32539.78250
  2.25	32119.79580
  2.35	31422.87610
  2.45	30884.06580
  2.50	30663.32480
  2.60	30301.96640
  2.70	30029.23180
  2.75	29918.09430
  2.85	29737.96040
  2.95	29603.04280
  3.00	29549.11350
  3.10	29462.82050
  3.20	29399.39010
  3.25	29374.43140
  3.35	29335.13890
  3.45	29306.96490
  3.50	29296.11630
  3.60	29279.44062
  3.70	29267.93575
  3.75	29263.66488
  3.85	29257.37922
  3.95	29253.37401
  4.00	29252.00896
  4.05	29250.97791
  4.15	29249.70520
  4.20	29249.37481
  4.25	29249.19921
  4.30	29249.14649
  4.40	29249.30661
  4.45	29249.48121
  4.50	29249.69910
  4.55	29249.94875
  4.65	29250.50770
  4.70	29250.80335
  4.75	29251.10294
  4.90	29251.99101
  4.95	29252.27561
  5.00	29252.55191
  5.15	29253.32297
  5.20	29253.55928
  5.25	29253.78499
  5.40	29254.39947
  5.45	29254.58413
  5.50	29254.75920
  5.65	29255.23034
  5.70	29255.37061
  5.75	29255.50312
  5.90	29255.85782
  5.95	29255.96297
  6.00	29256.06216
  6.15	29256.32706
  6.20	29256.40547
  6.25	29256.47940
  6.40	29256.67677
  6.45	29256.73520
  6.50	29256.79029
  6.65	29256.93749
  6.70	29256.98111
  6.75	29257.02226
  6.90	29257.13236
  6.95	29257.16503
  7.00	29257.19588
end

(ECP-50)
poten c
name "c4Sigma-"
symmetry -
lambda 0
mult   4
units angstroms	cm-1
type   grid
values
  0.4	469069.7831
  0.45	360175.1956
  0.5	281266.9766
  0.55	223619.8875
  0.6	181287.5721
  0.65	150129.2706
  0.7	127200.7875
  0.75	110387.195
  0.8	98118.09492
  0.85	89304.81626
  0.9	83051.16503
  0.95	78913.41835
  1	77951.37539
  1.05	75503.8644
  1.1	72162.93139
  1.15	69236.66938
  1.2	66752.15058
  1.22	65864.71144
  1.24	65030.27104
  1.26	64244.45525
  1.28	63503.16867
  1.3	62802.97432
  1.32	62140.96637
  1.34	61514.74595
  1.36	60922.4234
  1.38	60362.85304
  1.4	59835.20307
  1.42	59338.42002
  1.44	58871.69842
  1.46	58434.37105
  1.48	58025.97043
  1.5	57646.13225
  1.52	57294.61069
  1.54	56971.23456
  1.56	56675.76682
  1.58	56408.06701
  1.6	56167.89152
  1.62	55955.0055
  1.64	55769.09292
  1.66	55609.77408
  1.68	55476.57712
  1.7	55368.95992
  1.72	55286.27065
  1.74	55227.77847
  1.76	55192.63399
  1.78	55179.55111
  1.8	55188.42666
  1.82	55217.74409
  1.84	55266.37747
  1.86	55333.16361
  1.88	55416.88879
  1.9	55516.30422
  1.92	55630.14791
  1.94	55757.14033
  1.96	55896.01511
  1.98	56045.52343
  2	56204.41868
  2.05	56634.94453
  2.1	57099.12901
  2.15	57580.87366
  2.2	58066.47667
  2.25	58544.45514
  2.3	59005.67671
  2.35	59443.38377
  2.4	59852.84445
  2.45	60231.08485
  2.5	60576.80131
  2.55	60889.65583
  2.6	61168.76174
  2.65	61417.82814
  2.7	61640.10987
  2.75	61835.86808
  2.8	62007.42922
  2.85	62157.16579
  2.9	62287.41521
  2.95	62400.39418
  3	62498.17232
  3.05	62582.64373
  3.1	62655.56198
  3.15	62718.37562
  3.2	62772.48051
  3.25	62819.06181
  3.3	62859.16641
  3.35	62893.69636
  3.4	62923.43517
  3.45	62949.05884
  3.5	62971.15116
  3.55	62990.21472
  3.6	63006.67971
  3.65	63020.91045
  3.7	63033.2537
  3.75	63043.92456
  3.8	63053.18419
  3.85	63061.22574
  3.9	63068.2226
  3.95	63074.3196
  4	63079.63967
  4.1	63088.36598
  4.2	63095.07751
  4.3	63100.27906
  4.4	63104.34593
  4.5	63107.55026
  4.6	63110.09177
  4.7	63112.12411
  4.8	63113.77236
  4.9	63115.11116
  5	63116.20853
  5.5	63119.51382
  6	63120.99966
  6.5	63121.75466
  7	63122.17605
  7.5	63122.42186
  8	63122.5711
  8.5	63122.66767
  9	63122.72912
  9.5	63122.76863
end

(ECP-50)
poten d
name "d6Sigma-"
symmetry -
lambda 0
mult   6
units angstroms	cm-1
type   grid
values
  0.4	545397.1887
  0.45	439877.0723
  0.5	361982.4354
  0.55	303673.323
  0.6	259542.5402
  0.65	225840.51
  0.7	199907.8404
  0.75	179820.2371
  0.8	164157.7562
  0.85	151856.0532
  0.9	142095.2893
  0.95	134245.9718
  1	127726.1242
  1.05	122159.9707
  1.1	117155.9291
  1.15	112465.0646
  1.2	107967.5616
  1.22	106217.1109
  1.24	104496.7984
  1.26	102809.4313
  1.28	101158.0975
  1.3	99545.77089
  1.32	97975.22351
  1.34	96448.70274
  1.36	94968.26067
  1.38	93535.47314
  1.4	92151.15877
  1.42	90815.61167
  1.44	89528.84061
  1.46	88290.61735
  1.48	87100.46781
  1.5	85957.70943
  1.52	84861.48407
  1.54	83810.78652
  1.56	82804.50186
  1.58	81841.42299
  1.6	80920.28352
  1.62	80039.76881
  1.64	79198.54005
  1.66	78395.23872
  1.68	77628.53697
  1.7	76897.04554
  1.72	76199.44978
  1.74	75534.45039
  1.76	74900.84684
  1.78	74297.47593
  1.8	73722.2702
  1.82	73174.56464
  1.84	72653.20482
  1.86	72157.04728
  1.88	71684.99463
  1.9	71235.9934
  1.92	70809.02085
  1.94	70403.0981
  1.96	70017.28802
  1.98	69650.69513
  2	69302.44594
  2.05	68506.69672
  2.1	67808.22306
  2.15	67195.66055
  2.2	66658.74875
  2.25	66188.5792
  2.3	65777.23324
  2.35	65417.73816
  2.4	65103.97502
  2.45	64830.44157
  2.5	64592.25891
  2.55	64385.05948
  2.6	64203.69442
  2.65	64045.80655
  2.7	63911.17422
  2.75	63794.78901
  2.8	63694.31133
  2.85	63607.69127
  2.9	63533.12695
  2.95	63469.04255
  3	63414.05318
  3.05	63366.94953
  3.1	63326.67155
  3.15	63292.29743
  3.2	63263.01732
  3.25	63238.13109
  3.3	63217.0286
  3.35	63199.17434
  3.4	63184.11179
  3.45	63171.43713
  3.5	63160.80578
  3.55	63151.92145
  3.6	63144.52515
  3.65	63138.39303
  3.7	63133.33414
  3.75	63129.18387
  3.8	63125.80396
  3.85	63123.0715
  3.9	63120.89651
  3.95	63119.16486
  4	63117.81728
  4.1	63116.02198
  4.2	63115.10677
  4.3	63114.78195
  4.4	63114.8412
  4.5	63115.14188
  4.6	63115.58303
  4.7	63116.09879
  4.8	63116.64309
  4.9	63117.18739
  5	63117.70974
  5.5	63119.81011
  6	63121.06112
  6.5	63121.76782
  7	63122.17605
  7.5	63122.41747
  8	63122.56891
  8.5	63122.66328
  9	63122.72473
  9.5	63122.76424
end


(--------------------------------------------------------------------)
(------------------------PEC Ryan------------------------------------)
(- shifted the first well down by 2902.9 down (better Kalemos; Herzberg agreement))
(-------------and fitting asymptote to theoretical-------------------)
(--------------------------------------------------------------------)


poten G
name 'G2Sigma'
symmetry +
lambda 0
mult 2
type  grid
values
    0.5	207961.851421039
    0.50325	205696.11662828
    0.5065	203459.683718431
    0.50975	201252.286251902
    0.513	199073.658310789
    0.51625	196923.536405167
    0.5195	194801.658811379
    0.52275	192707.76542633
    0.526	190641.597979048
    0.52925	188602.899758419
    0.5325	186591.415643328
    0.53575	184606.892152493
    0.539	182649.077221933
    0.54225	180717.720269321
    0.5455	178812.572200052
    0.54875	176933.385215612
    0.552	175079.912894234
    0.55525	173251.910166226
    0.5585	171449.1331529
    0.56175	169671.339257272
    0.565	167918.287114313
    0.56825	166189.736459963
    0.5715	164485.448227431
    0.57475	162805.184477504
    0.578	161148.708296351
    0.58125	159515.783893874
    0.5845	157906.176518899
    0.58775	156319.652383989
    0.591	154755.978762975
    0.59425	153214.923895377
    0.5975	151696.256936322
    0.60075	150199.748050815
    0.604	148725.168311234
    0.60725	147272.28967056
    0.6105	145840.885051136
    0.61375	144430.728238633
    0.617	143041.593877104
    0.62025	141673.257549858
    0.6235	140325.495673113
    0.62675	138998.085511433
    0.63	137690.805248601
    0.63325	136403.433883617
    0.6365	135135.751265277
    0.63975	133887.538151256
    0.643	132658.576108449
    0.64625	131448.64756578
    0.6495	130257.535859778
    0.65275	129085.025140915
    0.656	127930.90044393
    0.65925	126794.947718116
    0.6625	125676.953741262
    0.66575	124576.706206759
    0.669	123493.993736745
    0.67225	122428.605805432
    0.6755	121380.332841969
    0.67875	120348.966224702
    0.682	119334.298215867
    0.68525	118336.122078737
    0.6885	117354.232051471
    0.69175	116388.423295485
    0.695	115438.492024625
    0.69825	114504.235457644
    0.7015	113585.451782802
    0.70475	112681.940295831
    0.708	111793.501330933
    0.71125	110919.93624431
    0.7145	110061.047556517
    0.71775	109216.638863034
    0.721	108386.514839482
    0.72425	107570.481382583
    0.7275	106768.34550292
    0.73075	105979.915354226
    0.734	105205.000366147
    0.73725	104443.411123331
    0.7405	103694.959420223
    0.74375	102959.458378935
    0.747	102236.722319381
    0.75025	101526.566840289
    0.7535	100828.808915854
    0.75675	100143.266762035
    0.76	99469.7599436251
    0.76325	98808.1094440614
    0.7665	98158.1375332235
    0.76975	97519.6678994411
    0.773	96892.525687746
    0.77625	96276.537374667
    0.7795	95671.5309228961
    0.78275	95077.3357845383
    0.786	94493.7827883126
    0.78925	93920.7043134012
    0.7925	93357.9342557484
    0.79575	92805.307932834
    0.799	92262.6622719713
    0.80225	91729.8357394308
    0.8055	91206.6682675223
    0.80875	90693.0014513401
    0.812	90188.6784423888
    0.81525	89693.5439021054
    0.8185	89207.4441998111
    0.82175	88730.2272745402
    0.825	88261.7426183685
    0.82825	87801.8414671659
    0.8315	87350.3766364241
    0.83475	86907.2025367724
    0.838	86472.1753482424
    0.84125	86045.152837956
    0.8445	85625.9944084418
    0.84775	85214.5612468915
    0.851	84810.7161331136
    0.85425	84414.3235197997
    0.8575	84025.2496498067
    0.86075	83643.3623624261
    0.864	83268.531203628
    0.86725	82900.6275060708
    0.8705	82539.524201188
    0.87375	82185.0959563491
    0.877	81837.2192140892
    0.88025	81495.7720168062
    0.8835	81160.6341667455
    0.88675	80831.6872227974
    0.89	80508.814343764
    0.89325	80191.9004661134
    0.8965	79880.8322585728
    0.89975	79575.4979889832
    0.903	79275.787713909
    0.90625	78981.5931930994
    0.9095	78692.8077839441
    0.91275	78409.3266362682
    0.916	78131.0465705084
    0.91925	77857.8660027394
    0.9225	77589.6851373442
    0.92575	77326.405814419
    0.929	77067.9314672839
    0.93225	76814.1673052015
    0.9355	76565.0201370543
    0.93875	76320.3983622047
    0.942	76080.2121350564
    0.94525	75844.373173497
    0.9485	75612.7947824975
    0.95175	75385.3919929808
    0.955	75162.0813640089
    0.95825	74942.7810369282
    0.9615	74727.4108428257
    0.96475	74515.8921068121
    0.968	74308.1477295838
    0.97125	74104.1022578937
    0.9745	73903.6817024792
    0.97775	73706.8136431352
    0.981	73513.4272343316
    0.98425	73323.4531015395
    0.9875	73136.8234789403
    0.99075	72953.471785665
    0.994	72773.3331019681
    0.99725	72596.3448482516
    1.0005	72422.4447337577
    1.00375	72251.5716365301
    1.007	72083.6674064139
    1.01025	71918.6743589454
    1.0135	71756.5357031599
    1.01675	71597.1974893133
    1.02	71440.6063311627
    1.02325	71286.7095477297
    1.0265	71135.4572790239
    1.02975	70986.8003703227
    1.033	70840.6902038907
    1.03625	70697.0808694985
    1.0395	70555.9273083766
    1.04275	70417.1848621012
    1.046	70280.8114267566
    1.04925	70146.7659031252
    1.0525	70015.0074875196
    1.05575	69885.4977699092
    1.059	69758.1995091285
    1.06225	69633.0756704478
    1.0655	69510.0913242361
    1.06875	69389.2128087937
    1.072	69270.406633443
    1.07525	69153.6414705597
    1.0785	69038.8875915157
    1.08175	68926.1153548537
    1.085	68815.2960778316
    1.08825	68706.4019448757
    1.0915	68599.4053164331
    1.09475	68494.2825687742
    1.098	68391.0145180118
    1.10125	68289.5820418121
    1.1045	68189.9588382387
    1.10775	68092.1088929286
    1.111	67995.9958939272
    1.11425	67901.6120314547
    1.1175	67808.9968177
    1.12075	67718.1936379004
    1.124	67629.158911708
    1.12725	67541.6709623275
    1.1305	67455.4865601855
    1.13375	67370.4685658046
    1.137	67286.7495868633
    1.14025	67204.5044704829
    1.1435	67123.9080640495
    1.14675	67045.1352152312
    1.15	66968.3607719975
    1.15325	66893.7595826398
    1.1565	66821.5064957922
    1.15975	66751.7763604553
    1.163	66684.7440260203
    1.16625	66620.5843422954
    1.1695	66559.4721595341
    1.17275	66501.4546306006
    1.176	66445.7634078577
    1.17925	66391.3094124594
    1.1825	66337.1121513266
    1.18575	66283.0842156623
    1.189	66229.574295975
    1.19225	66176.9127514798
    1.1955	66125.2041919383
    1.19875	66074.4172580858
    1.202	66024.5226348556
    1.20525	65975.5461191519
    1.2085	65927.5542480951
    1.21175	65880.6137525794
    1.215	65834.7766336945
    1.21825	65790.0815696592
    1.2215	65746.5668446151
    1.22475	65704.2730956888
    1.228	65663.2435613875
    1.23125	65623.5215307999
    1.2345	65585.1466477445
    1.23775	65548.1536243404
    1.241	65512.5768207332
    1.24425	65478.4503340219
    1.2475	65445.8078233938
    1.25075	65414.6828945327
    1.254	65385.1070470896
    1.25725	65357.1074654204
    1.2605	65330.7108050009
    1.26375	65305.9425007715
    1.267	65282.8248799854
    1.27025	65261.3797856379
    1.2735	65241.6277587249
    1.27675	65223.5851924614
    1.28	65207.2676607555
    1.28325	65192.6899319098
    1.2865	65179.8635391237
    1.28975	65168.7992105905
    1.293	65159.5067253965
    1.29625	65151.9910561144
    1.2995	65146.2556680183
    1.30275	65142.3036292061
    1.306	65140.1354409176
    1.30925	65139.7505994498
    1.3125	65141.1481751149
    1.31575	65144.3237239377
    1.319	65149.2710906809
    1.32225	65155.9838713595
    1.3255	65164.4530573716
    1.32875	65174.6680760176
    1.332	65186.6181867467
    1.33525	65200.2904402915
    1.3385	65215.6702586546
    1.34175	65232.7429660274
    1.345	65251.4924866781
    1.34825	65271.9014810554
    1.3515	65293.952527598
    1.35475	65317.626758117
    1.358	65342.9037043501
    1.36125	65369.7628206545
    1.3645	65398.182983623
    1.36775	65428.1422820138
    1.371	65459.6187636061
    1.37425	65492.589902359
    1.3775	65527.0322037842
    1.38075	65562.922108007
    1.384	65600.2358569014
    1.38725	65638.949254789
    1.3905	65679.0380843688
    1.39375	65720.4779951262
    1.397	65763.2442402725
    1.40025	65807.3120487729
    1.4035	65852.6566680169
    1.40675	65899.2533040841
    1.41	65947.0771985777
    1.41325	65996.1037053199
    1.4165	66046.3084590302
    1.41975	66097.6672144307
    1.423	66150.1558185689
    1.42625	66203.7503084159
    1.4295	66258.4268361292
    1.43275	66314.1617160553
    1.436	66370.9318521807
    1.43925	66428.7144403835
    1.4425	66487.486838158
    1.44575	66547.2269997109
    1.449	66607.9132327874
    1.45225	66669.5239765172
    1.4555	66732.0378800723
    1.45875	66795.4337792094
    1.462	66859.6907287028
    1.46525	66924.7889413615
    1.4685	66990.7095368275
    1.47175	67057.4338351519
    1.475	67124.9434594273
    1.47825	67193.2203366139
    1.4815	67262.2466316379
    1.48475	67332.0053378069
    1.488	67402.4803543527
    1.49125	67473.6558768255
    1.4945	67545.5166938609
    1.49775	67618.0483175415
    1.501	67691.2365985139
    1.50425	67765.068027079
    1.5075	67839.5299624056
    1.51075	67914.6101763922
    1.514	67990.2972665362
    1.51725	68066.5811439263
    1.5205	68143.4522558727
    1.52375	68220.9013824069
    1.527	68298.9194822032
    1.53025	68377.4979664462
    1.5335	68456.6293146252
    1.53675	68536.3082866872
    1.54	68616.5305651521
    1.54325	68697.2923556454
    1.5465	68778.5901603583
    1.54975	68860.4210635205
    1.553	68942.783068391
    1.55625	69025.6760235745
    1.5595	69109.1008869717
    1.56275	69193.0594120092
    1.566	69277.5542181934
    1.56925	69362.5887899527
    1.5725	69448.1675734702
    1.57575	69534.2966382225
    1.579	69620.9833297116
    1.58225	69708.2359759371
    1.5855	69796.0642586229
    1.58875	69884.4790705683
    1.592	69973.4922996334
    1.59525	70063.1169399495
    1.5985	70153.3670579003
    1.60175	70244.2577260936
    1.605	70335.8055600659
    1.60825	70428.0286339772
    1.6115	70520.9459304688
    1.61475	70614.5773047903
    1.618	70708.9434243947
    1.62125	70804.065660424
    1.6245	70899.9662988683
    1.62775	70996.6685396966
    1.631	71094.1959717983
    1.63425	71192.5725383437
    1.6375	71291.8224629484
    1.64075	71391.9698330643
    1.644	71493.0384356915
    1.64725	71595.0515970267
    1.6505	71698.0317817718
    1.65375	71802.0004966589
    1.657	71906.978305029
    1.66025	72012.9840424977
    1.6635	72120.0342949678
    1.66675	72228.1428417163
    1.67	72337.3204888216
    1.67325	72447.5749389242
    1.6765	72558.911023736
    1.67975	72671.329666502
    1.683	72784.827194583
    1.68625	72899.3946379099
    1.6895	73015.0176329095
    1.69275	73131.6762746871
    1.696	73249.3451749693
    1.69925	73367.992944465
    1.7025	73487.5818353362
    1.70575	73608.0677076941
    1.709	73729.399889731
    1.71225	73851.5211101
    1.7155	73974.3675139349
    1.71875	74097.8688590508
    1.722	74221.9488257158
    1.72525	74346.5255084487
    1.7285	74471.5118068265
    1.73175	74596.8158358766
    1.735	74722.34167245
    1.73825	74847.9900041207
    1.7415	74973.6587005272
    1.74475	75099.2432819378
    1.748	75224.6376963571
    1.75125	75349.7354835114
    1.7545	75474.4308706479
    1.75775	75598.6196898984
    1.761	75722.199877105
    1.76425	75845.0720874662
    1.7675	75967.1403288228
    1.77075	76088.3128245251
    1.774	76208.5026279285
    1.77725	76327.6281374623
    1.7805	76445.613517178
    1.78375	76562.3888911863
    1.787	76677.890371282
    1.79025	76792.0605296829
    1.7935	76904.8484418188
    1.79675	77016.2094818205
    1.8	77126.1054779881
    1.80325	77234.5047120918
    1.8065	77341.381977665
    1.80975	77446.7180523608
    1.813	77550.4991417325
    1.81625	77652.7158824415
    1.8195	77753.3635361299
    1.82275	77852.4417590101
    1.826	77949.9536583653
    1.82925	78045.9057817858
    1.8325	78140.3079214961
    1.83575	78233.1723789874
    1.839	78324.5137794935
    1.84225	78414.3488850562
    1.8455	78502.696187514
    1.84875	78589.5756023018
    1.852	78675.0081145505
    1.85525	78759.014421029
    1.8585	78841.6149684241
    1.86175	78922.830522867
    1.865	79002.6815221666
    1.86825	79081.1879286595
    1.8715	79158.3694451694
    1.87475	79234.244599831
    1.878	79308.8305308083
    1.88125	79382.1437112512
    1.8845	79454.1993418535
    1.88775	79525.0110706443
    1.891	79594.5916403367
    1.89425	79662.952182125
    1.8975	79730.1017013451
    1.90075	79796.0481268374
    1.904	79860.797340969
    1.90725	79924.3520465379
    1.9105	79986.7136907411
    1.91375	80047.8827378098
    1.917	80107.8586782907
    1.92025	80166.6400425516
    1.9235	80224.2232995681
    1.92675	80280.6004376858
    1.93	80335.7618420105
    1.93325	80389.6970261445
    1.9365	80442.3946595741
    1.93975	80493.8425962642
    1.943	80544.0271445142
    1.94625	80592.9300265037
    1.9495	80640.5310340763
    1.95275	80686.8092629604
    1.956	80731.7431432511
    1.95925	80775.310469098
    1.9625	80817.4884128525
    1.96575	80858.2534458293
    1.969	80897.5814290435
    1.97225	80935.4476998858
    1.9755	80971.8270987769
    1.97875	81006.6939945321
    1.982	81040.0220247758
    1.98525	81071.780402012
    1.9885	81101.9349797041
    1.99175	81130.4511625429
    1.995	81157.2939964837
    1.99825	81182.4281885103
    2.0015	81205.8189932259
    2.00475	81227.4554468759
    2.008	81247.3529273939
    2.01125	81265.5279218126
    2.0145	81281.9966637433
    2.01775	81296.7751480023
    2.021	81309.8788840423
    2.02425	81321.3042190508
    2.0275	81331.0158374552
    2.03075	81338.97526958
    2.034	81345.1438692317
    2.03725	81349.4828241911
    2.0405	81351.9532318923
    2.04375	81352.5435280213
    2.047	81351.3118944564
    2.05025	81348.3273264676
    2.0535	81343.6586975145
    2.05675	81337.3747666258
    2.06	81329.5441853495
    2.06325	81320.2315238845
    2.0665	81309.4853360066
    2.06975	81297.350106094
    2.073	81283.8702349871
    2.07625	81269.090045114
    2.0795	81253.0537853079
    2.08275	81235.8068769881
    2.086	81217.4026061693
    2.08925	81197.8973166446
    2.0925	81177.3473026172
    2.09575	81155.8088047671
    2.099	81133.3380135648
    2.10225	81109.9905666295
    2.1055	81085.8166932159
    2.10875	81060.8633502846
    2.112	81035.1774115384
    2.11525	81008.80571424
    2.1185	80981.7950614802
    2.12175	80954.191997516
    2.125	80926.0386541615
    2.12825	80897.3731711967
    2.1315	80868.2335191679
    2.13475	80838.6576438546
    2.138	80808.6834678157
    2.14125	80778.3488081597
    2.1445	80747.6878921238
    2.14775	80716.7300991293
    2.151	80685.5044479067
    2.15425	80654.0399403709
    2.1575	80622.3655626739
    2.16075	80590.5102705576
    2.164	80558.500696842
    2.16725	80526.3587326332
    2.1705	80494.105677861
    2.17375	80461.762821045
    2.177	80429.3514400098
    2.18025	80396.8928022346
    2.1835	80364.4072903164
    2.18675	80331.9124940665
    2.19	80299.4254429082
    2.19325	80266.9631585239
    2.1965	80234.5426553393
    2.19975	80202.1809409783
    2.203	80169.8940842076
    2.20625	80137.6934460215
    2.2095	80105.5889032251
    2.21275	80073.5903268302
    2.216	80041.7075829235
    2.21925	80009.950532974
    2.2225	79978.3290341214
    2.22575	79946.8529394463
    2.229	79915.5320982229
    2.23225	79884.3763561563
    2.2355	79853.3955556049
    2.23875	79822.599535788
    2.242	79791.9978781589
    2.24525	79761.5965715034
    2.2485	79731.3989482836
    2.25175	79701.4082763197
    2.255	79671.6278211527
    2.25825	79642.0608461851
    2.2615	79612.7105712714
    2.26475	79583.5790614216
    2.268	79554.6671051789
    2.27125	79525.9754234608
    2.2745	79497.5047356266
    2.27775	79469.2557595726
    2.281	79441.229223959
    2.28425	79413.4267394029
    2.2875	79385.851381762
    2.29075	79358.5063640154
    2.294	79331.3948980696
    2.29725	79304.520194822
    2.3005	79277.8854651444
    2.30375	79251.4943050925
    2.307	79225.3512915311
    2.31025	79199.4611542471
    2.3135	79173.8286222796
    2.31675	79148.4584239631
    2.32	79123.3552869667
    2.32325	79098.5234661131
    2.3265	79073.9653267584
    2.32975	79049.6827614804
    2.333	79025.677662327
    2.33625	79001.9519208447
    2.3395	78978.507428105
    2.34275	78955.3459159115
    2.346	78932.4681014056
    2.34925	78909.8743024302
    2.3525	78887.5648354886
    2.35575	78865.5400167175
    2.359	78843.8001619039
    2.36225	78822.3455491612
    2.3655	78801.1760602346
    2.36875	78780.2913380244
    2.372	78759.6910218617
    2.37525	78739.3747507998
    2.3785	78719.3421636246
    2.38175	78699.5928908868
    2.385	78680.1264087074
    2.38825	78660.9420535119
    2.3915	78642.0391564724
    2.39475	78623.4170485402
    2.398	78605.0750604532
    2.40125	78587.0125204519
    2.4045	78569.2286588683
    2.40775	78551.7225736627
    2.411	78534.4933532248
    2.41425	78517.5400857613
    2.4175	78500.8618593003
    2.42075	78484.4577615443
    2.424	78468.326857506
    2.42725	78452.4681659144
    2.4305	78436.8806996902
    2.43375	78421.5634715969
    2.437	78406.5154942444
    2.44025	78391.73578007
    2.4435	78377.2232805125
    2.44675	78362.9767533636
    2.45	78348.9949178998
    2.45325	78335.2764932613
    2.4565	78321.8201984559
    2.45975	78308.6247523623
    2.463	78295.688885004
    2.46625	78283.0113831099
    2.4695	78270.5910511608
    2.47275	78258.4266935287
    2.476	78246.5171144742
    2.47925	78234.8611181506
    2.4825	78223.4574967705
    2.48575	78212.3049457739
    2.489	78201.4021133007
    2.49225	78190.7476470837
    2.4955	78180.3401947732
    2.49875	78170.1784039432
    2.502	78160.2609222341
    2.50525	78150.5863991558
    2.5085	78141.1534855898
    2.51175	78131.9608324018
    2.515	78123.007090415
    2.51825	78114.2909104191
    2.5215	78105.810941392
    2.52475	78097.5657827026
    2.528	78089.5539788852
    2.53125	78081.7740716442
    2.5345	78074.2246027028
    2.53775	78066.9041138156
    2.541	78059.811147713
    2.54425	78052.9443149663
    2.5475	78046.3023387558
    2.55075	78039.8839529549
    2.554	78033.6878915348
    2.55725	78027.7128885806
    2.5605	78021.9576781367
    2.56375	78016.4209224392
    2.567	78011.1011009373
    2.57025	78005.9966646316
    2.5735	78001.1060647468
    2.57675	77996.4277527562
    2.58	77991.9601804071
    2.58325	77987.701839389
    2.5865	77983.6513802817
    2.58975	77979.8074936505
    2.593	77976.1688704315
    2.59625	77972.7342019624
    2.5995	77969.5021800129
    2.60275	77966.4714888299
    2.606	77963.6407621505
    2.60925	77961.0086141903
    2.6125	77958.5736596957
    2.61575	77956.3345140312
    2.619	77954.2897932198
    2.62225	77952.4381160322
    2.6255	77950.778123688
    2.62875	77949.308471266
    2.632	77948.0278148555
    2.63525	77946.9348114246
    2.6385	77946.0281188693
    2.64175	77945.3063971802
    2.645	77944.768328946
    2.64825	77944.4126173409
    2.6515	77944.2379673712
    2.65475	77944.2430852272
    2.658	77944.4266783391
    2.66125	77944.7874554345
    2.6645	77945.3241265961
    2.66775	77946.0354033215
    2.671	77946.919998583
    2.67425	77947.9766268886
    2.6775	77949.2040043434
    2.68075	77950.6008488208
    2.684	77952.1658959864
    2.68725	77953.8979161895
    2.6905	77955.7956856295
    2.69375	77957.8579823842
    2.697	77960.083586467
    2.70025	77962.4712798851
    2.7035	77965.0198510543
    2.70675	77967.7281043537
    2.71	77970.5948490498
    2.71325	77973.6188965918
    2.7165	77976.7990606547
    2.71975	77980.1341571799
    2.723	77983.6230093703
    2.72625	77987.2644677585
    2.7295	77991.0573930642
    2.73275	77995.0006483435
    2.736	77999.0930989946
    2.73925	78003.333612758
    2.7425	78007.7210626686
    2.74575	78012.2543482355
    2.749	78016.9323830082
    2.75225	78021.7540827998
    2.7555	78026.718365548
    2.75875	78031.8241512435
    2.762	78037.0703631339
    2.76525	78042.4559444916
    2.7685	78047.9798537081
    2.77175	78053.6410510132
    2.775	78059.4384979928
    2.77825	78065.3711574023
    2.7815	78071.4379936495
    2.78475	78077.6379910718
    2.788	78083.9701556209
    2.79125	78090.4334943751
    2.7945	78097.0270141077
    2.79775	78103.7497209261
    2.801	78110.6006200481
    2.80425	78117.5787273219
    2.8075	78124.6830766791
    2.81075	78131.9127013445
    2.814	78139.2666313935
    2.81725	78146.7438931748
    2.8205	78154.3435087348
    2.82375	78162.0645090441
    2.827	78169.9059545983
    2.83025	78177.8669046507
    2.8335	78185.9464108674
    2.83675	78194.1435165101
    2.84	78202.4572555952
    2.84325	78210.8866529265
    2.8465	78219.4307258757
    2.84975	78228.0884808086
    2.853	78236.8589113225
    2.85625	78245.7409973962
    2.8595	78254.733704573
    2.86275	78263.8359899033
    2.866	78273.0468371166
    2.86925	78282.3652292739
    2.8725	78291.7901311425
    2.87575	78301.3204885909
    2.879	78310.9552281622
    2.88225	78320.6932434772
    2.8855	78330.5332681675
    2.88875	78340.4739359922
    2.892	78350.5138670099
    2.89525	78360.6516703196
    2.8985	78370.8859460143
    2.90175	78381.215304755
    2.905	78391.6386824202
    2.90825	78402.1552978708
    2.9115	78412.76435952
    2.91475	78423.4650559163
    2.918	78434.2565576515
    2.92125	78445.1380155314
    2.9245	78456.1083915989
    2.92775	78467.1664116142
    2.931	78478.3108005503
    2.93425	78489.5403062951
    2.9375	78500.8537065302
    2.94075	78512.2498163544
    2.944	78523.727543246
    2.94725	78535.2859402247
    2.9505	78546.9241226207
    2.95375	78558.6412630326
    2.957	78570.4365985508
    2.96025	78582.309437792
    2.9635	78594.2591645614
    2.96675	78606.2852379145
    2.97	78618.38720627
    2.97325	78630.5647143178
    2.9765	78642.8175070127
    2.97975	78655.1454325263
    2.983	78667.5484487715
    2.98625	78680.0266419023
    2.9895	78692.5802068326
    2.99275	78705.2094371728
    2.996	78717.9147217444
    2.99925	78730.6965398139
    3.0025	78743.5554551022
    3.00575	78756.4921086575
    3.009	78769.5072107103
    3.01225	78782.6015316502
    3.0155	78795.7758922877
    3.01875	78809.0311535765
    3.022	78822.3682063523
    3.02525	78835.7879651145
    3.0285	78849.2913550005
    3.03175	78862.8792972056
    3.035	78876.5526987707
    3.03825	78890.3124429962
    3.0415	78904.1593808741
    3.04475	78918.0943319461
    3.048	78932.1180758072
    3.05125	78946.2313345298
    3.0545	78960.4347669013
    3.05775	78974.7289642191
    3.061	78989.1144470225
    3.06425	79003.5916617483
    3.0675	79018.1609788817
    3.07075	79032.8226940991
    3.074	79047.5770284901
    3.07725	79062.424129271
    3.0805	79077.3640710942
    3.08375	79092.3968594106
    3.087	79107.5224345666
    3.09025	79122.7406704489
    3.0935	79138.0513768145
    3.09675	79153.4543025115
    3.1	79168.9491388376
    3.10325	79184.5355234988
    3.1065	79200.2130454043
    3.10975	79215.9812461853
    3.113	79231.8396230937
    3.11625	79247.7876323932
    3.1195	79263.8246926332
    3.12275	79279.9501879432
    3.126	79296.1634717701
    3.12925	79312.4638688888
    3.1325	79328.8506776578
    3.13575	79345.3231725434
    3.139	79361.8806064668
    3.14225	79378.5222129978
    3.1455	79395.2472085292
    3.14875	79412.0547939866
    3.152	79428.9441563828
    3.15525	79445.9144703606
    3.1585	79462.9648995964
    3.16175	79480.0945981378
    3.165	79497.3027126767
    3.16825	79514.5883831099
    3.1715	79531.9507422721
    3.17475	79549.3889168033
    3.178	79566.9020279639
    3.18125	79584.4891923637
    3.1845	79602.1495226255
    3.18775	79619.8821279634
    3.191	79637.6861146739
    3.19425	79655.560586592
    3.1975	79673.504645499
    3.20075	79691.5173914842
    3.204	79709.5979232678
    3.20725	79727.7453384886
    3.2105	79745.958733961
    3.21375	79764.2372059062
    3.217	79782.5798501598
    3.22025	79800.9857623603
    3.2235	79819.4540381883
    3.22675	79837.9837736414
    3.23	79856.5740649664
    3.23325	79875.2240087568
    3.2365	79893.9327020902
    3.23975	79912.6992426561
    3.243	79931.5227289499
    3.24625	79950.4022606392
    3.2495	79969.3369383538
    3.25275	79988.3258636838
    3.256	80007.3681393033
    3.25925	80026.462869088
    3.2625	80045.6091581946
    3.26575	80064.8061129376
    3.269	80084.0528411197
    3.27225	80103.3484522867
    3.2755	80122.6920578184
    3.27875	80142.0827710194
    3.282	80161.519707227
    3.28525	80181.0019840971
    3.2885	80200.5287215781
    3.29175	80220.09904183
    3.295	80239.7120693272
    3.29825	80259.3669309653
    3.3015	80279.0627561651
    3.30475	80298.7986769759
    3.308	80318.5738281781
    3.31125	80338.3873473835
    3.3145	80358.2383751354
    3.31775	80378.1260550065
    3.321	80398.0495336955
    3.32425	80418.0079611179
    3.3275	80438.0004904972
    3.33075	80458.0262784688
    3.334	80478.0844851719
    3.33725	80498.1742743382
    3.3405	80518.29481338
    3.34375	80538.4452734835
    3.347	80558.6248297022
    3.35025	80578.8326610194
    3.3535	80599.0679504272
    3.35675	80619.329885006
    3.36	80639.6176560028
    3.36325	80659.9304589071
    3.3665	80680.2674935235
    3.36975	80700.6279640452
    3.373	80721.011079125
    3.37625	80741.4160519423
    3.3795	80761.8421002687
    3.38275	80782.2884465363
    3.386	80802.7543179175
    3.38925	80823.2389463632
    3.3925	80843.7415686499
    3.39575	80864.261426436
    3.399	80884.7977663154
    3.40225	80905.3498398697
    3.4055	80925.9169037174
    3.40875	80946.4982195612
    3.412	80967.093054233
    3.41525	80987.7006797371
    3.4185	81008.3203732905
    3.42175	81028.9514173597
    3.425	81049.5930996597
    3.42825	81070.2447132048
    3.4315	81090.9055563806
    3.43475	81111.5749329737
    3.438	81132.2521521972
    3.44125	81152.9365287184
    3.4445	81173.6273827873
    3.44775	81194.3240402601
    3.451	81215.0258324587
    3.45425	81235.7320961872
    3.4575	81256.4421737561
    3.46075	81277.1554130041
    3.464	81297.8711671058
    3.46725	81318.5887944457
    3.4705	81339.307659093
    3.47375	81360.0271308495
    3.477	81380.7465852383
    3.48025	81401.4654034935
    3.4835	81422.1829727507
    3.48675	81442.8986863846
    3.49	81463.6119433707
    3.49325	81484.3221481685
    3.4965	81505.0287107443
    3.49975	81525.7310465886
    3.503	81546.4285767321
    3.50625	81567.1207277556
    3.5095	81587.8069317991
    3.51275	81608.4866265661
    3.516	81629.159255327
    3.51925	81649.8242669183
    3.5225	81670.4811156507
    3.52575	81691.1292607268
    3.529	81711.7681667797
    3.53225	81732.3973042285
    3.5355	81753.016149232
    3.53875	81773.6241836431
    3.542	81794.2208950082
    3.54525	81814.8057770269
    3.5485	81835.3783292076
    3.55175	81855.9380563857
    3.555	81876.4844687144
    3.55825	81897.0170816642
    3.5615	81917.535416012
    3.56475	81938.0389976812
    3.568	81958.5273577663
    3.57125	81979.0000327184
    3.5745	81999.4565643289
    3.57775	82019.8964997044
    3.581	82040.31939124
    3.58425	82060.7247966117
    3.5875	82081.1122787557
    3.59075	82101.481405808
    3.594	82121.831751076
    3.59725	82142.162893013
    3.6005	82162.4744151922
    3.60375	82182.7659062799
    3.607	82203.036960009
    3.61025	82223.2871751512
    3.6135	82243.5161554898
    3.61675	82263.7235097912
    3.62	82283.9088517769
    3.62325	82304.0718000939
    3.6265	82324.211978284
    3.62975	82344.3290147575
    3.633	82364.4225427635
    3.63625	82384.4922003607
    3.6395	82404.5376303866
    3.64275	82424.5584804278
    3.646	82444.5544027903
    3.64925	82464.5250544671
    3.6525	82484.4700971078
    3.65575	82504.3891969871
    3.659	82524.2820249739
    3.66225	82544.1482564995
    3.6655	82563.9875715264
    3.66875	82583.799654517
    3.672	82603.5841944014
    3.67525	82623.3408845464
    3.6785	82643.069422723
    3.68175	82662.7695110749
    3.685	82682.4408560862
    3.68825	82702.0831685495
    3.6915	82721.6961635336
    3.69475	82741.2795603516
    3.698	82760.8330825284
    3.70125	82780.3564577685
    3.7045	82799.849417924
    3.70775	82819.311698962
    3.711	82838.7430409328
    3.71425	82858.1431879372
    3.7175	82877.5118880946
    3.72075	82896.8488935107
    3.724	82916.153960245
    3.72725	82935.4268482791
    3.7305	82954.6673214843
    3.73375	82973.8751475896
    3.737	82993.0500981498
    3.74025	83012.1919485133
    3.7435	83031.3004777902
    3.74675	83050.3754688209
    3.75	83069.4167081437
    3.75325	83088.4239859636
    3.7565	83107.39709612
    3.75975	83126.3358360557
    3.763	83145.2400067852
    3.76625	83164.1094128632
    3.7695	83182.9438623532
    3.77275	83201.7431667972
    3.776	83220.5071411839
    3.77925	83239.2356039183
    3.7825	83257.9283767904
    3.78575	83276.5852849452
    3.789	83295.2061568518
    3.79225	83313.7908242722
    3.7955	83332.3391222312
    3.79875	83350.8508889863
    3.802	83369.3259659973
    3.80525	83387.7641978967
    3.8085	83406.1654324593
    3.81175	83424.5295205732
    3.815	83442.8563162097
    3.81825	83461.1456763941
    3.8215	83479.3974611761
    3.82475	83497.6115336009
    3.828	83515.7877596795
    3.83125	83533.9260083609
    3.8345	83552.0261515032
    3.83775	83570.0880638453
    3.841	83588.1116229779
    3.84425	83606.0967093157
    3.8475	83624.0432060695
    3.85075	83641.9509992174
    3.854	83659.8199774779
    3.85725	83677.650032282
    3.8605	83695.4410577454
    3.86375	83713.1929506423
    3.867	83730.905610379
    3.87025	83748.578938965
    3.8735	83766.2128409859
    3.87675	83783.8072235774
    3.88	83801.3619963982
    3.88325	83818.8770716039
    3.8865	83836.3523638194
    3.88975	83853.7877901148
    3.893	83871.1832699803
    3.89625	83888.5387253003
    3.8995	83905.8540803282
    3.90275	83923.1292616605
    3.906	83940.3641982125
    3.90925	83957.5588211926
    3.9125	83974.7130640779
    3.91575	83991.8268625893
    3.919	84008.9001546675
    3.92225	84025.9328804485
    3.9255	84042.92498224
    3.92875	84059.8764044975
    3.932	84076.7870937995
    3.93525	84093.6569988243
    3.9385	84110.4860703269
    3.94175	84127.274261115
    3.945	84144.0215260265
    3.94825	84160.7278219065
    3.9515	84177.3931075847
    3.95475	84194.0173438532
    3.958	84210.600493444
    3.96125	84227.1425210068
    3.9645	84243.6433930871
    3.96775	84260.1030781043
    3.971	84276.5215463301
    3.97425	84292.8987698665
    3.9775	84309.2347226253
    3.98075	84325.5293803062
    3.984	84341.7827203762
    3.98725	84357.9947220485
    3.9905	84374.1653662623
    3.99375	84390.2946356616
    3.997	84406.3825145756
    4.00025	84422.4289889981
    4.0035	84438.4340465677
    4.00675	84454.3976765478
    4.01	84470.319869807
    4.01325	84486.2006187998
    4.0165	84502.039917547
    4.01975	84517.8377616164
    4.023	84533.5941481043
    4.02625	84549.3090756161
    4.0295	84564.982544248
    4.03275	84580.6145555682
    4.036	84596.2051125986
    4.03925	84611.7542197966
    4.0425	84627.2618830372
    4.04575	84642.7281095946
    4.049	84658.1529081251
    4.05225	84673.5362886491
    4.0555	84688.8782625336
    4.05875	84704.1788424752
    4.062	84719.4380424828
    4.06525	84734.6558778607
    4.0685	84749.8323651915
    4.07175	84764.9675223199
    4.075	84780.0613683357
    4.07825	84795.1139235576
    4.0815	84810.1252095173
    4.08475	84825.0952489427
    4.088	84840.0240657425
    4.09125	84854.9116849904
    4.0945	84869.7581329092
    4.09775	84884.5634368553
    4.101	84899.3276253037
    4.10425	84914.0507278323
    4.1075	84928.7327751071
    4.11075	84943.3737988673
    4.114	84957.9738319101
    4.11725	84972.5329080768
    4.1205	84987.0510622375
    4.12375	85001.528330277
    4.127	85015.9647490808
    4.13025	85030.3603565206
    4.1335	85044.7151914405
    4.13675	85059.0292936432
    4.14	85073.3027038761
    4.14325	85087.5354638179
    4.1465	85101.7276160652
    4.14975	85115.8792041188
    4.153	85129.990272371
    4.15625	85144.0608660921
    4.1595	85158.0910314178
    4.16275	85172.0808153362
    4.166	85186.0302656752
    4.16925	85199.9394310897
    4.1725	85213.8083610495
    4.17575	85227.637105827
    4.179	85241.4257164845
    4.18225	85255.1742448627
    4.1855	85268.8827435685
    4.18875	85282.551265963
    4.192	85296.1798661502
    4.19525	85309.768598965
    4.1985	85323.317519962
    4.20175	85336.826685404
    4.205	85350.2961522506
    4.20825	85363.7259781474
    4.2115	85377.1162214148
    4.21475	85390.4669410371
    4.218	85403.7781966515
    4.22125	85417.050048538
    4.2245	85430.282557608
    4.22775	85443.4757853944
    4.231	85456.6297940413
    4.23425	85469.7446462932
    4.2375	85482.8204054855
    4.24075	85495.8571355338
    4.244	85508.8549009246
    4.24725	85521.813766705
    4.2505	85534.7337984733
    4.25375	85547.6150623689
    4.257	85560.4576250634
    4.26025	85573.2615537507
    4.2635	85586.0269161378
    4.26675	85598.7537804355
    4.27	85611.4422153496
    4.27325	85624.0922900714
    4.2765	85636.7040742692
    4.27975	85649.2776380788
    4.283	85661.8130520958
    4.28625	85674.3103873659
    4.2895	85686.7697153768
    4.29275	85699.1911080499
    4.296	85711.5746377317
    4.29925	85723.9203771853
    4.3025	85736.2283995828
    4.30575	85748.4987784966
    4.309	85760.7315878917
    4.31225	85772.9269021178
    4.3155	85785.0847959011
    4.31875	85797.2053443371
    4.322	85809.2886228824
    4.32525	85821.3347073475
    4.3285	85833.3436738891
    4.33175	85845.3155990026
    4.335	85857.250559515
    4.33825	85869.1486325777
    4.3415	85881.0098956588
    4.34475	85892.8344265368
    4.348	85904.6223032927
    4.35125	85916.3736043039
    4.3545	85928.0884082368
    4.35775	85939.7667940403
    4.361	85951.408840939
    4.36425	85963.0146284264
    4.3675	85974.5842362587
    4.37075	85986.1177444481
    4.374	85997.6152332565
    4.37725	86009.0767831891
    4.3805	86020.5024749882
    4.38375	86031.8923896269
    4.387	86043.2466083034
    4.39025	86054.5652124343
    4.3935	86065.8482836491
    4.39675	86077.0959037843
    4.4	86088.3081548774
    4.40325	86099.4851191613
    4.4065	86110.6268790582
    4.40975	86121.7335171747
    4.413	86132.8051162955
    4.41625	86143.8417593786
    4.4195	86154.843529549
    4.42275	86165.8105100944
    4.426	86176.7427844589
    4.42925	86187.6404362386
    4.4325	86198.5035491757
    4.43575	86209.3322071539
    4.439	86220.1264941932
    4.44225	86230.8864944449
    4.4455	86241.6122921866
    4.44875	86252.3039718175
    4.452	86262.9616178533
    4.45525	86273.5853149219
    4.4585	86284.1751477583
    4.46175	86294.7312012001
    4.465	86305.2535601831
    4.46825	86315.7423097365
    4.4715	86326.1975349786
    4.47475	86336.6193211123
    4.478	86347.0077534209
    4.48125	86357.3629172637
    4.4845	86367.6848980717
    4.48775	86377.9737813435
    4.491	86388.229652641
    4.49425	86398.4525975858
    4.4975	86408.6427018543
    4.50075	86418.8000511747
    4.504	86428.9247313223
    4.50725	86439.0168281161
    4.5105	86449.0764274145
    4.51375	86459.1036151122
    4.517	86469.0984771356
    4.52025	86479.06109944
    4.5235	86488.9915680053
    4.52675	86498.8899688326
    4.53	86508.756387941
    4.53325	86518.5909113634
    4.5365	86528.3936251438
    4.53975	86538.1646153333
    4.543	86547.9039679871
    4.54625	86557.6117691612
    4.5495	86567.2881049087
    4.55275	86576.9330612771
    4.556	86586.5467243048
    4.55925	86596.129180018
    4.5625	86605.6805144277
    4.56575	86615.2008135266
    4.569	86624.6901632861
    4.57225	86634.1486496532
    4.5755	86643.5763585476
    4.57875	86652.9733758589
    4.582	86662.339787444
    4.58525	86671.6756791235
    4.5885	86680.9811366797
    4.59175	86690.2562458536
    4.595	86699.501092342
    4.59825	86708.7157617952
    4.6015	86717.9003398141
    4.60475	86727.0549119476
    4.608	86736.1795636904
    4.61125	86745.2743804801
    4.6145	86754.3394476947
    4.61775	86763.3748506506
    4.621	86772.3806745997
    4.62425	86781.3570047274
    4.6275	86790.30392615
    4.63075	86799.2215239124
    4.634	86808.1098829861
    4.63725	86816.9690882668
    4.6405	86825.7992245719
    4.64375	86834.600376639
    4.647	86843.372629123
    4.65025	86852.1160665946
    4.6535	86860.830773538
    4.65675	86869.5168343486
    4.66	86878.1743333314
    4.66325	86886.803354699
    4.6665	86895.4039825691
    4.66975	86903.9763009633
    4.673	86912.5203938048
    4.67625	86921.0363449165
    4.6795	86929.5242380194
    4.68275	86937.9841567306
    4.686	86946.4161845616
    4.68925	86954.8204049166
    4.6925	86963.1969010907
    4.69575	86971.5457562681
    4.699	86979.8670535208
    4.70225	86988.1608758066
    4.7055	86996.4273059675
    4.70875	87004.6664267285
    4.712	87012.8783206953
    4.71525	87021.0630703537
    4.7185	87029.2207580674
    4.72175	87037.3514660767
    4.725	87045.4552764972
    4.72825	87053.532271318
    4.7315	87061.5825324008
    4.73475	87069.606141478
    4.738	87077.6031801517
    4.74125	87085.5737298922
    4.7445	87093.5178720367
    4.74775	87101.4356877881
    4.751	87109.3272582135
    4.75425	87117.1926642432
    4.7575	87125.0319866695
    4.76075	87132.845306145
    4.764	87140.6327031822
    4.76725	87148.3942581517
    4.7705	87156.1300512813
    4.77375	87163.8401626551
    4.777	87171.5246722117
    4.78025	87179.1836597442
    4.7835	87186.817204898
    4.78675	87194.4253871706
    4.79	87202.0082859102
    4.79325	87209.5659803149
    4.7965	87217.0985494314
    4.79975	87224.6060721545
    4.803	87232.0886272257
    4.80625	87239.5462932327
    4.8095	87246.9791486081
    4.81275	87254.3872716287
    4.816	87261.7707404149
    4.81925	87269.1296329293
    4.8225	87276.4640269763
    4.82575	87283.7740002012
    4.829	87291.0596300893
    4.83225	87298.3209939651
    4.8355	87305.5581689918
    4.83875	87312.7712321701
    4.842	87319.960260338
    4.84525	87327.1253301698
    4.8485	87334.2665181753
    4.85175	87341.3839006993
    4.855	87348.4775539209
    4.85825	87355.547553853
    4.8615	87362.5939763412
    4.86475	87369.6168970638
    4.868	87376.6163915307
    4.87125	87383.592535083
    4.8745	87390.5454028926
    4.87775	87397.4750699612
    4.881	87404.3816111202
    4.88425	87411.26510103
    4.8875	87418.1256141795
    4.89075	87424.9632248854
    4.894	87431.7780072919
    4.89725	87438.5700353705
    4.9005	87445.3393829189
    4.90375	87452.086123561
    4.907	87458.8103307465
    4.91025	87465.5120777501
    4.9135	87472.1914376715
    4.91675	87478.8484834348
    4.92	87485.483287788
    4.92325	87492.0959233028
    4.9265	87498.6864623744
    4.92975	87505.2549772208
    4.933	87511.8015398826
    4.93625	87518.3262222226
    4.9395	87524.8290959257
    4.94275	87531.3102324986
    4.946	87537.769703269
    4.94925	87544.207579386
    4.9525	87550.6239318193
    4.95575	87557.0188313594
    4.959	87563.392348617
    4.96225	87569.7445540227
    4.9655	87576.0755178272
    4.96875	87582.3853101006
    4.972	87588.6740007326
    4.97525	87594.941659432
    4.9785	87601.1883557266
    4.98175	87607.4141589633
    4.985	87613.6191383072
    4.98825	87619.8033627424
    4.9915	87625.966901071
    4.99475	87632.1098219135
    4.998	87638.2321937086
    5.00125	87644.3340847127
    5.0045	87650.4155630002
    5.00775	87656.4766964633
    5.011	87662.5175528117
    5.01425	87668.5381995727
    5.0175	87674.5387040911
    5.02075	87680.5191335293
    5.024	87686.4795548667
    5.02725	87692.4200349002
    5.0305	87698.3406402438
    5.03375	87704.2414373289
    5.037	87710.1224924038
    5.04025	87715.9838715343
    5.0435	87721.8256406029
    5.04675	87727.6478653095
    5.05	87733.4506111711
    5.05325	87739.2339435216
    5.0565	87744.9979275123
    5.05975	87750.7426281115
    5.063	87756.4681101046
    5.06625	87762.1744380944
    5.0695	87767.8616765008
    5.07275	87773.529889561
    5.076	87779.1791413296
    5.07925	87784.8094956785
    5.0825	87790.4210162972
    5.08575	87796.0137666927
    5.089	87801.5878101896
    5.09225	87807.14320993
    5.0955	87812.6800288742
    5.09875	87818.1983298
    5.102	87823.6981753035
    5.10525	87829.1796277986
    5.1085	87834.6427495177
    5.11175	87840.0876025112
    5.115	87845.5142486482
    5.11825	87850.9227496164
    5.1215	87856.313166922
    5.12475	87861.6855618902
    5.128	87867.0399956653
    5.13125	87872.3765292105
    5.1345	87877.6952233084
    5.13775	87882.9961385613
    5.141	87888.2793353908
    5.14425	87893.5448740384
    5.1475	87898.7928145658
    5.15075	87904.0232168546
    5.154	87909.2361406068
    5.15725	87914.431645345
    5.1605	87919.6097904125
    5.16375	87924.7706349735
    5.167	87929.9142380134
    5.17025	87935.0406583388
    5.1735	87940.1499545779
    5.17675	87945.2421851807
    5.18	87950.3174084192
    5.18325	87955.3756823876
    5.1865	87960.4170650023
    5.18975	87965.4416140027
    5.193	87970.4493869509
    5.19625	87975.4404412321
    5.1995	87980.4148340549
    5.20275	87985.3726224517
    5.206	87990.3138632785
    5.20925	87995.2386132156
    5.2125	88000.1469287675
    5.21575	88005.0388662636
    5.219	88009.9144818579
    5.22225	88014.7738315297
    5.2255	88019.6169710838
    5.22875	88024.4439561506
    5.232	88029.2548421866
    5.23525	88034.0496844744
    5.2385	88038.8285381231
    5.24175	88043.591458069
    5.245	88048.338499075
    5.24825	88053.0697157318
    5.2515	88057.7851624575
    5.25475	88062.4848934985
    5.258	88067.1689629293
    5.26125	88071.8374246529
    5.2645	88076.4903324014
    5.26775	88081.1277397359
    5.271	88085.7497000472
    5.27425	88090.3562665559
    5.2775	88094.9474923125
    5.28075	88099.5234301982
    5.284	88104.0841329249
    5.28725	88108.6296530356
    5.2905	88113.1600429046
    5.29375	88117.6753547381
    5.297	88122.1756405742
    5.30025	88126.6609522835
    5.3035	88131.1313415693
    5.30675	88135.5868599679
    5.31	88140.0275588491
    5.31325	88144.4534894164
    5.3165	88148.8647027073
    5.31975	88153.2612495937
    5.323	88157.6431807824
    5.32625	88162.0105468151
    5.3295	88166.3633980692
    5.33275	88170.7017847575
    5.336	88175.0257569293
    5.33925	88179.3353644702
    5.3425	88183.6306571027
    5.34575	88187.9116843866
    5.349	88192.1784957191
    5.35225	88196.4311403353
    5.3555	88200.6696673087
    5.35875	88204.8941255514
    5.362	88209.1045638144
    5.36525	88213.3010306881
    5.3685	88217.4835746026
    5.37175	88221.6522438283
    5.375	88225.8070864756
    5.37825	88229.9481504962
    5.3815	88234.0754836827
    5.38475	88238.1891336693
    5.388	88242.2891479323
    5.39125	88246.37557379
    5.3945	88250.4484584036
    5.39775	88254.5078487773
    5.401	88258.5537917587
    5.40425	88262.5863340393
    5.4075	88266.6055221546
    5.41075	88270.6114024849
    5.414	88274.6040212552
    5.41725	88278.5834245359
    5.4205	88282.5496582432
    5.42375	88286.5027681392
    5.427	88290.4427998326
    5.43025	88294.3697987791
    5.4335	88298.2838102811
    5.43675	88302.1848794893
    5.44	88306.0730514018
    5.44325	88309.9483708655
    5.4465	88313.8108825758
    5.44975	88317.6606310776
    5.453	88321.4976607649
    5.45625	88325.322015882
    5.4595	88329.1337405233
    5.46275	88332.9328786342
    5.466	88336.7194740108
    5.46925	88340.4935703011
    5.4725	88344.2552110047
    5.47575	88348.0044394737
    5.479	88351.7412989126
    5.48225	88355.4658323792
    5.4855	88359.1780827847
    5.48875	88362.8780928941
    5.492	88366.5659053267
    5.49525	88370.2415625564
    5.4985	88373.905106912
    5.50175	88377.556580578
    5.505	88381.1960255945
    5.50825	88384.8234838579
    5.5115	88388.4389971211
    5.51475	88392.0426069942
    5.518	88395.6343549446
    5.52125	88399.2142822973
    5.5245	88402.7824302358
    5.52775	88406.338839802
    5.531	88409.8835518967
    5.53425	88413.4166072803
    5.5375	88416.9380465728
    5.54075	88420.4479102544
    5.544	88423.9462386659
    5.54725	88427.433072009
    5.5505	88430.9084503468
    5.55375	88434.372413604
    5.557	88437.8250015676
    5.56025	88441.2662538872
    5.5635	88444.696210075
    5.56675	88448.1149095069
    5.57	88451.5223914223
    5.57325	88454.9186949248
    5.5765	88458.3038589825
    5.57975	88461.6779224283
    5.583	88465.0409239605
    5.58625	88468.3929021432
    5.5895	88471.7338954065
    5.59275	88475.0639420467
    5.596	88478.3830802275
    5.59925	88481.6913479795
    5.6025	88484.988783201
    5.60575	88488.2754236585
    5.609	88491.5513069869
    5.61225	88494.8164706898
    5.6155	88498.0709521403
    5.61875	88501.3147885808
    5.622	88504.548017124
    5.62525	88507.7706747529
    5.6285	88510.9827983212
    5.63175	88514.1844245541
    5.635	88517.3755900479
    5.63825	88520.5563312713
    5.6415	88523.7266845652
    5.64475	88526.8866861432
    5.648	88530.0363720921
    5.65125	88533.1757783722
    5.6545	88536.3049408178
    5.65775	88539.4238951374
    5.661	88542.5326769142
    5.66425	88545.6313216065
    5.6675	88548.7198645481
    5.67075	88551.7983409486
    5.674	88554.8667858938
    5.67725	88557.9252343462
    5.6805	88560.9737211452
    5.68375	88564.0122810078
    5.687	88567.0409485284
    5.69025	88570.0597581799
    5.6935	88573.0687443137
    5.69675	88576.0679411598
    5.7	88579.0573828279
    5.70325	88582.037103307
    5.7065	88585.0071364666
    5.70975	88587.9675160562
    5.713	88590.9182757064
    5.71625	88593.8594489288
    5.7195	88596.7910691168
    5.72275	88599.7131695455
    5.726	88602.6257833726
    5.72925	88605.5289436382
    5.7325	88608.4226832656
    5.73575	88611.3070350618
    5.739	88614.1820317172
    5.74225	88617.0477058066
    5.7455	88619.9040897895
    5.74875	88622.7512160102
    5.752	88625.5891166983
    5.75525	88628.417823969
    5.7585	88631.2373698239
    5.76175	88634.0477861507
    5.765	88636.8491047239
    5.76825	88639.6413572054
    5.7715	88642.4245751445
    5.77475	88645.1987899783
    5.778	88647.9640330323
    5.78125	88650.7203355206
    5.7845	88653.4677285463
    5.78775	88656.2062431017
    5.791	88658.9359100691
    5.79425	88661.6567602206
    5.7975	88664.3688242191
    5.80075	88667.0721326179
    5.804	88669.7667158617
    5.80725	88672.4526042867
    5.8105	88675.1298281209
    5.81375	88677.7984174848
    5.817	88680.4584023911
    5.82025	88683.1098127457
    5.8235	88685.7526783479
    5.82675	88688.3870288905
    5.83	88691.0128939603
    5.83325	88693.6303030386
    5.8365	88696.2392855014
    5.83975	88698.8398706197
    5.843	88701.4320875601
    5.84625	88704.0159653847
    5.8495	88706.591533052
    5.85275	88709.1588194169
    5.856	88711.717853231
    5.85925	88714.2686631433
    5.8625	88716.8112777002
    5.86575	88719.3457253459
    5.869	88721.872034423
    5.87225	88724.3902331725
    5.8755	88726.9003497343
    5.87875	88729.4024121477
    5.882	88731.8964483514
    5.88525	88734.382486184
    5.8885	88736.8605533847
    5.89175	88739.3306775929
    5.895	88741.7928863491
    5.89825	88744.2472070952
    5.9015	88746.6936671746
    5.90475	88749.1322938326
    5.908	88751.5631142169
    5.91125	88753.9861553777
    5.9145	88756.4014442683
    5.91775	88758.8090077453
    5.921	88761.2088725686
    5.92425	88763.6010654025
    5.9275	88765.9856128153
    5.93075	88768.3625412799
    5.934	88770.7318771743
    5.93725	88773.0936467817
    5.9405	88775.4478762908
    5.94375	88777.7945917964
    5.947	88780.1338192993
    5.95025	88782.4655847071
    5.9535	88784.7899138341
    5.95675	88787.1068324019
    5.96	88789.4163660398
    5.96325	88791.7185402846
    5.9665	88794.0133805816
    5.96975	88796.3009122844
    5.973	88798.5811606554
    5.97625	88800.8541508664
    5.9795	88803.1199079982
    5.98275	88805.3784570418
    5.986	88807.6298228979
    5.98925	88809.8740303779
    5.9925	88812.1111042037
    5.99575	88814.3410690084
    5.999	88816.5639493361
    6.00225	88818.779769643
    6.0055	88820.9885542967
    6.00875	88823.1903275776
    6.012	88825.3851136782
    6.01525	88827.5729367042
    6.0185	88829.7538206743
    6.02175	88831.9277895207
    6.025	88834.0948670895
    6.02825	88836.2550771407
    6.0315	88838.4084433487
    6.03475	88840.5549893028
    6.038	88842.6947385072
    6.04125	88844.8277143812
    6.0445	88846.95394026
    6.04775	88849.0734393944
    6.051	88851.1862349516
    6.05425	88853.2923500152
    6.0575	88855.3918075855
    6.06075	88857.48463058
    6.064	88859.5708418336
    6.06725	88861.6504640986
    6.0705	88863.7235200456
    6.07375	88865.7900322632
    6.077	88867.8500232586
    6.08025	88869.9035154578
    6.0835	88871.950531206
    6.08675	88873.9910927677
    6.09	88876.0252223271
    6.09325	88878.0529419884
    6.0965	88880.0742737762
    6.09975	88882.0892396352
    6.103	88884.0978614315
    6.10625	88886.1001609519
    6.1095	88888.0961599048
    6.11275	88890.08587992
    6.116	88892.0693425496
    6.11925	88894.0465692677
    6.1225	88896.0175814711
    6.12575	88897.9824004791
    6.129	88899.9410475342
    6.13225	88901.8935438025
    6.1355	88903.8399103732
    6.13875	88905.7801682598
    6.142	88907.7143383998
    6.14525	88909.6424416551
    6.1485	88911.5644988125
    6.15175	88913.4805305835
    6.155	88915.3905576049
    6.15825	88917.2946004393
    6.1615	88919.1926795747
    6.16475	88921.0848154254
    6.168	88922.971028332
    6.17125	88924.8513385614
    6.1745	88926.7257663077
    6.17775	88928.594331692
    6.181	88930.4570547627
    6.18425	88932.3139554958
    6.1875	88934.1650537953
    6.19075	88936.0103694934
    6.194	88937.8499223506
    6.19725	88939.6837320561
    6.2005	88941.5118182281
    6.20375	88943.3342004139
    6.207	88945.1508980903
    6.21025	88946.9619306638
    6.2135	88948.7673174708
    6.21675	88950.5670777779
    6.22	88952.3612307824
    6.22325	88954.149795612
    6.2265	88955.9327913256
    6.22975	88957.7102369131
    6.233	88959.4821512961
    6.23625	88961.2485533278
    6.2395	88963.0094617933
    6.24275	88964.76489541
    6.246	88966.5148728278
    6.24925	88968.2594126292
    6.2525	88969.9985333298
    6.25575	88971.7322533781
    6.259	88973.4605911563
    6.26225	88975.1835649804
    6.2655	88976.9011930998
    6.26875	88978.6134936987
    6.272	88980.3204848952
    6.27525	88982.0221847423
    6.2785	88983.7186112278
    6.28175	88985.4097822746
    6.285	88987.0957157411
    6.28825	88988.7764294211
    6.2915	88990.4519410442
    6.29475	88992.1222682764
    6.298	88993.7874287196
    6.30125	88995.4474399124
    6.3045	88997.1023193301
    6.30775	88998.7520843851
    6.311	89000.396752427
    6.31425	89002.0363407428
    6.3175	89003.670866557
    6.32075	89005.3003470325
    6.324	89006.9247992698
    6.32725	89008.544240308
    6.3305	89010.1586871249
    6.33375	89011.7681566369
    6.337	89013.3726656996
    6.34025	89014.9722311077
    6.3435	89016.5668695956
    6.34675	89018.1565978372
    6.35	89019.7414324465
    6.35325	89021.3213899774
    6.3565	89022.8964869245
    6.35975	89024.4667397227
    6.363	89026.0321647479
    6.36625	89027.592778317
    6.3695	89029.1485966879
    6.37275	89030.6996360603
    6.376	89032.2459125753
    6.37925	89033.7874423161
    6.3825	89035.3242413078
    6.38575	89036.8563255181
    6.389	89038.3837108568
    6.39225	89039.9064131768
    6.3955	89041.4244482738
    6.39875	89042.9378318868
    6.402	89044.4465796978
    6.40525	89045.9507073328
    6.4085	89047.4502303614
    6.41175	89048.9451642971
    6.415	89050.4355245979
    6.41825	89051.9213266657
    6.4215	89053.4025858476
    6.42475	89054.879317435
    6.428	89056.3515366647
    6.43125	89057.8192587184
    6.4345	89059.2824987235
    6.43775	89060.7412717529
    6.441	89062.1955928253
    6.44425	89063.6454769055
    6.4475	89065.0909389043
    6.45075	89066.5319936793
    6.454	89067.9686560344
    6.45725	89069.4009407204
    6.4605	89070.8288624353
    6.46375	89072.252435824
    6.467	89073.6716754791
    6.47025	89075.0865959405
    6.4735	89076.4972116961
    6.47675	89077.9035371819
    6.48	89079.3055867817
    6.48325	89080.703374828
    6.4865	89082.0969156017
    6.48975	89083.4862233325
    6.493	89084.8713121991
    6.49625	89086.2521963292
    6.4995	89087.6288897999
    6.50275	89089.0014066379
    6.506	89090.3697608194
    6.50925	89091.7339662705
    6.5125	89093.0940368676
    6.51575	89094.449986437
    6.519	89095.8018287557
    6.52225	89097.1495775513
    6.5255	89098.4932465021
    6.52875	89099.8328492374
    6.532	89101.1683993377
    6.53525	89102.4999103348
    6.5385	89103.827395712
    6.54175	89105.1508689046
    6.545	89106.4703432993
    6.54825	89107.7858322352
    6.5515	89109.0973490036
    6.55475	89110.4049068481
    6.558	89111.7085189651
    6.56125	89113.0081985034
    6.5645	89114.3039585652
    6.56775	89115.5958122056
    6.571	89116.8837724329
    6.57425	89118.167852209
    6.5775	89119.4480644494
    6.58075	89120.7244220235
    6.584	89121.9969377545
    6.58725	89123.26562442
    6.5905	89124.5304947516
    6.59375	89125.7915614358
    6.597	89127.0488371134
    6.60025	89128.3023343802
    6.6035	89129.5520657869
    6.60675	89130.7980438397
    6.61	89132.0402809996
    6.61325	89133.2787896836
    6.6165	89134.513582264
    6.61975	89135.7446710691
    6.623	89136.9720683832
    6.62625	89138.1957864467
    6.6295	89139.4158374564
    6.63275	89140.6322335654
    6.636	89141.8449868837
    6.63925	89143.054109478
    6.6425	89144.2596133718
    6.64575	89145.4615105459
    6.649	89146.6598129384
    6.65225	89147.8545324448
    6.6555	89149.0456809182
    6.65875	89150.2332701694
    6.662	89151.4173119672
    6.66525	89152.5978180385
    6.6685	89153.7748000682
    6.67175	89154.9482697
    6.675	89156.1182385357
    6.67825	89157.2847181361
    6.6815	89158.4477200207
    6.68475	89159.607255668
    6.688	89160.7633365158
    6.69125	89161.9159739609
    6.6945	89163.06517936
    6.69775	89164.2109640289
    6.701	89165.3533392435
    6.70425	89166.4923162395
    6.7075	89167.6279062128
    6.71075	89168.7601203191
    6.714	89169.888969675
    6.71725	89171.0144653571
    6.7205	89172.136618403
    6.72375	89173.2554398109
    6.727	89174.37094054
    6.73025	89175.4831315106
    6.7335	89176.5920236042
    6.73675	89177.6976276636
    6.74	89178.7999544933
    6.74325	89179.8990148593
    6.7465	89180.9948194894
    6.74975	89182.0873790735
    6.753	89183.1767042633
    6.75625	89184.2628056731
    6.7595	89185.3456938793
    6.76275	89186.4253794208
    6.766	89187.5018727993
    6.76925	89188.5751844792
    6.7725	89189.6453248878
    6.77575	89190.7123044155
    6.779	89191.7761334159
    6.78225	89192.8368222059
    6.7855	89193.8943810659
    6.78875	89194.9488202398
    6.792	89196.0001499355
    6.79525	89197.0483803246
    6.7985	89198.0935215426
    6.80175	89199.1355836893
    6.805	89200.1745768289
    6.80825	89201.2105109897
    6.8115	89202.2433961648
    6.81475	89203.2732423118
    6.818	89204.3000593532
    6.82125	89205.3238571765
    6.8245	89206.3446456342
    6.82775	89207.3624345439
    6.831	89208.3772336886
    6.83425	89209.3890528169
    6.8375	89210.3979016427
    6.84075	89211.4037898459
    6.844	89212.4067270721
    6.84725	89213.4067229328
    6.8505	89214.4037870057
    6.85375	89215.3979288347
    6.857	89216.38915793
    6.86025	89217.3774837683
    6.8635	89218.3629157929
    6.86675	89219.3454634138
    6.87	89220.3251360079
    6.87325	89221.301942919
    6.8765	89222.275893458
    6.87975	89223.2469969031
    6.883	89224.2152624995
    6.88625	89225.1806994604
    6.8895	89226.143316966
    6.89275	89227.1031241647
    6.896	89228.0601301724
    6.89925	89229.0143440729
    6.9025	89229.9657749184
    6.90575	89230.9144317288
    6.909	89231.8603234926
    6.91225	89232.8034591668
    6.9155	89233.7438476766
    6.91875	89234.681497916
    6.922	89235.6164187478
    6.92525	89236.5486190037
    6.9285	89237.4781074842
    6.93175	89238.404892959
    6.935	89239.3289841673
    6.93825	89240.2503898171
    6.9415	89241.1691185863
    6.94475	89242.0851791221
    6.948	89242.9985800414
    6.95125	89243.9093299311
    6.9545	89244.8174373478
    6.95775	89245.7229108181
    6.961	89246.6257588388
    6.96425	89247.5259898769
    6.9675	89248.4236123697
    6.97075	89249.318634725
    6.974	89250.2110653213
    6.97725	89251.1009125075
    6.9805	89251.9881846034
    6.98375	89252.8728898998
    6.987	89253.7550366583
    6.99025	89254.6346331117
    6.9935	89255.511687464
    6.99675	89256.3862078906
    7	89257.2582025381
end


(--------------------------------------------------------------------)
(------------------------PDM--Hou Liu--------------------------------)
(--------------------------------------------------------------------)


dipole  X X
name "<X2Pi|dmz|X2Pi>"
spin   0.5 0.5
lambda  1  1
type   grid
factor   1   (0, 1 or i)
units	angstroms	ea0	
values
  0.8	-0.706559746
  0.85	-0.69080955
  0.9	-0.671722388
  0.95	-0.64943675
  1	-0.624068914
  1.05	-0.595722738
  1.1	-0.564286893
  1.15	-0.530604282
  1.2	-0.494550894
  1.22	-0.479523614
  1.24	-0.464185168
  1.26	-0.448561332
  1.28	-0.432678596
  1.3	-0.416561679
  1.32	-0.400243699
  1.34	-0.383755
  1.36	-0.367101553
  1.38	-0.350339231
  1.4	-0.33349675
  1.42	-0.316608583
  1.44	-0.299707305
  1.46	-0.282828934
  1.48	-0.266007759
  1.5	-0.24927777
  1.52	-0.232675007
  1.54	-0.216233438
  1.56	-0.199974909
  1.58	-0.183930333
  1.6	-0.168118214
  1.62	-0.15256285
  1.64	-0.137290951
  1.66	-0.122331471
  1.68	-0.107716646
  1.7	-0.09347597
  1.72	-0.079630821
  1.74	-0.066209338
  1.76	-0.053200682
  1.78	-0.040689014
  1.8	-0.028662679
  1.82	-0.017137907
  1.84	-0.006129013
  1.86	0.004348585
  1.88	0.014282086
  1.9	0.023675363
  1.92	0.032512774
  1.94	0.040777647
  1.96	0.048289579
  1.98	0.055467372
  2	0.062098572
  2.05	0.076306719
  2.1	0.087231472
  2.15	0.095093163
  2.2	0.100102059
  2.25	0.102478686
  2.3	0.102784859
  2.35	0.101272348
  2.4	0.098294634
  2.45	0.094201213
  2.5	0.089309865
  2.55	0.083901087
  2.6	0.078212875
  2.65	0.07243905
  2.7	0.066730691
  2.75	0.061200013
  2.8	0.055925533
  2.85	0.05094747
  2.9	0.046316425
  2.95	0.042032872
  3	0.038094891
  3.05	0.034493654
  3.1	0.031213602
  3.15	0.02823581
  3.2	0.025536213
  3.25	0.023096497
  3.3	0.020894662
  3.35	0.018910143
  3.4	0.017091362
  3.45	0.015487464
  3.5	0.014044748
  3.55	0.012747166
  3.6	0.011580447
  3.65	0.010531342
  3.7	0.009587911
  3.75	0.008735395
  3.8	0.007972245
  3.85	0.007285263
  3.9	0.006665059
  3.95	0.006108168
  4	0.0056065
  4.1	0.00472172
  4.2	0.004021192
  4.3	0.003447938
  4.4	0.002976659
  4.5	0.002587426
  4.6	0.002265127
  4.7	0.001995161
  4.8	0.001768485
  4.9	0.001576569
  5	0.00141344
  5.5	0.000878518
  6	0.000594905
  6.5	0.000423467
  7	0.000310112
  7.5	0.000232698
  8	0.000178573
  8.5	0.000139619
  9	0.000110407
  9.5	8.87704E-05
  10	7.21708E-05
end

(ECP-50)
dipole E E 
name "<E2Pi|dmz|E2Pi>"
spin   0.5 0.5
lambda  1  1
type   grid
factor   1  (0, 1 or i)
units	angstroms	ea0	
values
  0.8	0.09645
  0.85	0.04101
  0.9	-0.01759
  0.95	-0.07917
  1	-0.14325
  1.05	-0.2093
  1.1	-0.27682
  1.15	-0.34481
  1.2	-0.41196
  1.22	-0.43816
  1.24	-0.46361
  1.26	-0.48784
  1.28	-0.50936
  1.3	-0.52499
  1.32	-0.52449
  1.34	-0.45589
  1.36	-0.00132
  1.38	0.78698
  1.4	0.90108
  1.42	0.86263
  1.44	0.80235
  1.46	0.74167
  1.48	0.68503
  1.5	0.63323
  1.52	0.58602
  1.54	0.54305
  1.56	0.5039
  1.58	0.46802
  1.6	0.43523
  1.62	0.4052
  1.64	0.37762
  1.66	0.35228
  1.68	0.32894
  1.7	0.30743
  1.72	0.28757
  1.74	0.26921
  1.76	0.25219
  1.78	0.23644
  1.8	0.22184
  1.82	0.20829
  1.84	0.19571
  1.86	0.18403
  1.88	0.1731
  1.9	0.16303
  1.92	0.15368
  1.94	0.14499
  1.96	0.137
  1.98	0.12951
  2	0.12256
  2.05	0.1073
  2.1	0.09467
  2.15	0.08423
  2.2	0.07564
  2.25	0.06854
  2.3	0.06264
  2.35	0.0577
  2.4	0.05349
  2.45	0.04983
  2.5	0.04657
  2.55	0.0436
  2.6	0.04082
  2.65	0.03818
  2.7	0.03566
  2.75	0.03322
  2.8	0.03087
  2.85	0.02861
  2.9	0.02645
  2.95	0.02439
  3	0.02244
  3.05	0.02061
  3.1	0.0189
  3.15	0.01734
  3.2	0.01587
  3.25	0.01452
  3.3	0.01328
  3.35	0.01215
  3.4	0.01107
  3.45	0.01014
  3.5	0.0093
  3.55	0.00854
  3.6	0.00785
  3.65	0.00723
  3.7	0.00667
  3.75	0.00616
  3.8	0.00571
  3.85	0.00529
  3.9	0.00492
  3.95	0.00458
  4	0.00428
  4.1	0.00376
  4.2	0.00332
  4.3	0.00294
  4.4	0.00263
  4.5	0.00236
  4.6	0.00213
  4.7	0.00193
  4.8	0.00175
  4.9	0.0016
  5	0.00146
  5.5	0.000969915
  6	0.000675181
  6.5	0.000481331
  7	0.000346649
  7.5	0.000254947
  8	0.00019281
  8.5	0.000149244
  9	0.000117689
  9.5	0.000094819
  10	0.000077683
end


(ECP-50)
dipole  B B
name "<B2Sigma-|dmz|B2Sigma->"
spin   0.5 0.5
lambda  0  0
type   grid
factor   1   (0, 1 or i)
units	angstroms	ea0	
values
  0.8	-0.24566781
  0.85	-0.28093144
  0.9	-0.31764531
  0.95	-0.35519277
  1	-0.39276187
  1.05	-0.42934015
  1.1	-0.46351015
  1.15	-0.49462374
  1.2	-0.52096212
  1.22	-0.52986039
  1.24	-0.53770173
  1.26	-0.54441256
  1.28	-0.54992787
  1.3	-0.55419288
  1.32	-0.55716924
  1.34	-0.55887813
  1.36	-0.55928589
  1.38	-0.5582305
  1.4	-0.55580874
  1.42	-0.55205186
  1.44	-0.54699974
  1.46	-0.54070324
  1.48	-0.53322455
  1.5	-0.52463645
  1.52	-0.51502091
  1.54	-0.50446747
  1.56	-0.49307232
  1.58	-0.48093905
  1.6	-0.46818196
  1.62	-0.45491357
  1.64	-0.4412478
  1.66	-0.42729209
  1.68	-0.41314478
  1.7	-0.39889572
  1.72	-0.38462766
  1.74	-0.37041454
  1.76	-0.3563232
  1.78	-0.3424123
  1.8	-0.32873317
  1.82	-0.31532954
  1.84	-0.3022382
  1.86	-0.28948944
  1.88	-0.27710737
  1.9	-0.2651114
  1.92	-0.25351359
  1.94	-0.24232405
  1.96	-0.23155655
  1.98	-0.22118697
  2	-0.21122728
  2.05	-0.18809296
  2.1	-0.16738332
  2.15	-0.14893772
  2.2	-0.13256993
  2.25	-0.11808345
  2.3	-0.10528456
  2.35	-0.09398923
  2.4	-0.08402655
  2.45	-0.07523864
  2.5	-0.067489
  2.55	-0.06065003
  2.6	-0.05461028
  2.65	-0.04927129
  2.7	-0.04454643
  2.75	-0.04035975
  2.8	-0.03664473
  2.85	-0.03334322
  2.9	-0.03040445
  2.95	-0.02778407
  3	-0.02544288
  3.05	-0.02334827
  3.1	-0.02146765
  3.15	-0.01978074
  3.2	-0.01826234
  3.25	-0.01689284
  3.3	-0.01565498
  3.35	-0.01453413
  3.4	-0.013517
  3.45	-0.01259207
  3.5	-0.01174927
  3.55	-0.01097932
  3.6	-0.01027521
  3.65	-0.00963204
  3.7	-0.00903859
  3.75	-0.00849256
  3.8	-0.00798924
  3.85	-0.00752441
  3.9	-0.0070946
  3.95	-0.00669641
  4	-0.0063271
  4.1	-0.00566491
  4.2	-0.00509048
  4.3	-0.00459051
  4.4	-0.00415328
  4.5	-0.00376924
  4.6	-0.00343075
  4.7	-0.00313107
  4.8	-0.00286465
  4.9	-0.00262711
  5	-0.0024139
  5.5	-0.00162384
  6	-0.00111864
  6.5	-0.00080549
  7	-0.00059647
  7.5	-0.00045122
  8	-0.00034752
  8.5	-0.00027195
  9	-0.00021584
  9.5	-0.00017349
  10	-0.00014107
end


(ECP-50; )
dipole  A A
name "<A2Delta|dmz|A2Delta>"
spin   0.5 0.5
lambda  2  2
type   grid
factor   1  (0, 1 or i)
units	angstroms	ea0	
values
  0.8	-0.16538545
  0.85	-0.1883093
  0.9	-0.21260251
  0.95	-0.23818193
  1	-0.26485364
  1.05	-0.29228754
  1.1	-0.31987167
  1.15	-0.34754338
  1.2	-0.374347
  1.22	-0.38464653
  1.24	-0.39462057
  1.26	-0.40420971
  1.28	-0.41335394
  1.3	-0.42199325
  1.32	-0.4300744
  1.34	-0.43759514
  1.36	-0.44444985
  1.38	-0.45046725
  1.4	-0.45565213
  1.42	-0.45996716
  1.44	-0.46336688
  1.46	-0.46581015
  1.48	-0.46726216
  1.5	-0.46769601
  1.52	-0.46709353
  1.54	-0.46544601
  1.56	-0.46275507
  1.58	-0.45903518
  1.6	-0.45431309
  1.62	-0.44863475
  1.64	-0.4420559
  1.66	-0.43463909
  1.68	-0.42645285
  1.7	-0.4175706
  1.72	-0.40807037
  1.74	-0.39803172
  1.76	-0.3875363
  1.78	-0.37666541
  1.8	-0.36549929
  1.82	-0.35411523
  1.84	-0.34258695
  1.86	-0.33098382
  1.88	-0.31936999
  1.9	-0.30780473
  1.92	-0.29634345
  1.94	-0.28503561
  1.96	-0.27409445
  1.98	-0.26318215
  2	-0.25251036
  2.05	-0.22704835
  2.1	-0.20351801
  2.15	-0.18203225
  2.2	-0.16259206
  2.25	-0.14512515
  2.3	-0.12951396
  2.35	-0.11561558
  2.4	-0.10327697
  2.45	-0.09234676
  2.5	-0.0826723
  2.55	-0.07411717
  2.6	-0.06655386
  2.65	-0.05986661
  2.7	-0.05395139
  2.75	-0.04871544
  2.8	-0.04407644
  2.85	-0.03996175
  2.9	-0.03630751
  2.95	-0.0330576
  3	-0.03016269
  3.05	-0.02758011
  3.1	-0.02528969
  3.15	-0.02322058
  3.2	-0.02136446
  3.25	-0.01969619
  3.3	-0.01819442
  3.35	-0.01683872
  3.4	-0.01561295
  3.45	-0.01450243
  3.5	-0.01349429
  3.55	-0.01257708
  3.6	-0.01174111
  3.65	-0.01098042
  3.7	-0.010282
  3.75	-0.00964153
  3.8	-0.00905308
  3.85	-0.00851137
  3.9	-0.00801201
  3.95	-0.00755073
  4	-0.00712418
  4.1	-0.00636246
  4.2	-0.00570317
  4.3	-0.00513341
  4.4	-0.00463698
  4.5	-0.00420224
  4.6	-0.00381973
  4.7	-0.00348198
  4.8	-0.00318218
  4.9	-0.00291518
  5	-0.00267594
  5.5	-0.00179514
  6	-0.00125199
  6.5	-0.0009034
  7	-0.00066907
  7.5	-0.00050578
  8	-0.00038957
  8.5	-0.00030487
  9	-0.000242
  9.5	-0.00019456
  10	-0.00015822
end


(ECP-50, cut before 1.2)
dipole  C C
name "<C2Sigma+|dmz|C2Sigma+>"
spin   0.5 0.5
lambda  0  0
type   grid
factor   1  (0, 1 or i)
units	angstroms	ea0		
values
  0.8	-0.17094852
  0.85	-0.19441073
  0.9	-0.21941901
  0.95	-0.24587227
  1	-0.27350216
  1.05	-0.30200279
  1.1	-0.33084049
  1.15	-0.35956515
  1.2	-0.3872196
  1.22	-0.39774362
  1.24	-0.4078402
  1.26	-0.41742323
  1.28	-0.42639388
  1.3	-0.43464355
  1.32	-0.44205776
  1.34	-0.44856608
  1.36	-0.45398687
  1.38	-0.457943
  1.4	-0.46030949
  1.42	-0.46084336
  1.44	-0.45924678
  1.46	-0.45517366
  1.48	-0.44823241
  1.5	-0.43799463
  1.52	-0.424017
  1.54	-0.40588021
  1.56	-0.38324838
  1.58	-0.35589985
  1.6	-0.32400727
  1.62	-0.28792391
  1.64	-0.24839163
  1.66	-0.20646103
  1.68	-0.16338975
  1.7	-0.12049312
  1.72	-0.07898705
  1.74	-0.03986995
  1.76	-0.00385231
  1.78	0.02864498
  1.8	0.05745434
  1.82	0.0826029
  1.84	0.10425229
  1.86	0.12264643
  1.88	0.1380705
  1.9	0.15081854
  1.92	0.16117402
  1.94	0.1693655
  1.96	0.17514285
  1.98	0.18000112
  2	0.18347164
  2.05	0.18713584
  2.1	0.18539756
  2.15	0.17994111
  2.2	0.17199948
  2.25	0.16248092
  2.3	0.15205748
  2.35	0.1412384
  2.4	0.1303663
  2.45	0.11971276
  2.5	0.10944535
  2.55	0.09973192
  2.6	0.09062577
  2.65	0.0821691
  2.7	0.07437079
  2.75	0.06723574
  2.8	0.06073457
  2.85	0.05483791
  2.9	0.04949121
  2.95	0.04469669
  3	0.04039118
  3.05	0.03653029
  3.1	0.03307454
  3.15	0.02998436
  3.2	0.02722331
  3.25	0.02475835
  3.3	0.02255737
  3.35	0.02059171
  3.4	0.01883567
  3.45	0.01726608
  3.5	0.0158617
  3.55	0.01459072
  3.6	0.01177651
  3.65	0.01100799
  3.7	0.01030523
  3.75	0.00966005
  3.8	0.00906813
  3.85	0.0085219
  3.9	0.00801856
  3.95	0.00755348
  4	0.00712451
  4.1	0.00635712
  4.2	0.00569644
  4.3	0.00512205
  4.4	0.00462403
  4.5	0.00418811
  4.6	0.00379838
  4.7	0.00345889
  4.8	0.00315899
  4.9	0.00289353
  5	0.00262893
  5.5	0.00174548
  6	0.00119999
  6.5	0.00085891
  7	0.0006316
  7.5	0.0004731
  8	0.00036437
  8.5	0.00028514
  9	0.00022635
  9.5	0.00018199
  10	0.00014802
end

(ECP-50, taken as 1.4 Triplet)
dipole  D D
name "<D2Sigma+|dmz|D2Sigma+>"
spin   0.5 0.5
lambda  0  0
type   grid
factor   1 (0, 1 or i)
units	angstroms	ea0	
values
  0.8	1.38111523
  0.85	1.37302545
  0.9	1.37108539
  0.95	1.37439336
  1	1.38272629
  1.05	1.39950438
  1.1	1.41271621
  1.15	1.41971343
  1.2	1.40909986
  1.22	1.39882053
  1.24	1.38420868
  1.26	1.36514511
  1.28	1.34185997
  1.3	1.31487251
  1.32	1.28496461
  1.34	1.25389428
  1.36	1.21923156
  1.38	1.18351198
  1.4	1.14738501
  1.42	1.11113108
  1.44	1.07483163
  1.46	1.03839162
  1.48	1.00155063
  1.5	0.96392352
  1.52	0.925043776
  1.54	0.884426804
  1.56	0.841692954
  1.58	0.7964327
  1.6	0.748820173
  1.62	0.69903135
  1.64	0.647662725
  1.66	0.595588761
  1.68	0.543875707
  1.7	0.493652682
  1.72	0.445972928
  1.74	0.401634553
  1.76	0.361205614
  1.78	0.324960514
  1.8	0.292952181
  1.82	0.264981424
  1.84	0.240796781
  1.86	0.220049445
  1.88	0.202362613
  1.9	0.187355095
  1.92	0.17466622
  1.94	0.163945102
  1.96	0.154654604
  1.98	0.146939186
  2	0.14044894
  2.05	0.12793955
  2.1	0.119031752
  2.15	0.112065572
  2.2	0.106009592
  2.25	0.100250501
  2.3	0.094472419
  2.35	0.088566526
  2.4	0.082493229
  2.45	0.076327083
  2.5	0.070194346
  2.55	0.064101007
  2.6	0.058215838
  2.65	0.052588748
  2.7	0.04727448
  2.75	0.042305607
  2.8	0.037723412
  2.85	0.033523184
  2.9	0.029709271
  2.95	0.02625967
  3	0.023160702
  3.05	0.020389637
  3.1	0.017922187
  3.15	0.015736709
  3.2	0.013802639
  3.25	0.012097751
  3.3	0.010598654
  3.35	0.009282469
  3.4	0.008129117
  3.45	0.007119648
  3.5	0.006237555
  3.55	0.00546796
  3.6	0.00479735
  3.65	0.004211616
  3.7	0.003702146
  3.75	0.003257486
  3.8	0.00287088
  3.85	0.002533817
  3.9	0.002240757
  3.95	0.001985995
  4	0.001763382
  4.1	0.001402168
  4.2	0.00112179
  4.3	0.000908008
  4.4	0.000740963
  4.5	0.000611489
  4.6	0.000509376
  4.7	0.0004267
  4.8	0.00036056
  4.9	0.000307632
  5	0.00026241
  5.5	0.000133845
  6	6.98537E-05
  6.5	2.77356E-05
  7	2.50741E-06
  7.5	-6.53097E-06
  8	-7.31462E-06
  8.5	-5.78697E-06
  9	-3.56927E-06
  9.5	-1.44574E-06
  10	1.60735E-07
end


(ECP=50)
dipole  a a
name "<a4Sigma-|dmz|a4Sigma->"
spin   1.5 1.5
lambda  0  0
type   grid
factor   1   (0, 1 or i)
units	angstroms	ea0		
values
  0.8	-0.1442426
  0.85	-0.16081698
  0.9	-0.17801332
  0.95	-0.19581674
  1	-0.21216102
  1.05	-0.23122035
  1.1	-0.25062473
  1.15	-0.27021446
  1.2	-0.28986415
  1.22	-0.29751456
  1.24	-0.30502828
  1.26	-0.3123876
  1.28	-0.31957786
  1.3	-0.32656439
  1.32	-0.33286805
  1.34	-0.33942636
  1.36	-0.34563428
  1.38	-0.35150277
  1.4	-0.35698447
  1.42	-0.36204708
  1.44	-0.36664951
  1.46	-0.37075431
  1.48	-0.3743218
  1.5	-0.37730997
  1.52	-0.37967845
  1.54	-0.38138512
  1.56	-0.38238962
  1.58	-0.38264478
  1.6	-0.38213078
  1.62	-0.38083574
  1.64	-0.37876453
  1.66	-0.37593623
  1.68	-0.37234124
  1.7	-0.36804126
  1.72	-0.36303427
  1.74	-0.3573503
  1.76	-0.35104733
  1.78	-0.34415045
  1.8	-0.33671495
  1.82	-0.32880303
  1.84	-0.32045913
  1.86	-0.31175795
  1.88	-0.30275845
  1.9	-0.29352461
  1.92	-0.28411656
  1.94	-0.27459929
  1.96	-0.26502782
  1.98	-0.25545415
  2	-0.24592804
  2.05	-0.22259783
  2.1	-0.20037767
  2.15	-0.17963158
  2.2	-0.1605594
  2.25	-0.14323647
  2.3	-0.12767399
  2.35	-0.11373076
  2.4	-0.10133593
  2.45	-0.09033876
  2.5	-0.0806106
  2.55	-0.07201928
  2.6	-0.06443768
  2.65	-0.05774747
  2.7	-0.05184387
  2.75	-0.04663175
  2.8	-0.04202655
  2.85	-0.03795357
  2.9	-0.03434708
  2.95	-0.03114939
  3	-0.02831002
  3.05	-0.02578487
  3.1	-0.02352556
  3.15	-0.02150416
  3.2	-0.01969539
  3.25	-0.01807526
  3.3	-0.01662065
  3.35	-0.01531256
  3.4	-0.01413382
  3.45	-0.01306484
  3.5	-0.01210343
  3.55	-0.01123254
  3.6	-0.01044216
  3.65	-0.00972346
  3.7	-0.00906864
  3.75	-0.00847086
  3.8	-0.00792413
  3.85	-0.0074225
  3.9	-0.00696212
  3.95	-0.00653884
  4	-0.00614924
  4.1	-0.0054573
  4.2	-0.00486547
  4.3	-0.00436096
  4.4	-0.00392027
  4.5	-0.00353714
  4.6	-0.00320314
  4.7	-0.00290823
  4.8	-0.00264902
  4.9	-0.00241925
  5	-0.00221483
  5.5	-0.00147024
  6	-0.00101572
  6.5	-0.00072483
  7	-0.00052959
  7.5	-0.00039364
  8	-0.00029639
  8.5	-0.00022549
  9	-0.00017297
  9.5	-0.00013339
  10	-0.00010313
end


(ECP-50)
dipole  b b
name "<b4Pi|dmz|b4Pi>"
spin   1.5 1.5
lambda  1  1
type   grid
factor   1   (0, 1 or i)
units	angstroms	ea0	
values
  0.8	1.2099222
  0.85	1.22336471
  0.9	1.25011936
  0.95	1.2935984
  1	1.36053385
  1.05	1.42712259
  1.1	1.49248683
  1.15	1.52492424
  1.2	1.501826
  1.22	1.46850651
  1.24	1.42274583
  1.26	1.36727773
  1.28	1.30540985
  1.3	1.2413384
  1.32	1.17997343
  1.34	1.11165361
  1.36	1.04485938
  1.38	0.98082952
  1.4	0.92015747
  1.42	0.86306601
  1.44	0.80968311
  1.46	0.75952073
  1.48	0.71264336
  1.5	0.66888063
  1.52	0.62804061
  1.54	0.59010014
  1.56	0.55446407
  1.58	0.52114184
  1.6	0.48998652
  1.62	0.46089132
  1.64	0.43374068
  1.66	0.40837133
  1.68	0.38471217
  1.7	0.36257354
  1.72	0.34184567
  1.74	0.32240392
  1.76	0.30415778
  1.78	0.28701131
  1.8	0.27088737
  1.82	0.25571129
  1.84	0.24141708
  1.86	0.22795953
  1.88	0.215275
  1.9	0.20331473
  1.92	0.19203208
  1.94	0.18138703
  1.96	0.17134006
  1.98	0.16185495
  2	0.15290026
  2.05	0.13262709
  2.1	0.11503952
  2.15	0.09977692
  2.2	0.0865318
  2.25	0.07503704
  2.3	0.06506387
  2.35	0.05639944
  2.4	0.04890601
  2.45	0.04241636
  2.5	0.03680036
  2.55	0.03194453
  2.6	0.02774995
  2.65	0.02413088
  2.7	0.02100981
  2.75	0.01832062
  2.8	0.0160054
  2.85	0.01401082
  2.9	0.01229828
  2.95	0.01082694
  3	0.00956274
  3.05	0.00847721
  3.1	0.0075644
  3.15	0.00679101
  3.2	0.00612988
  3.25	0.00556308
  3.3	0.00507804
  3.35	0.00465957
  3.4	0.00429892
  3.45	0.0039898
  3.5	0.0037193
  3.55	0.00348358
  3.6	0.00327719
  3.65	0.00309547
  3.7	0.00293449
  3.75	0.0027837
  3.8	0.00265481
  3.85	0.00253915
  3.9	0.00243383
  3.95	0.00233607
  4	0.00224679
  4.1	0.00208639
  4.2	0.00194541
  4.3	0.00181693
  4.4	0.00170289
  4.5	0.00159316
  4.6	0.00149065
  4.7	0.0013946
  4.8	0.00130458
  4.9	0.00122015
  5	0.00114101
  5.5	0.00082231
  6	0.00060621
  6.5	0.00045609
  7	0.00035084
  7.5	0.00027748
  8	0.00022568
  8.5	0.00018807
  9	0.00015994
  9.5	0.00013842
  10	0.00012176
end


(MRCI )
dipole  c c
name "<c4Sigma-|dmz|c4Sigma->"
spin   1.5 1.5
lambda  0  0
type   grid
factor   1   (0, 1 or i)
units	angstroms	ea0	
values
  0.8	-0.039370763
  0.85	-0.038268039
  0.9	-0.033034605
  0.95	-0.021048013
  1	-0.615120333
  1.05	-0.792331944
  1.1	-0.7982222
  1.15	-0.750088313
  1.2	-0.675933454
  1.22	-0.642204882
  1.24	-0.606973426
  1.26	-0.570882563
  1.28	-0.534325666
  1.3	-0.497779337
  1.32	-0.462762767
  1.34	-0.426987131
  1.36	-0.392328852
  1.38	-0.358939378
  1.4	-0.327085847
  1.42	-0.296941691
  1.44	-0.268682201
  1.46	-0.242408135
  1.48	-0.21820911
  1.5	-0.196130356
  1.52	-0.17623341
  1.54	-0.158517014
  1.56	-0.14297351
  1.58	-0.12958379
  1.6	-0.118287225
  1.62	-0.109021506
  1.64	-0.101692403
  1.66	-0.096189599
  1.68	-0.092419219
  1.7	-0.090232124
  1.72	-0.089508721
  1.74	-0.090118372
  1.76	-0.091926908
  1.78	-0.09480793
  1.8	-0.098600346
  1.82	-0.103177891
  1.84	-0.108396611
  1.86	-0.114129186
  1.88	-0.120240391
  1.9	-0.126601455
  1.92	-0.133092512
  1.94	-0.139598349
  1.96	-0.146013486
  1.98	-0.152241422
  2	-0.158194775
  2.05	-0.171396081
  2.1	-0.181496018
  2.15	-0.187950469
  2.2	-0.190565792
  2.25	-0.189424037
  2.3	-0.184857763
  2.35	-0.177344289
  2.4	-0.167521283
  2.45	-0.155920062
  2.5	-0.143201232
  2.55	-0.129937062
  2.6	-0.116614173
  2.65	-0.103627096
  2.7	-0.091278277
  2.75	-0.079774928
  2.8	-0.069239486
  2.85	-0.059730648
  2.9	-0.051253759
  2.95	-0.043775657
  3	-0.037237394
  3.05	-0.031563864
  3.1	-0.026669342
  3.15	-0.022471498
  3.2	-0.018889344
  3.25	-0.015853306
  3.3	-0.013351577
  3.35	-0.011168255
  3.4	-0.009330702
  3.45	-0.007792792
  3.5	-0.006494299
  3.55	-0.005406328
  3.6	-0.004496042
  3.65	-0.003735366
  3.7	-0.003100312
  3.75	-0.002570579
  3.8	-0.002129041
  3.85	-0.001760975
  3.9	-0.001454522
  3.95	-0.001199318
  4	-0.000987623
  4.1	-0.000665389
  4.2	-0.000442732
  4.3	-0.000289292
  4.4	-0.000185039
  4.5	-0.000114818
  4.6	-6.61702E-05
  4.7	-3.51301E-05
  4.8	-1.59845E-05
  4.9	-4.50194E-06
  5	3.01938E-06
  5.5	1.25672E-05
  6	1.30216E-05
  6.5	1.34929E-05
  7	1.37837E-05
  7.5	1.35944E-05
  8	1.3194E-05
  8.5	1.25359E-05
  9	1.15408E-05
  9.5	1.04247E-05
  10	9.56463E-06
end

(MRCI )
dipole  d d
name "<d6Sigma-|dmz|d6Sigma->"
spin   2.5 2.5
lambda  0  0
type   grid
factor   1   (0, 1 or i)
units  angstroms	ea0	
values
  0.8	1.66205139
  0.85	1.6575724
  0.9	1.65090314
  0.95	1.63519803
  1	1.60565679
  1.05	1.5352116
  1.1	1.42031638
  1.15	1.26228334
  1.2	1.08334351
  1.22	1.01210959
  1.24	0.942967325
  1.26	0.876937571
  1.28	0.814733154
  1.3	0.757097752
  1.32	0.705659207
  1.34	0.655510988
  1.36	0.609294172
  1.38	0.566884378
  1.4	0.528015137
  1.42	0.492393396
  1.44	0.45972656
  1.46	0.42973691
  1.48	0.402159577
  1.5	0.376756265
  1.52	0.353307052
  1.54	0.331611233
  1.56	0.311565283
  1.58	0.29281642
  1.6	0.275367116
  1.62	0.259155119
  1.64	0.244216458
  1.66	0.23020816
  1.68	0.21717433
  1.7	0.20499205
  1.72	0.193593535
  1.74	0.182914584
  1.76	0.172896127
  1.78	0.16348575
  1.8	0.154635713
  1.82	0.146304134
  1.84	0.138452232
  1.86	0.131046543
  1.88	0.124056045
  1.9	0.11745278
  1.92	0.111210931
  1.94	0.105307577
  1.96	0.099671111
  1.98	0.09438705
  2	0.089382098
  2.05	0.077985104
  2.1	0.068004618
  2.15	0.059253345
  2.2	0.051574074
  2.25	0.044831866
  2.3	0.038912626
  2.35	0.033718565
  2.4	0.02916441
  2.45	0.025174944
  2.5	0.021684374
  2.55	0.018634933
  2.6	0.015975343
  2.65	0.013660155
  2.7	0.011648464
  2.75	0.009904176
  2.8	0.00839503
  2.85	0.00709213
  2.9	0.005970037
  2.95	0.005006046
  3	0.00417997
  3.05	0.003473944
  3.1	0.002873981
  3.15	0.002365397
  3.2	0.001935211
  3.25	0.001572547
  3.3	0.001268021
  3.35	0.001013409
  3.4	0.000801474
  3.45	0.000625833
  3.5	0.000481382
  3.55	0.000362355
  3.6	0.000265186
  3.65	0.000186463
  3.7	0.000123225
  3.75	7.2948E-05
  3.8	3.34612E-05
  3.85	3.10604E-06
  3.9	-1.99427E-05
  3.95	-3.70284E-05
  4	-4.80493E-05
  4.1	-6.02784E-05
  4.2	-6.23991E-05
  4.3	-5.8085E-05
  4.4	-5.10346E-05
  4.5	-4.33872E-05
  4.6	-3.47019E-05
  4.7	-2.70504E-05
  4.8	-2.10359E-05
  4.9	-1.58467E-05
  5	-1.11059E-05
  5.5	7.22078E-06
  6	1.95035E-05
  6.5	2.66905E-05
  7	2.9026E-05
  7.5	2.90877E-05
  8	2.78459E-05
  8.5	2.5763E-05
  9	2.36086E-05
  9.5	2.18024E-05
  10	2.05796E-05
end


(MRCI )
dipole  F F
name "<F2Pi|dmz|F2Pi>"
spin   0.5 0.5
lambda  1  1
type   grid
factor   1   (0, 1 or i)
units  angstroms	ea0	
values
  0.5	0.32235883
  0.55	0.41674768
  0.6	0.44907372
  0.65	0.43256757
  0.7	0.38208151
  0.75	0.3118275
  0.8	0.23386099
  0.85	0.15853868
  0.9	0.10236038
  0.95	0.08962794
  1	0.21289249
  1.05	1.01256793
  1.1	1.65430463
  1.15	1.61872187
  1.2	1.56742114
  1.22	1.54682414
  1.24	1.52406631
  1.26	1.49580987
  1.28	1.45644284
  1.3	1.39715062
  1.32	1.30487628
  1.34	1.1435076
  1.36	0.68171553
  1.38	-0.31109721
  1.4	-0.60929995
  1.42	-0.68856974
  1.44	-0.72998658
  1.46	-0.76511571
  1.48	-0.79340778
  1.5	-0.81950802
  1.52	-0.84404082
  1.54	-0.86713815
  1.56	-0.88871063
  1.58	-0.90840016
  1.6	-0.92562567
  1.62	-0.93934023
  1.66	-0.94732556
  1.68	-0.93143438
  1.7	-0.88573321
  1.72	-0.77934477
  1.74	-0.55596878
  1.76	-0.20583608
  1.78	0.17558268
  1.8	0.4303289
  1.82	0.57557468
  1.84	0.6667696
  1.86	0.73298153
  1.88	0.79083656
  1.9	0.84707086
  1.92	0.90473176
  1.94	0.96518767
  1.96	1.03083903
  1.98	1.10135401
  2	1.17700576
  2.05	1.38542878
  2.1	1.61377914
  2.15	1.85100552
  2.2	2.08677188
  2.25	2.31312475
  2.3	2.52404638
  2.35	2.71900923
  2.4	2.89805507
  2.45	3.06201149
  2.5	3.2126383
  2.55	3.35178149
  2.6	3.48126974
  2.65	3.60274593
  2.7	3.71713003
  2.75	3.82549294
  2.8	3.92851491
  2.85	4.02706779
  2.9	4.12174469
  2.95	4.21293879
  3	4.30116128
  3.05	4.39352532
  3.1	4.4765459
  3.15	4.55562846
  3.2	4.63387268
  3.25	4.70996438
  3.3	4.78398341
  3.35	4.8559984
  3.4	4.92600503
  3.45	4.99404994
  3.5	5.06005292
  3.55	5.12409292
  3.6	5.18609566
  3.65	5.24597053
  3.7	5.30364998
  3.75	5.35905729
  3.8	5.41207202
  3.85	5.46254851
  3.9	5.51034732
  3.95	5.55528601
  4	5.59717525
  4.1	5.67082288
  4.2	5.7292039
  4.3	5.76963027
  4.4	5.7888907
  4.5	5.78295388
  4.6	5.74726175
  4.7	5.67643159
  4.8	5.56389533
  4.9	5.40442414
  5	5.1914727
  5.5	3.13218338
  6	1.3341064
  6.5	0.52516226
  7	0.22832394
  7.5	0.10938799
  8	0.05732656
  8.5	0.03206559
  9	0.01804571
  9.5	0.01010581
  10	0.00546229
end


(MRCI )
dipole  H H
name "<H2Pi|dmz|H2Pi>"
spin   0.5 0.5
lambda  1  1
type   grid
factor   1   (0, 1 or i)
units  angstroms	ea0	
values
  0.5	1.43674283
  0.55	1.28955265
  0.6	1.20716027
  0.65	1.17149653
  0.7	1.16929832
  0.75	1.18823006
  0.8	1.21658823
  0.85	1.24217181
  0.9	1.25268234
  0.95	1.22153521
  1	1.05571482
  1.05	0.21389033
  1.1	-0.46979647
  1.15	-0.47405506
  1.2	-0.45343569
  1.22	-0.44853205
  1.24	-0.44004211
  1.26	-0.42643544
  1.28	-0.40211119
  1.3	-0.35365377
  1.32	-0.24193566
  1.34	0.01200385
  1.36	0.38770768
  1.38	0.64345755
  1.4	0.75893565
  1.42	0.81162256
  1.44	0.87469072
  1.46	0.88784715
  1.48	0.87502318
  1.5	0.85881415
  1.52	0.83935265
  1.54	0.81872532
  1.56	0.79667706
  1.58	0.77358322
  1.6	0.74892361
  1.62	0.72240758
  1.66	0.65815228
  1.68	0.61016994
  1.7	0.53582065
  1.72	0.4048448
  1.74	0.16102605
  1.76	-0.2144424
  1.78	-0.60682042
  1.8	-0.86715813
  1.82	-1.01181636
  1.84	-1.09518215
  1.86	-1.14834058
  1.88	-1.18582486
  1.9	-1.21447492
  1.92	-1.23761625
  1.94	-1.25707827
  1.96	-1.27383396
  1.98	-1.28853038
  2	-1.3015191
  2.05	-1.32843561
  2.1	-1.34942456
  2.15	-1.36589075
  2.2	-1.37854608
  2.25	-1.38769988
  2.3	-1.39290167
  2.35	-1.39337545
  2.4	-1.38620331
  2.45	-1.3707287
  2.5	-1.34519691
  2.55	-1.30824757
  2.6	-1.25854084
  2.65	-1.19597126
  2.7	-1.12006795
  2.75	-1.03244062
  2.8	-0.93801446
  2.85	-0.8450839
  2.9	-0.77876799
  2.95	-0.78200545
  3	-0.85199235
  3.05	-1.13096769
  3.1	-1.12356174
  3.15	-1.1023884
  3.2	-1.07729725
  3.25	-1.04882366
  3.3	-1.01782665
  3.35	-0.98451962
  3.4	-0.94976007
  3.45	-0.91367503
  3.5	-0.87648299
  3.55	-0.838323
  3.6	-0.7993435
  3.65	-0.75969149
  3.7	-0.7194204
  3.75	-0.67839005
  3.8	-0.63685599
  3.85	-0.59475204
  3.9	-0.55218786
  3.95	-0.50900388
  4	-0.4652926
  4.1	-0.37597326
  4.2	-0.28362191
  4.3	-0.18756451
  4.4	-0.08677499
  4.5	0.01980507
  4.6	0.1334322
  4.7	0.25554309
  4.8	0.38521262
  4.9	0.52500169
  5	0.67137843
  5.5	1.17872236
  6	0.87858873
  6.5	0.43347988
  7	0.21683268
  7.5	0.11723287
  8	0.06789557
  8.5	0.04075523
  9	0.02380222
  9.5	0.01377677
  10	0.00758887
end

(------------PDM Kalemos, their mu at Ryan's r_eq--------------------)
( attention: this breaks trans files, but be faulty extrapolation in duo using inv polynomials)

(MRCI )
(dipole  G G)
(name "<G2Sigma+|dmz|G2Sigma+>")
(spin   0.5 0.5)
(lambda  0 0)
(type   grid)
(factor   1   (0, 1 or i))
(units  angstroms	debye	)
(values)
(  1.306   6.1699)
(end)


(--------------------------------------------------------------------)
(------------------------TDM-Hou Liu---------------------------------)
(--------------------------------------------------------------------)

(-------------------------S-S--------------------------------------)
(ECP-50, )
dipole  D C
name "<D2Sigma+|dmz|C2Sigma+>"
spin   0.5 0.5
lambda  0  0
type   grid
factor   1   (0, 1 or i)
units  angstroms	ea0	
values
  0.8	0.043154889
  0.85	0.043875702
  0.9	0.044064808
  0.95	0.043801081
  1	0.042960867
  1.05	0.042223577
  1.1	0.042387979
  1.15	0.043548914
  1.2	0.04754749
  1.22	0.050304604
  1.24	0.053970487
  1.26	0.058714923
  1.28	0.064707622
  1.3	0.072120877
  1.32	0.081133214
  1.34	0.091907414
  1.36	0.104672019
  1.38	0.11941862
  1.4	0.136353501
  1.42	0.155614242
  1.44	0.177302917
  1.46	0.201476859
  1.48	0.228126087
  1.5	0.257138077
  1.52	0.288260179
  1.54	0.321059452
  1.56	0.354902935
  1.58	0.389009072
  1.6	0.422172816
  1.62	0.453346744
  1.64	0.481415395
  1.66	0.505420579
  1.68	0.524682681
  1.7	0.538884139
  1.72	0.548080563
  1.74	0.552613701
  1.76	0.553046017
  1.78	0.550031729
  1.8	0.544241679
  1.82	0.536274451
  1.84	0.526669092
  1.86	0.515865669
  1.88	0.504218957
  1.9	0.492001969
  1.92	0.479423516
  1.94	0.466635753
  1.96	0.453785714
  1.98	0.440946762
  2	0.428199481
  2.05	0.39680643
  2.1	0.366517502
  2.15	0.337542581
  2.2	0.309985437
  2.25	0.283902153
  2.3	0.259329781
  2.35	0.236305692
  2.4	0.214817329
  2.45	0.194871002
  2.5	0.176459135
  2.55	0.159526153
  2.6	0.144039613
  2.65	0.129931624
  2.7	0.117113441
  2.75	0.105537613
  2.8	0.095097472
  2.85	0.085707015
  2.9	0.077278184
  2.95	0.06973132
  3	0.062982401
  3.05	0.056951177
  3.1	0.051567643
  3.15	0.046762109
  3.2	0.042475686
  3.25	0.038651386
  3.3	0.03523738
  3.35	0.03218781
  3.4	0.029462613
  3.45	0.027023537
  3.5	0.024839237
  3.55	0.022872407
  3.6	0.021113841
  3.65	0.019529532
  3.7	0.018102298
  3.75	0.016811395
  3.8	0.015644605
  3.85	0.014586452
  3.9	0.013624751
  3.95	0.012749081
  4	0.011950498
  4.1	0.010551436
  4.2	0.009372387
  4.3	0.008369895
  4.4	0.007512328
  4.5	0.006772811
  4.6	0.006128888
  4.7	0.005563693
  4.8	0.005067627
  4.9	0.004628049
  5	0.004237988
  5.5	0.002815498
  6	0.00195272
  6.5	0.001396001
  7	0.00102075
  7.5	0.000764051
  8	0.000585395
  8.5	0.000456988
  9	0.000363023
  9.5	0.000292776
  10	0.000239182
end


(-------------------------D2S+--------------------------------------)
(ECP-50)
dipole-x  D X
name "<D2Sigma+|dmx|X2Pi>"
spin   0.5 0.5
lambda  0 1 
type   grid
factor   1   (0, 1 or i)
units  angstroms	ea0	
<x|lz|y> 0 -i
values
  0.8	0.555691513
  0.85	0.553300675
  0.9	0.549072165
  0.95	0.542768064
  1	0.533919029
  1.05	0.521754672
  1.1	0.50561519
  1.15	0.484242161
  1.2	0.456941752
  1.22	0.444386437
  1.24	0.431044263
  1.26	0.41710302
  1.28	0.402778357
  1.3	0.388296686
  1.32	0.373903592
  1.34	0.35984289
  1.36	0.346422033
  1.38	0.333450498
  1.4	0.321289644
  1.42	0.309940286
  1.44	0.299427918
  1.46	0.289724107
  1.48	0.2807716
  1.5	0.272481667
  1.52	0.264753938
  1.54	0.257472341
  1.56	0.250519154
  1.58	0.243645207
  1.6	0.23688642
  1.62	0.23009366
  1.64	0.223173989
  1.66	0.216077112
  1.68	0.208789092
  1.7	0.201330681
  1.72	0.193751199
  1.74	0.186113744
  1.76	0.178477691
  1.78	0.170929298
  1.8	0.163502128
  1.82	0.156275941
  1.84	0.149266571
  1.86	0.142496439
  1.88	0.135964382
  1.9	0.129706637
  1.92	0.12370727
  1.94	0.117952125
  1.96	0.112322166
  1.98	0.107104801
  2	0.102057105
  2.05	0.090569094
  2.1	0.080337395
  2.15	0.071244273
  2.2	0.063141025
  2.25	0.055924224
  2.3	0.049483061
  2.35	0.043710016
  2.4	0.038588866
  2.45	0.034026191
  2.5	0.029948747
  2.55	0.026324918
  2.6	0.023136278
  2.65	0.020316818
  2.7	0.017789783
  2.75	0.01559226
  2.8	0.013671643
  2.85	0.011983488
  2.9	0.010506518
  2.95	0.009209534
  3	0.008075398
  3.05	0.007081906
  3.1	0.006212851
  3.15	0.005463342
  3.2	0.004797338
  3.25	0.00421486
  3.3	0.003705399
  3.35	0.003256592
  3.4	0.002867017
  3.45	0.002523256
  3.5	0.002222409
  3.55	0.001940337
  3.6	0.00171119
  3.65	0.001507787
  3.7	0.00132941
  3.75	0.001173086
  3.8	0.001034672
  3.85	0.000912534
  3.9	0.000806004
  3.95	0.000710312
  4	0.000626468
  4.1	0.000490455
  4.2	0.000381546
  4.3	0.000296981
  4.4	0.00023027
  4.5	0.000180046
  4.6	0.000138644
  4.7	0.000107883
  4.8	8.40755E-05
  4.9	6.50838E-05
  5	5.06123E-05
  5.5	1.40572E-05
  6	3.8823E-06
  6.5	1.3892E-06
  7	1.16278E-07
  7.5	-6.557E-08
  8	-1.28473E-07
  8.5	-1.24342E-07
  9	-1.10845E-07
  9.5	-7.974E-08
  10	-4.6323E-08
end

(ECP-50)
dipole-x  D E
name "<D2Sigma+|dmx|E2Pi>"
spin   0.5 0.5
lambda  0 1 
type   grid
factor   1   (0, 1 or i)
units  angstroms	ea0	
<x|lz|y> 0 -i
values
  0.8	0.046438696
  0.85	0.036526651
  0.9	0.028324003
  0.95	0.022158632
  1	0.01777601
  1.05	0.015288503
  1.1	0.015042805
  1.15	0.016360105
  1.2	0.020082142
  1.22	0.022823462
  1.24	0.02600866
  1.26	0.03039019
  1.28	0.036945232
  1.3	0.045747464
  1.32	0.060862478
  1.34	0.096378961
  1.36	0.181471228
  1.38	0.249862652
  1.4	0.240773256
  1.42	0.22215003
  1.44	0.204243008
  1.46	0.188244497
  1.48	0.174584899
  1.5	0.162441445
  1.52	0.151969859
  1.54	0.142703829
  1.56	0.134195809
  1.58	0.126696945
  1.6	0.119953166
  1.62	0.113800605
  1.64	0.108144752
  1.66	0.10291753
  1.68	0.098032879
  1.7	0.093483549
  1.72	0.089291281
  1.74	0.085383218
  1.76	0.081747143
  1.78	0.07835761
  1.8	0.075229531
  1.82	0.072314042
  1.84	0.06961216
  1.86	0.067103922
  1.88	0.064630373
  1.9	0.062483554
  1.92	0.06047825
  1.94	0.058595139
  1.96	0.056548021
  1.98	0.054870136
  2	0.053297102
  2.05	0.049771738
  2.1	0.046702817
  2.15	0.043950189
  2.2	0.041514608
  2.25	0.039285137
  2.3	0.037230898
  2.35	0.035292112
  2.4	0.033470838
  2.45	0.031733624
  2.5	0.030063179
  2.55	0.028460294
  2.6	0.026919866
  2.65	0.025437262
  2.7	0.023998595
  2.75	0.02263177
  2.8	0.021327347
  2.85	0.020085476
  2.9	0.018903892
  2.95	0.01778282
  3	0.016723141
  3.05	0.015723348
  3.1	0.014782679
  3.15	0.013897908
  3.2	0.013068267
  3.25	0.012290789
  3.3	0.011563528
  3.35	0.010883195
  3.4	0.010247644
  3.45	0.009653998
  3.5	0.009100124
  3.55	0.008581013
  3.6	0.008099471
  3.65	0.007649837
  3.7	0.007230351
  3.75	0.006838117
  3.8	0.006472205
  3.85	0.006130519
  3.9	0.00581111
  3.95	0.005512441
  4	0.005233278
  4.1	0.00472757
  4.2	0.004282869
  4.3	0.003891088
  4.4	0.003545107
  4.5	0.003238159
  4.6	0.002964645
  4.7	0.002720874
  4.8	0.002502105
  4.9	0.002305748
  5	0.002129028
  5.5	0.001465658
  6	0.001043698
  6.5	0.000759403
  7	0.000566475
  7.5	0.000431996
  8	0.000335681
  8.5	0.00026468
  9	0.000211144
  9.5	0.000170011
  10	0.000138165
end

(ECP-50)
dipole-x  D F
name "<D2Sigma+|dmx|F2Pi>"
spin   0.5 0.5
lambda  0 1 
type   grid
factor   1   (0, 1 or i)
units  angstroms	ea0	
<x|lz|y> 0 -i
values
  0.5	-2.137585429
  0.55	-2.045712769
  0.6	-2.001046441
  0.65	-1.995063937
  0.7	-2.016077493
  0.75	-2.052872422
  0.8	-2.094527933
  0.85	-2.129772476
  0.9	-2.143624884
  0.95	-2.108315811
  1	-1.929475654
  1.05	-1.001895059
  1.1	-0.404562232
  1.15	0.678551365
  1.2	0.687177517
  1.22	0.661325444
  1.24	0.626773942
  1.26	0.585357144
  1.28	0.538396301
  1.3	0.486698526
  1.32	0.431639454
  1.34	0.372996737
  1.36	0.289171722
  1.38	0.132931855
  1.4	0.052716317
  1.42	0.025494874
  1.44	0.011563745
  1.46	0.002708772
  1.48	0.003838479
  1.5	0.009251889
  1.52	0.014141909
  1.54	0.018890838
  1.56	0.023745109
  1.58	0.029056879
  1.6	0.03503809
  1.62	0.042167182
  1.66	0.062318895
  1.68	0.077622648
  1.7	0.09930814
  1.72	0.130991014
  1.74	0.176509556
  1.76	0.22967141
  1.78	0.27192152
  1.8	0.292560939
  1.82	0.298904945
  1.84	0.2985137
  1.86	0.294983013
  1.88	0.289755645
  1.9	0.283506659
  1.92	0.276835166
  1.94	0.270041012
  1.96	0.263067112
  1.98	0.256015086
  2	0.249012706
  2.05	0.231614599
  2.1	0.215081139
  2.15	0.199823735
  2.2	0.185806901
  2.25	0.173216111
  2.3	0.162155301
  2.35	0.152425314
  2.4	0.143966299
  2.45	0.136690486
  2.5	0.130457506
  2.55	0.125120521
  2.6	0.120560369
  2.65	0.116679706
  2.7	0.113380725
  2.75	0.110541649
  2.8	0.108082357
  2.85	0.105956443
  2.9	0.10419182
  2.95	0.102669932
  3	0.101344554
  3.05	0.099634054
  3.1	0.098650364
  3.15	0.097852584
  3.2	0.097139052
  3.25	0.096534327
  3.3	0.096049868
  3.35	0.095621533
  3.4	0.095271877
  3.45	0.094985324
  3.5	0.094764341
  3.55	0.094600057
  3.6	0.094488546
  3.65	0.094423944
  3.7	0.094406421
  3.75	0.094430838
  3.8	0.094493618
  3.85	0.094593868
  3.9	0.094729451
  3.95	0.094897644
  4	0.095096126
  4.1	0.095588638
  4.2	0.09616094
  4.3	0.096801465
  4.4	0.097475327
  4.5	0.098137877
  4.6	0.098722746
  4.7	0.099124499
  4.8	0.099339366
  4.9	0.09909776
  5	0.098277062
  5.5	0.079165105
  6	0.042401358
  6.5	0.017926524
  7	0.007041334
  7.5	0.002705127
  8	0.001048249
  8.5	0.000381363
  9	0.000150352
  9.5	5.59758E-05
  10	2.28099E-05
end

(ECP-50)
dipole-x  D H
name "<D2Sigma+|dmx|H2Pi>"
spin   0.5 0.5
lambda  0 1 
type   grid
factor   1   (0, 1 or i)
units  angstroms	ea0	
<x|lz|y> 0 -i
values
  0.5	1.812495759
  0.55	1.92991139
  0.6	1.993666466
  0.65	2.01995052
  0.7	2.018467001
  0.75	1.99637467
  0.8	1.960251506
  0.85	1.917932442
  0.9	1.883300931
  0.95	1.883522209
  1	2.005342329
  1.05	2.523115801
  1.1	2.584311448
  1.15	2.383731564
  1.2	2.198075255
  1.22	2.118558199
  1.24	2.035759514
  1.26	1.949786519
  1.28	1.860109355
  1.3	1.764384706
  1.32	1.649060167
  1.34	1.466182045
  1.36	1.183356152
  1.38	0.921632793
  1.4	0.532921334
  1.42	0.49207982
  1.44	0.465024648
  1.46	0.442936968
  1.48	0.427129235
  1.5	0.414490885
  1.52	0.403491548
  1.54	0.395243457
  1.56	0.389257419
  1.58	0.383475097
  1.6	0.377949383
  1.62	0.373074722
  1.66	0.361999481
  1.68	0.354476009
  1.7	0.34396192
  1.72	0.327075324
  1.74	0.297950897
  1.76	0.252212094
  1.78	0.19396138
  1.8	0.145188108
  1.82	0.111287942
  1.84	0.088286694
  1.86	0.072092128
  1.88	0.060072303
  1.9	0.050740897
  1.92	0.043221724
  1.94	0.03690523
  1.96	0.031499629
  1.98	0.026728503
  2	0.022445133
  2.05	0.013409115
  2.1	0.005839301
  2.15	0.000807609
  2.2	0.006417612
  2.25	0.011105844
  2.3	0.01509705
  2.35	0.017910033
  2.4	0.019927515
  2.45	0.020995797
  2.5	0.02119554
  2.55	0.020509721
  2.6	0.018950734
  2.65	0.016146009
  2.7	0.010866988
  2.75	0.000943906
  2.8	0.013959007
  2.85	0.039902822
  2.9	0.084775617
  2.95	0.146547532
  3	0.2045972
  3.05	0.287780049
  3.1	0.293322272
  3.15	0.296112148
  3.2	0.297472941
  3.25	0.298297114
  3.3	0.298915732
  3.35	0.299170766
  3.4	0.299352705
  3.45	0.299457107
  3.5	0.299565766
  3.55	0.299650201
  3.6	0.299726787
  3.65	0.299813332
  3.7	0.299923219
  3.75	0.300142102
  3.8	0.300237098
  3.85	0.300359176
  3.9	0.300521225
  3.95	0.30071211
  4	0.300955731
  4.1	0.301649193
  4.2	0.302570609
  4.3	0.303908567
  4.4	0.305755521
  4.5	0.308259885
  4.6	0.311580689
  4.7	0.315828831
  4.8	0.321445139
  4.9	0.328177968
  5	0.336462701
  5.5	0.409163045
  6	0.460765425
  6.5	0.481780518
  7	0.489137655
  7.5	0.492283569
  8	0.493946011
  8.5	0.494873401
  9	0.495631925
  9.5	0.496002968
  10	0.496245801
end


(-------------------------P-P--------------------------------------)

(ECP-50)
dipole  E X
name "<E2Pi|dmz|X2Pi>"
spin   0.5 0.5
lambda  1  1    
type   grid
factor   1   (0, 1 or i)
units  angstroms	ea0	
values
  0.8	-0.247422635
  0.85	-0.236810188
  0.9	-0.224714235
  0.95	-0.211207796
  1	-0.196215621
  1.05	-0.179502916
  1.1	-0.161063983
  1.15	-0.139342539
  1.2	-0.11298382
  1.22	-0.100854725
  1.24	-0.087474387
  1.26	-0.072469968
  1.28	-0.054662883
  1.3	-0.031726769
  1.32	0.001522664
  1.34	0.065133433
  1.36	0.217048603
  1.38	0.352018843
  1.4	0.338251531
  1.42	0.301320893
  1.44	0.26555239
  1.46	0.234382689
  1.48	0.207868087
  1.5	0.185149072
  1.52	0.165796997
  1.54	0.149084653
  1.56	0.134293701
  1.58	0.121310747
  1.6	0.109852292
  1.62	0.099537448
  1.64	0.090215427
  1.66	0.08172825
  1.68	0.073947549
  1.7	0.066749246
  1.72	0.060077224
  1.74	0.053840579
  1.76	0.047991785
  1.78	0.042460701
  1.8	0.037228427
  1.82	0.032254241
  1.84	0.027516532
  1.86	0.023001814
  1.88	0.018687957
  1.9	0.014551519
  1.92	0.010585937
  1.94	0.006787975
  1.96	0.003235423
  1.98	-0.000277394
  2	-0.003649952
  2.05	-0.011476141
  2.1	-0.018446559
  2.15	-0.02453497
  2.2	-0.029769875
  2.25	-0.034067778
  2.3	-0.037525251
  2.35	-0.040108409
  2.4	-0.041847285
  2.45	-0.042798865
  2.5	-0.043035954
  2.55	-0.042645489
  2.6	-0.041723282
  2.65	-0.040368238
  2.7	-0.038677056
  2.75	-0.036740091
  2.8	-0.034638291
  2.85	-0.032436531
  2.9	-0.030204405
  2.95	-0.027983562
  3	-0.025809584
  3.05	-0.023711009
  3.1	-0.021707543
  3.15	-0.01983599
  3.2	-0.018054062
  3.25	-0.016392611
  3.3	-0.014850972
  3.35	-0.01342785
  3.4	-0.012060166
  3.45	-0.010866706
  3.5	-0.009776921
  3.55	-0.008784155
  3.6	-0.007882191
  3.65	-0.00706482
  3.7	-0.006325006
  3.75	-0.005655115
  3.8	-0.005052867
  3.85	-0.00451072
  3.9	-0.004024076
  3.95	-0.003586355
  4	-0.00319364
  4.1	-0.002529491
  4.2	-0.001996161
  4.3	-0.001571559
  4.4	-0.001234993
  4.5	-0.000968135
  4.6	-0.000757727
  4.7	-0.000591851
  4.8	-0.000461556
  4.9	-0.000359328
  5	-0.000279397
  5.5	-7.77119E-05
  6	-2.19952E-05
  6.5	-6.55473E-06
  7	-2.34055E-06
  7.5	-1.03098E-06
  8	-5.87445E-07
  8.5	-3.76162E-07
  9	2.4491E-08
  9.5	1.2345E-08
  10	-1.8913E-08
end

(ECP-50)
dipole  F X
name "<F2Pi|dmz|X2Pi>"
spin   0.5 0.5
lambda  1  1
type   grid
factor   1   (0, 1 or i)
units  angstroms	ea0	
values
  0.5	-0.127612866
  0.55	-0.149281664
  0.6	-0.176908704
  0.65	-0.20716386
  0.7	-0.237936695
  0.75	-0.267826473
  0.8	-0.296009622
  0.85	-0.322728367
  0.9	-0.349189311
  0.95	-0.380644178
  1	-0.435507547
  1.05	-0.576338484
  1.1	-0.645689378
  1.15	-0.682755126
  1.2	-0.722952782
  1.22	-0.735845226
  1.24	-0.742762243
  1.26	-0.740390144
  1.28	-0.724381101
  1.3	-0.691628083
  1.32	-0.640384194
  1.34	-0.572049641
  1.36	-0.469115914
  1.38	-0.262487336
  1.4	-0.144069355
  1.42	-0.091431507
  1.44	-0.057928877
  1.46	-0.031206591
  1.48	-0.007030567
  1.5	0.016529003
  1.52	0.040605376
  1.54	0.066028061
  1.56	0.093655013
  1.58	0.124315625
  1.6	0.159259384
  1.62	0.200109612
  1.66	0.310931372
  1.68	0.39140766
  1.7	0.501723918
  1.72	0.659256878
  1.74	0.881376683
  1.76	1.138612086
  1.78	1.355147214
  1.8	1.480443511
  1.82	1.545919931
  1.84	1.582530792
  1.86	1.605235763
  1.88	1.620214284
  1.9	1.630524219
  1.92	1.637446299
  1.94	1.641455493
  1.96	1.642958651
  1.98	1.642245603
  2	1.63936777
  2.05	1.623854305
  2.1	1.596836358
  2.15	1.560136748
  2.2	1.516098166
  2.25	1.466968605
  2.3	1.414864443
  2.35	1.361702183
  2.4	1.3084442
  2.45	1.256044785
  2.5	1.205087433
  2.55	1.155965472
  2.6	1.108893885
  2.65	1.063976252
  2.7	1.021331143
  2.75	0.980944302
  2.8	0.942841895
  2.85	0.906888333
  2.9	0.873035515
  2.95	0.841180615
  3	0.811257523
  3.05	0.783429141
  3.1	0.756997924
  3.15	0.731319373
  3.2	0.708075963
  3.25	0.686302292
  3.3	0.665887636
  3.35	0.646763758
  3.4	0.628868991
  3.45	0.612133787
  3.5	0.596490383
  3.55	0.581882411
  3.6	0.568250032
  3.65	0.555560717
  3.7	0.543772317
  3.75	0.532833493
  3.8	0.522726846
  3.85	0.513413866
  3.9	0.504864424
  3.95	0.497062296
  4	0.489979251
  4.1	0.477911829
  4.2	0.468542384
  4.3	0.461833601
  4.4	0.457735373
  4.5	0.45622425
  4.6	0.457360708
  4.7	0.461154473
  4.8	0.467669218
  4.9	0.476816734
  5	0.488562461
  5.5	0.579748435
  6	0.639319994
  6.5	0.659624786
  7	0.665385992
  7.5	0.66707124
  8	0.667657583
  8.5	0.667748255
  9	0.667844598
  9.5	0.667653975
  10	0.667465359
end

(ECP-50)
dipole  H X
name "<H2Pi|dmz|X2Pi>"
spin   0.5 0.5
lambda  1  1
type   grid
factor   1   (0, 1 or i)
units  angstroms	ea0	
values
  0.5	0.043301996
  0.55	0.025910301
  0.6	0.000655159
  0.65	0.031029014
  0.7	0.06856361
  0.75	0.111306553
  0.8	0.158553753
  0.85	0.209383277
  0.9	0.260887893
  0.95	0.307662688
  1	0.327784762
  1.05	0.174590264
  1.1	0.133949154
  1.15	0.20615015
  1.2	0.214153911
  1.22	0.204570026
  1.24	0.187745448
  1.26	0.160861583
  1.28	0.117607573
  1.3	-0.046325696
  1.32	-0.079998647
  1.34	-0.306782605
  1.36	-0.593177259
  1.38	-0.806693099
  1.4	-1.029034054
  1.42	-1.085291757
  1.44	-1.131961327
  1.46	-1.173311076
  1.48	-1.209817307
  1.5	-1.243388445
  1.52	-1.274653299
  1.54	-1.303545418
  1.56	-1.330132603
  1.58	-1.354881619
  1.6	-1.377456337
  1.62	-1.397161813
  1.66	-1.423348551
  1.68	-1.425351482
  1.7	-1.411692969
  1.72	-1.366464189
  1.74	-1.256634219
  1.76	-1.053651937
  1.78	-0.786427729
  1.8	-0.554952837
  1.82	-0.388499413
  1.84	-0.270462045
  1.86	-0.182771199
  1.88	-0.113905796
  1.9	-0.057092227
  1.92	-0.008229419
  1.94	0.035132007
  1.96	0.074671451
  1.98	0.111370891
  2	0.145924995
  2.05	0.225860475
  2.1	0.298956462
  2.15	0.366366325
  2.2	0.428109279
  2.25	0.483404416
  2.3	0.531489967
  2.35	0.573055332
  2.4	0.606931528
  2.45	0.633641598
  2.5	0.653593746
  2.55	0.667465232
  2.6	0.67608141
  2.65	0.680584228
  2.7	0.682695646
  2.75	0.683958141
  2.8	0.684964571
  2.85	0.686799014
  2.9	0.686357639
  2.95	0.670140552
  3	0.630241442
  3.05	0.496018499
  3.1	0.480101679
  3.15	0.471056196
  3.2	0.466688304
  3.25	0.46442909
  3.3	0.463243826
  3.35	0.463182723
  3.4	0.463636225
  3.45	0.464300038
  3.5	0.464934429
  3.55	0.465812698
  3.6	0.466752813
  3.65	0.467602632
  3.7	0.468416816
  3.75	0.469043576
  3.8	0.469702074
  3.85	0.470208646
  3.9	0.470567443
  3.95	0.470756802
  4	0.470819211
  4.1	0.470406343
  4.2	0.469149173
  4.3	0.466960089
  4.4	0.463619273
  4.5	0.459004187
  4.6	0.452787236
  4.7	0.44467001
  4.8	0.434322832
  4.9	0.421532571
  5	0.405793006
  5.5	0.260542268
  6	0.119289341
  6.5	0.045421254
  7	0.01683736
  7.5	0.006358724
  8	0.002331267
  8.5	0.00081477
  9	0.000269836
  9.5	7.59783E-05
  10	1.57813E-06
end

(ECP-50)
dipole  F E
name "<F2Pi|dmz|E2Pi>"
spin   0.5 0.5
lambda  1  1
type   grid
factor   1   (0, 1 or i)
units  angstroms	ea0	
values
  0.5	0.089399362
  0.55	0.078767926
  0.6	0.077143946
  0.65	0.080311976
  0.7	0.085363066
  0.75	0.090523923
  0.8	0.094806868
  0.85	0.098174093
  0.9	0.09994731
  0.95	0.100724443
  1	0.10098605
  1.05	0.095858212
  1.1	0.079810966
  1.15	0.09226458
  1.2	0.120132354
  1.22	0.135161141
  1.24	0.153614006
  1.26	0.17711135
  1.28	0.208750722
  1.3	0.25508574
  1.32	0.332025541
  1.34	0.48573608
  1.36	0.814927811
  1.38	0.706939905
  1.4	0.372496375
  1.42	0.231048462
  1.44	0.161862
  1.46	0.121969359
  1.48	0.096338505
  1.5	0.078600525
  1.52	0.065674307
  1.54	0.055862448
  1.56	0.048229096
  1.58	0.042202342
  1.6	0.037436555
  1.62	0.03372474
  1.66	0.029323281
  1.68	0.028856619
  1.7	0.03008271
  1.72	0.033911409
  1.74	0.041785845
  1.76	0.054856186
  1.78	0.070270904
  1.8	0.085889312
  1.82	0.101093317
  1.84	0.116104731
  1.86	0.131193577
  1.88	0.146415296
  1.9	0.161729445
  1.92	0.177188338
  1.94	0.192819901
  1.96	0.208454176
  1.98	0.224135441
  2	0.239774312
  2.05	0.278505605
  2.1	0.315913958
  2.15	0.351064684
  2.2	0.383361957
  2.25	0.412310165
  2.3	0.437684843
  2.35	0.459559525
  2.4	0.47769475
  2.45	0.492276828
  2.5	0.503450786
  2.55	0.511410383
  2.6	0.516378231
  2.65	0.518606145
  2.7	0.518412038
  2.75	0.515966719
  2.8	0.51160978
  2.85	0.505667901
  2.9	0.498410622
  2.95	0.490044282
  3	0.480789688
  3.05	0.471260555
  3.1	0.460868237
  3.15	0.449752381
  3.2	0.438878017
  3.25	0.427948372
  3.3	0.417052953
  3.35	0.406272922
  3.4	0.395665105
  3.45	0.385284497
  3.5	0.37517809
  3.55	0.36535075
  3.6	0.355834617
  3.65	0.346647847
  3.7	0.33779851
  3.75	0.329288238
  3.8	0.321118936
  3.85	0.313289614
  3.9	0.305793883
  3.95	0.298621652
  4	0.291763631
  4.1	0.278949515
  4.2	0.267258456
  4.3	0.256567124
  4.4	0.246758567
  4.5	0.237682873
  4.6	0.229177427
  4.7	0.221046111
  4.8	0.213077878
  4.9	0.204987125
  5	0.196519842
  5.5	0.137485143
  6	0.069025981
  6.5	0.028272847
  7	0.010900179
  7.5	0.004167415
  8	0.001599607
  8.5	0.000621842
  9	0.000240158
  9.5	9.86593E-05
  10	4.4535E-05
end

(ECP-50)
dipole  H E
name "<H2Pi|dmz|E2Pi>"
spin   0.5 0.5
lambda  1  1
type   grid
factor   1   (0, 1 or i)
units  angstroms	ea0	
values
  0.5	0.235451562
  0.55	0.222689675
  0.6	0.199810371
  0.65	0.173570261
  0.7	0.14655189
  0.75	0.120181489
  0.8	0.0951146
  0.85	0.071345949
  0.9	0.050073234
  0.95	0.031883651
  1	0.021003861
  1.05	0.041760244
  1.1	0.076185691
  1.15	0.078926759
  1.2	0.076406134
  1.22	0.073918735
  1.24	0.070646628
  1.26	0.066203581
  1.28	0.059891664
  1.3	0.049687741
  1.32	0.031235781
  1.34	-0.007465427
  1.36	-0.085446944
  1.38	-0.17087691
  1.4	-0.196558026
  1.42	-0.192544279
  1.44	-0.18292255
  1.46	-0.170224712
  1.48	-0.155852553
  1.5	-0.140718168
  1.52	-0.125174583
  1.54	-0.109769987
  1.56	-0.094542526
  1.58	-0.079515519
  1.6	-0.064719588
  1.62	-0.050217695
  1.66	-0.022141718
  1.68	-0.008739358
  1.7	0.003881428
  1.72	0.014967972
  1.74	0.022866732
  1.76	0.025787663
  1.78	0.023029019
  1.8	0.019043165
  1.82	0.015875755
  1.84	0.013674759
  1.86	0.012072883
  1.88	0.010808673
  1.9	0.009652181
  1.92	0.008488481
  1.94	0.007188456
  1.96	0.005751245
  1.98	0.004106191
  2	0.002216028
  2.05	-0.003704831
  2.1	-0.011409069
  2.15	-0.020808849
  2.2	-0.031717345
  2.25	-0.043711921
  2.3	-0.056148471
  2.35	-0.068561668
  2.4	-0.079888856
  2.45	-0.08956198
  2.5	-0.096972335
  2.55	-0.101573178
  2.6	-0.103006368
  2.65	-0.100221212
  2.7	-0.091149782
  2.75	-0.073381402
  2.8	-0.046243177
  2.85	-0.000935004
  2.9	0.07343486
  2.95	0.174416839
  3	0.270111826
  3.05	0.40492839
  3.1	0.416687124
  3.15	0.423337576
  3.2	0.427338666
  3.25	0.430062865
  3.3	0.432118394
  3.35	0.433465777
  3.4	0.434464339
  3.45	0.435269861
  3.5	0.435996631
  3.55	0.436594365
  3.6	0.437048796
  3.65	0.437512682
  3.7	0.437929669
  3.75	0.438460248
  3.8	0.43888571
  3.85	0.439293842
  3.9	0.439700964
  3.95	0.440151133
  4	0.440635009
  4.1	0.441767689
  4.2	0.443207602
  4.3	0.445091464
  4.4	0.44763455
  4.5	0.450907921
  4.6	0.455216077
  4.7	0.460643341
  4.8	0.467698827
  4.9	0.476272007
  5	0.486594648
  5.5	0.575165845
  6	0.631402938
  6.5	0.649360213
  7	0.652910422
  7.5	0.653309444
  8	0.653008433
  8.5	0.652577419
  9	0.652192171
  9.5	0.651910866
  10	0.651684204
end

(ECP-50)
dipole  H F
name "<H2Pi|dmz|F2Pi>"
spin   0.5 0.5
lambda  1  1
type   grid
factor   1   (0, 1 or i)
units  angstroms	ea0	
values
  0.5	1.18465798
  0.55	1.239086743
  0.6	1.25293361
  0.65	1.24338219
  0.7	1.217891169
  0.75	1.180294494
  0.8	1.133812123
  0.85	1.081511073
  0.9	1.034844184
  0.95	1.009955899
  1	1.049680211
  1.05	1.02928462
  1.1	0.172269761
  1.15	0.057476199
  1.2	0.078529139
  1.22	0.065460924
  1.24	0.046459116
  1.26	0.023199373
  1.28	-0.003690432
  1.3	-0.033123933
  1.32	-0.065033286
  1.34	-0.100096871
  1.36	-0.113117486
  1.38	-0.037698081
  1.4	-0.036701309
  1.42	0.067691599
  1.44	0.090073495
  1.46	0.109347731
  1.48	0.127238502
  1.5	0.144896987
  1.52	0.163139113
  1.54	0.182514709
  1.56	0.203779939
  1.58	0.227992597
  1.6	0.256348388
  1.62	0.290555328
  1.66	0.388487922
  1.68	0.462194104
  1.7	0.563144862
  1.72	0.699314509
  1.74	0.855092239
  1.76	0.933256544
  1.78	0.863023843
  1.8	0.71277828
  1.82	0.578908284
  1.84	0.481169565
  1.86	0.412281137
  1.88	0.363735975
  1.9	0.329062489
  1.92	0.30423929
  1.94	0.286407664
  1.96	0.274104076
  1.98	0.265631292
  2	0.26045762
  2.05	0.25664548
  2.1	0.25823947
  2.15	0.260654751
  2.2	0.260207301
  2.25	0.25512187
  2.3	0.244942602
  2.35	0.23126048
  2.4	0.214587476
  2.45	0.196479778
  2.5	0.17834492
  2.55	0.161984412
  2.6	0.148813125
  2.65	0.142249226
  2.7	0.147484953
  2.75	0.166568734
  2.8	0.20353292
  2.85	0.267243782
  2.9	0.367931355
  2.95	0.500961988
  3	0.621943469
  3.05	0.756490647
  3.1	0.781990922
  3.15	0.80416481
  3.2	0.826632873
  3.25	0.849353527
  3.3	0.872153858
  3.35	0.895569424
  3.4	0.919440431
  3.45	0.943942762
  3.5	0.969409085
  3.55	0.995402877
  3.6	1.022631051
  3.65	1.050681568
  3.7	1.079811083
  3.75	1.109475958
  3.8	1.140955159
  3.85	1.173657089
  3.9	1.207842542
  3.95	1.243375186
  4	1.280252236
  4.1	1.358534963
  4.2	1.443093788
  4.3	1.533990534
  4.4	1.630947862
  4.5	1.733856821
  4.6	1.840974688
  4.7	1.951203903
  4.8	2.058663586
  4.9	2.161501044
  5	2.252065122
  5.5	2.002389236
  6	1.06231387
  6.5	0.418304972
  7	0.158090104
  7.5	0.058346559
  8	0.02140937
  8.5	0.008232399
  9	0.003069993
  9.5	0.00122287
  10	0.000486602
end

(-------------------------A2D-P--------------------------------------)

(ECP-50, negative 1.50)
dipole-x A X
name "<A2Delta|dmx|X2Pi>"
spin   0.5 0.5
lambda  2  1
type   grid
factor   1   (0, 1 or i)
units  angstroms	ea0	
<x|lz|y> -2i  -i
values
  0.8	0.264608312
  0.85	0.254868716
  0.9	0.244768037
  0.95	0.234336314
  1	0.223591915
  1.05	0.21257154
  1.1	0.201197793
  1.15	0.189631011
  1.2	0.177810812
  1.22	0.173016634
  1.24	0.168185624
  1.26	0.163319727
  1.28	0.158421707
  1.3	0.153493451
  1.32	0.148537748
  1.34	0.143552058
  1.36	0.138522857
  1.38	0.133514749
  1.4	0.12850819
  1.42	0.123503217
  1.44	0.118504517
  1.46	0.113519376
  1.48	0.108555611
  1.5	0.103622831
  1.52	0.098728929
  1.54	0.093876818
  1.56	0.089086366
  1.58	0.084360631
  1.6	0.079708983
  1.62	0.075138151
  1.64	0.070658476
  1.66	0.066279346
  1.68	0.062009556
  1.7	0.057858002
  1.72	0.053829981
  1.74	0.049932326
  1.76	0.04616011
  1.78	0.042536723
  1.8	0.039056469
  1.82	0.035721325
  1.84	0.032532481
  1.86	0.029490363
  1.88	0.026586837
  1.9	0.023833962
  1.92	0.021222665
  1.94	0.018743171
  1.96	0.016396545
  1.98	0.014221271
  2	0.012176534
  2.05	0.007613661
  2.1	0.003783444
  2.15	0.00062484
  2.2	-0.001942668
  2.25	-0.003977777
  2.3	-0.005551884
  2.35	-0.006722615
  2.4	-0.007547705
  2.45	-0.008078458
  2.5	-0.008366112
  2.55	-0.008453278
  2.6	-0.008379406
  2.65	-0.008179409
  2.7	-0.007883725
  2.75	-0.00751845
  2.8	-0.00710558
  2.85	-0.006662155
  2.9	-0.006205457
  2.95	-0.005745929
  3	-0.005292665
  3.05	-0.004852635
  3.1	-0.00442202
  3.15	-0.004016203
  3.2	-0.003641207
  3.25	-0.003291246
  3.3	-0.002966827
  3.35	-0.002667399
  3.4	-0.002393238
  3.45	-0.002142157
  3.5	-0.001913634
  3.55	-0.001706391
  3.6	-0.001518996
  3.65	-0.001351693
  3.7	-0.001199553
  3.75	-0.001062563
  3.8	-0.000940405
  3.85	-0.000831201
  3.9	-0.000733159
  3.95	-0.000646588
  4	-0.000569636
  4.1	-0.000438165
  4.2	-0.000337585
  4.3	-0.000259244
  4.4	-0.000198528
  4.5	-0.000151577
  4.6	-0.000115424
  4.7	-8.76199E-05
  4.8	-6.63129E-05
  4.9	-5.00617E-05
  5	-3.76411E-05
  5.5	-8.66846E-06
  6	-1.85401E-06
  6.5	-1.85017E-07
  7	1.56896E-07
  7.5	2.07536E-07
  8	1.94142E-07
  8.5	1.60059E-07
  9	1.27454E-07
  9.5	9.104E-08
  10	6.0708E-08
end


(ECP-50)
dipole-x  A E
name "<A2Delta|dmx|E2Pi>"
spin   0.5 0.5
lambda  2  1
type   grid
factor   1   (0, 1 or i)
units  angstroms	ea0	
<x|lz|y> -2i  -i
values
  0.8	0.333287804
  0.85	0.313458849
  0.9	0.293588347
  0.95	0.273817651
  1	0.254174474
  1.05	0.234583093
  1.1	0.215176208
  1.15	0.194991127
  1.2	0.173490083
  1.22	0.164477417
  1.24	0.154951856
  1.26	0.144713272
  1.28	0.132988434
  1.3	0.118148602
  1.32	0.096671725
  1.34	0.054788716
  1.36	-0.056712858
  1.38	-0.186872244
  1.4	-0.205096056
  1.42	-0.196038229
  1.44	-0.182509034
  1.46	-0.169208729
  1.48	-0.157138729
  1.5	-0.146518985
  1.52	-0.137177821
  1.54	-0.128988452
  1.56	-0.121765901
  1.58	-0.115382379
  1.6	-0.109710793
  1.62	-0.104659571
  1.64	-0.100137717
  1.66	-0.096067294
  1.68	-0.092379711
  1.7	-0.089002829
  1.72	-0.085912122
  1.74	-0.083051214
  1.76	-0.080396085
  1.78	-0.077889269
  1.8	-0.075519057
  1.82	-0.073275988
  1.84	-0.071137112
  1.86	-0.069090673
  1.88	-0.067039484
  1.9	-0.065140587
  1.92	-0.06329774
  1.94	-0.061499784
  1.96	-0.059592775
  1.98	-0.057868906
  2	-0.056191108
  2.05	-0.052167867
  2.1	-0.048368511
  2.15	-0.044740992
  2.2	-0.04132783
  2.25	-0.038107254
  2.3	-0.035076956
  2.35	-0.032240201
  2.4	-0.029598775
  2.45	-0.027150379
  2.5	-0.024893211
  2.55	-0.022820947
  2.6	-0.02092588
  2.65	-0.019198526
  2.7	-0.017628112
  2.75	-0.016203022
  2.8	-0.014911282
  2.85	-0.013740436
  2.9	-0.012680532
  2.95	-0.01171935
  3	-0.010847657
  3.05	-0.010055888
  3.1	-0.009338189
  3.15	-0.008681214
  3.2	-0.008082407
  3.25	-0.007535056
  3.3	-0.007034046
  3.35	-0.006574938
  3.4	-0.006153845
  3.45	-0.005766371
  3.5	-0.005409773
  3.55	-0.005081043
  3.6	-0.004777657
  3.65	-0.004496286
  3.7	-0.00423693
  3.75	-0.003996806
  3.8	-0.003773895
  3.85	-0.003566895
  3.9	-0.003374705
  3.95	-0.003195619
  4	-0.003028774
  4.1	-0.002728139
  4.2	-0.00246581
  4.3	-0.002235947
  4.4	-0.002033755
  4.5	-0.001855149
  4.6	-0.001696704
  4.7	-0.001555649
  4.8	-0.001429582
  4.9	-0.001316611
  5	-0.001214976
  5.5	-0.000835016
  6	-0.000594138
  6.5	-0.000432894
  7	-0.000323035
  7.5	-0.000245855
  8	-0.000190611
  8.5	-0.000150018
  9	-0.000119506
  9.5	-9.61263E-05
  10	-7.80558E-05
end

(ECP-50)
dipole-x  A F
name "<A2Delta|dmx|F2Pi>"
spin   0.5 0.5
lambda  2  1
type   grid
factor   1   (0, 1 or i)
units  angstroms	ea0	
<x|lz|y> -2i  -i
values
  0.5	0.355931759
  0.55	0.38301156
  0.6	0.402164564
  0.65	0.414972136
  0.7	0.422563796
  0.75	0.42593296
  0.8	0.426185472
  0.85	0.424738056
  0.9	0.423841299
  0.95	0.428099497
  1	0.450977333
  1.05	0.522745443
  1.1	0.493379835
  1.15	0.463049909
  1.2	0.450253916
  1.22	0.445994974
  1.24	0.440829654
  1.26	0.433655287
  1.28	0.423079054
  1.3	0.407898342
  1.32	0.387916276
  1.34	0.365631984
  1.36	0.338889542
  1.38	0.254247526
  1.4	0.191326185
  1.42	0.162360558
  1.44	0.144687465
  1.46	0.131578515
  1.48	0.120659016
  1.5	0.110893519
  1.52	0.101737904
  1.54	0.092861926
  1.56	0.084021426
  1.58	0.074980338
  1.6	0.065487858
  1.62	0.05523945
  1.66	0.030363482
  1.68	0.013849681
  1.7	0.007842246
  1.72	-0.038021235
  1.74	-0.080512556
  1.76	-0.130461235
  1.78	-0.174447652
  1.8	-0.200129167
  1.82	-0.212429897
  1.84	-0.217589295
  1.86	-0.219251331
  1.88	-0.219052869
  1.9	-0.217834946
  1.92	-0.215963282
  1.94	-0.213710027
  1.96	-0.211166613
  1.98	-0.20844532
  2	-0.20560594
  2.05	-0.198253299
  2.1	-0.190804071
  2.15	-0.183593239
  2.2	-0.176813846
  2.25	-0.170527858
  2.3	-0.164851554
  2.35	-0.159759499
  2.4	-0.155111932
  2.45	-0.150968184
  2.5	-0.147286678
  2.55	-0.144025181
  2.6	-0.141140529
  2.65	-0.138602304
  2.7	-0.136370715
  2.75	-0.134344057
  2.8	-0.13250735
  2.85	-0.130911058
  2.9	-0.129509295
  2.95	-0.128246755
  3	-0.127097757
  3.05	-0.125335607
  3.1	-0.124423292
  3.15	-0.123682249
  3.2	-0.122965262
  3.25	-0.122334045
  3.3	-0.121783915
  3.35	-0.121305197
  3.4	-0.12089879
  3.45	-0.120557352
  3.5	-0.120281963
  3.55	-0.120065822
  3.6	-0.067843024
  3.65	-0.067928882
  3.7	-0.068029692
  3.75	-0.068146
  3.8	-0.068274359
  3.85	-0.068422243
  3.9	-0.068587939
  3.95	-0.068770349
  4	-0.068969434
  4.1	-0.069420314
  4.2	-0.069927728
  4.3	-0.070481269
  4.4	-0.071059592
  4.5	-0.071632451
  4.6	-0.072150385
  4.7	-0.072554358
  4.8	-0.072790637
  4.9	-0.072710439
  5	-0.072215873
  5.5	-0.058532485
  6	-0.031453906
  6.5	-0.013317787
  7	-0.005236644
  7.5	-0.00201549
  8	-0.000774038
  8.5	-0.00029476
  9	-0.000109904
  9.5	-3.78253E-05
  10	-9.94568E-06
end

(ECP-50)
dipole-x  A H
name "<A2Delta|dmx|H2Pi>"
spin   0.5 0.5
lambda  2  1
type   grid
factor   1   (0, 1 or i)
units  angstroms	ea0	
<x|lz|y> -2i  -i
values
  0.5	0.275787579
  0.55	0.263651812
  0.6	0.259312216
  0.65	0.262095933
  0.7	0.270120903
  0.75	0.281421145
  0.8	0.294074019
  0.85	0.306048842
  0.9	0.314137336
  0.95	0.312531176
  1	0.280259178
  1.05	-0.089116871
  1.1	-0.187593241
  1.15	-0.243393166
  1.2	-0.250264893
  1.22	-0.246821774
  1.24	-0.240591529
  1.26	-0.230875307
  1.28	-0.215796261
  1.3	-0.191113103
  1.32	-0.146664844
  1.34	-0.061830784
  1.36	-0.056748032
  1.38	0.15300016
  1.4	0.262379798
  1.42	0.2812477
  1.44	0.292788942
  1.46	0.300188247
  1.48	0.30415263
  1.5	0.305889453
  1.52	0.306417343
  1.54	0.305519128
  1.56	0.303516176
  1.58	0.301195063
  1.6	0.298566633
  1.62	0.295434272
  1.66	0.288450011
  1.68	0.284304291
  1.7	0.279262326
  1.72	0.271394041
  1.74	0.256377576
  1.76	0.228432345
  1.78	0.190077608
  1.8	0.154808596
  1.82	0.128320623
  1.84	0.108936392
  1.86	0.094267955
  1.88	0.08265956
  1.9	0.073094121
  1.92	0.064938266
  1.94	0.057816713
  1.96	0.051453888
  1.98	0.045700679
  2	0.040401747
  2.05	0.028717702
  2.1	0.018899708
  2.15	0.010624885
  2.2	0.003522103
  2.25	-0.002501976
  2.3	-0.007295536
  2.35	-0.011071912
  2.4	-0.014094628
  2.45	-0.016206573
  2.5	-0.017273654
  2.55	-0.017373746
  2.6	-0.016411459
  2.65	-0.013756101
  2.7	-0.007992082
  2.75	-0.003336578
  2.8	0.021109473
  2.85	0.053231813
  2.9	0.109704762
  2.95	0.187811593
  3	0.261719914
  3.05	0.371350757
  3.1	0.389532992
  3.15	0.401606424
  3.2	0.410964884
  3.25	0.418762606
  3.3	0.425419179
  3.35	0.43100872
  3.4	0.435987328
  3.45	0.440420332
  3.5	0.444523861
  3.55	0.448059796
  3.6	0.451261349
  3.65	0.454108479
  3.7	0.456696978
  3.75	0.458861632
  3.8	0.460862893
  3.85	0.46260078
  3.9	0.464065072
  3.95	0.465285684
  4	0.466248216
  4.1	0.467379535
  4.2	0.467471282
  4.3	0.466398386
  4.4	0.464049875
  4.5	0.460244863
  4.6	0.454746426
  4.7	0.447385289
  4.8	0.437472191
  4.9	0.425063385
  5	0.409447992
  5.5	0.26351355
  6	0.120225746
  6.5	0.045628174
  7	0.017036125
  7.5	0.006230429
  8	0.002308969
  8.5	0.000909459
  9	0.000386496
  9.5	0.000170782
  10	9.54075E-05
end

(-------------------------c2s+-P-------------------------------------)

(ECP-50, negative at 1.5)
dipole-x C X
name "<C2Sigma+|dmx|X2Pi>"
spin   0.5 0.5
lambda  0 1
type   grid
factor   1   (0, 1 or i)
units  angstroms	ea0	
<x|lz|y> 0 -i
values
  0.8	0.370404065
  0.85	0.357763478
  0.9	0.344624098
  0.95	0.330955602
  1	0.316688658
  1.05	0.301825765
  1.1	0.286206323
  1.15	0.269818458
  1.2	0.252508188
  1.22	0.24528999
  1.24	0.23788886
  1.26	0.23029423
  1.28	0.222493635
  1.3	0.214471453
  1.32	0.206210733
  1.34	0.197683597
  1.36	0.188910675
  1.38	0.179857134
  1.4	0.170509229
  1.42	0.160839295
  1.44	0.150824729
  1.46	0.140447694
  1.48	0.129695998
  1.5	0.118568565
  1.52	0.107077248
  1.54	0.095250156
  1.56	0.083165527
  1.58	0.070917819
  1.6	0.058617981
  1.62	0.046436933
  1.64	0.034557857
  1.66	0.023170811
  1.68	0.012452631
  1.7	0.002548558
  1.72	-0.006443199
  1.74	-0.014471896
  1.76	-0.021541192
  1.78	-0.027669204
  1.8	-0.032919868
  1.82	-0.037376414
  1.84	-0.04111698
  1.86	-0.044223134
  1.88	-0.046769811
  1.9	-0.048834285
  1.92	-0.050476532
  1.94	-0.051754241
  1.96	-0.052626156
  1.98	-0.053289846
  2	-0.053700024
  2.05	-0.053921279
  2.1	-0.05321192
  2.15	-0.0518403
  2.2	-0.049990544
  2.25	-0.04779983
  2.3	-0.045374239
  2.35	-0.042786275
  2.4	-0.040121798
  2.45	-0.037425034
  2.5	-0.03472487
  2.55	-0.032086071
  2.6	-0.029532415
  2.65	-0.027080759
  2.7	-0.024735886
  2.75	-0.022533035
  2.8	-0.020469103
  2.85	-0.0185438
  2.9	-0.016740925
  2.95	-0.015093123
  3	-0.013581352
  3.05	-0.012196837
  3.1	-0.010934532
  3.15	-0.009776764
  3.2	-0.008736467
  3.25	-0.007795773
  3.3	-0.006946588
  3.35	-0.006180984
  3.4	-0.005493938
  3.45	-0.004877128
  3.5	-0.004325312
  3.55	-0.00381839
  3.6	-0.001537313
  3.65	-0.001367327
  3.7	-0.001213486
  3.75	-0.001074517
  3.8	-0.000951572
  3.85	-0.000841517
  3.9	-0.000742169
  3.95	-0.000654918
  4	-0.000576924
  4.1	-0.000444243
  4.2	-0.000342098
  4.3	-0.000264126
  4.4	-0.000203373
  4.5	-0.00015618
  4.6	-0.000118808
  4.7	-9.02904E-05
  4.8	-6.88048E-05
  4.9	-5.29112E-05
  5	-4.03884E-05
  5.5	-9.12673E-06
  6	-1.95198E-06
  6.5	-5.70492E-07
  7	-2.0536E-07
  7.5	-1.6376E-08
  8	-3.9886E-08
  8.5	-3.9628E-08
  9	-3.0401E-08
  9.5	-1.2015E-08
end


(ECP-50, negative at 1.5)
dipole-x C E
name "<C2Sigma+|dmx|E2Pi>"
spin   0.5 0.5
lambda  0  1
type   grid
factor   1   (0, 1 or i)
units  angstroms	ea0	
<x|lz|y> 0  -i
values
  0.8	-0.045172611
  0.85	-0.044261247
  0.9	-0.042919785
  0.95	-0.041290259
  1	-0.039564643
  1.05	-0.038028082
  1.1	-0.036415864
  1.15	-0.036273277
  1.2	-0.037883666
  1.22	-0.039044464
  1.24	-0.040700217
  1.26	-0.0430049
  1.28	-0.046720537
  1.3	-0.053139421
  1.32	-0.065159191
  1.34	-0.093512613
  1.36	-0.167360542
  1.38	-0.223608043
  1.4	-0.2060256
  1.42	-0.180330473
  1.44	-0.156806572
  1.46	-0.136476399
  1.48	-0.118961865
  1.5	-0.103868495
  1.52	-0.090700481
  1.54	-0.079129681
  1.56	-0.068904191
  1.58	-0.059813931
  1.6	-0.051687302
  1.62	-0.044468196
  1.64	-0.038076597
  1.66	-0.03246383
  1.68	-0.027584623
  1.7	-0.023403359
  1.72	-0.019841338
  1.74	-0.01685264
  1.76	-0.014360191
  1.78	-0.012323099
  1.8	-0.010668317
  1.82	-0.009319887
  1.84	-0.008227807
  1.86	-0.007341894
  1.88	-0.006646947
  1.9	-0.006049101
  1.92	-0.005549365
  1.94	-0.005126864
  1.96	-0.004821874
  1.98	-0.004476409
  2	-0.004150159
  2.05	-0.003380793
  2.1	-0.002603072
  2.15	-0.001810582
  2.2	-0.000971178
  2.25	0.000122251
  2.3	-0.000717258
  2.35	-0.001509875
  2.4	-0.002242299
  2.45	-0.002891429
  2.5	-0.003441916
  2.55	-0.003893956
  2.6	-0.004246518
  2.65	-0.004502886
  2.7	-0.004667454
  2.75	-0.004757549
  2.8	-0.004781102
  2.85	-0.00474748
  2.9	-0.004665624
  2.95	-0.004553639
  3	-0.004415338
  3.05	-0.004258014
  3.1	-0.004088634
  3.15	-0.003911293
  3.2	-0.003732004
  3.25	-0.003552994
  3.3	-0.003376814
  3.35	-0.00320533
  3.4	-0.003039391
  3.45	-0.002880456
  3.5	-0.00272896
  3.55	-0.00258438
  3.6	-0.004845531
  3.65	-0.004561495
  3.7	-0.004298573
  3.75	-0.004054826
  3.8	-0.003828838
  3.85	-0.003618895
  3.9	-0.003423942
  3.95	-0.003242119
  4	-0.003073042
  4.1	-0.002768699
  4.2	-0.00250285
  4.3	-0.002269709
  4.4	-0.002064807
  4.5	-0.001883395
  4.6	-0.001721915
  4.7	-0.001578596
  4.8	-0.001450444
  4.9	-0.001335013
  5	-0.001231757
  5.5	-0.000846264
  6	-0.00060098
  6.5	-0.000437408
  7	-0.000326245
  7.5	-0.000248274
  8	-0.0001925
  8.5	-0.000151517
  9	-0.000120713
  9.5	-9.71029E-05
  10	-7.88459E-05
end

(ECP-50)
dipole-x C F
name "<C2Sigma+|dmx|F2Pi>"
spin   0.5 0.5
lambda  0  1
type   grid
factor   1   (0, 1 or i)
units  angstroms	ea0	
<x|lz|y> 0  -i
values
  0.5	0.363123913
  0.55	0.392084284
  0.6	0.407605064
  0.65	0.413087402
  0.7	0.411376034
  0.75	0.404633585
  0.8	0.39485142
  0.85	0.384291251
  0.9	0.376170825
  0.95	0.376814655
  1	0.405138772
  1.05	0.521362802
  1.1	0.548247534
  1.15	0.520350178
  1.2	0.496939898
  1.22	0.486054593
  1.24	0.472913984
  1.26	0.456149416
  1.28	0.434062775
  1.3	0.404951543
  1.32	0.36779023
  1.34	0.321378152
  1.36	0.249580963
  1.38	0.116854805
  1.4	0.051718036
  1.42	0.028812299
  1.44	0.018063354
  1.46	0.011999154
  1.48	0.008159281
  1.5	0.005522936
  1.52	0.0035843
  1.54	0.002069619
  1.56	0.00080017
  1.58	0.000335648
  1.6	0.001487298
  1.62	0.002738721
  1.66	0.006435411
  1.68	0.009615478
  1.7	0.01459335
  1.72	0.022618105
  1.74	0.034825977
  1.76	0.048111934
  1.78	0.058848132
  1.8	0.062471375
  1.82	0.06166429
  1.84	0.058856628
  1.86	0.055546769
  1.88	0.052462397
  1.9	0.049907922
  1.92	0.04778738
  1.94	0.046066844
  1.96	0.044759998
  1.98	0.043879324
  2	0.043286354
  2.05	0.04324339
  2.1	0.044463687
  2.15	0.046272506
  2.2	0.048605217
  2.25	0.051034831
  2.3	0.053430387
  2.35	0.055741811
  2.4	0.057738337
  2.45	0.059474713
  2.5	0.060964845
  2.55	0.062243921
  2.6	0.063336942
  2.65	0.064264838
  2.7	0.065050269
  2.75	0.065657392
  2.8	0.066130799
  2.85	0.06652266
  2.9	0.066859888
  2.95	0.067116335
  3	0.067323117
  3.05	0.067115821
  3.1	0.067237777
  3.15	0.067343234
  3.2	0.067416158
  3.25	0.067471978
  3.3	0.06753052
  3.35	0.067573057
  3.4	0.067615676
  3.45	0.067660504
  3.5	0.067712568
  3.55	0.067772884
  3.6	0.119907789
  3.65	0.119810394
  3.7	0.119764515
  3.75	0.119772008
  3.8	0.119828345
  3.85	0.119934186
  3.9	0.120088404
  3.95	0.120294678
  4	0.120538287
  4.1	0.121140621
  4.2	0.121880307
  4.3	0.122724559
  4.4	0.123635092
  4.5	0.124550719
  4.6	0.125393131
  4.7	0.126028962
  4.8	0.126404364
  4.9	0.126215543
  5	0.125303474
  5.5	0.101503686
  6	0.054527068
  6.5	0.02308571
  7	0.009070832
  7.5	0.003481277
  8	0.001342533
  8.5	0.000505325
  9	0.00020322
  9.5	8.17118E-05
  10	3.45284E-05
end

(ECP-50)
dipole-x C H
name "<C2Sigma+|dmx|H2Pi>"
spin   0.5 0.5
lambda  0  1
type   grid
factor   1   (0, 1 or i)
units  angstroms	ea0	
<x|lz|y> 0  -i
values
  0.5	0.43626962
  0.55	0.42083049
  0.6	0.413028022
  0.65	0.412449411
  0.7	0.417065083
  0.75	0.424685593
  0.8	0.433179557
  0.85	0.4404511
  0.9	0.443603576
  0.95	0.437459703
  1	0.403241998
  1.05	0.215332974
  1.1	-0.318196116
  1.15	-0.301888077
  1.2	-0.282986719
  1.22	-0.272373939
  1.24	-0.258960981
  1.26	-0.242023887
  1.28	-0.221174427
  1.3	-0.197950807
  1.32	-0.176863385
  1.34	0.005304631
  1.36	0.118895706
  1.38	0.205825625
  1.4	0.303782644
  1.42	0.313656339
  1.44	0.315929906
  1.46	0.313750939
  1.48	0.307731153
  1.5	0.29891664
  1.52	0.288499496
  1.54	0.27592212
  1.56	0.261606368
  1.58	0.246425574
  1.6	0.230615407
  1.62	0.213999128
  1.66	0.180635174
  1.68	0.16448463
  1.7	0.148987002
  1.72	0.134051091
  1.74	0.118462413
  1.76	0.100438552
  1.78	0.083380841
  1.8	0.070531364
  1.82	0.062591762
  1.84	0.05799114
  1.86	0.055484506
  1.88	0.054284725
  1.9	0.053925295
  1.92	0.054090771
  1.94	0.05465872
  1.96	0.055441042
  1.98	0.056416846
  2	0.057475715
  2.05	0.060064336
  2.1	0.062711552
  2.15	0.065272213
  2.2	0.06706783
  2.25	0.068222876
  2.3	0.068832178
  2.35	0.067818636
  2.4	0.066622404
  2.45	0.06493114
  2.5	0.062973352
  2.55	0.060772357
  2.6	0.058508187
  2.65	0.056713076
  2.7	0.055976976
  2.75	0.057539453
  2.8	0.062395755
  2.85	0.074857281
  2.9	0.1002521
  2.95	0.136300642
  3	0.170093855
  3.05	0.217821722
  3.1	0.220169793
  3.15	0.221325846
  3.2	0.221760074
  3.25	0.222024821
  3.3	0.222290315
  3.35	0.22241707
  3.4	0.222522038
  3.45	0.222633408
  3.5	0.222781089
  3.55	0.222935977
  3.6	0.387007383
  3.65	0.387350552
  3.7	0.387659157
  3.75	0.388116628
  3.8	0.388448059
  3.85	0.388773618
  3.9	0.389109111
  3.95	0.389505339
  4	0.389928821
  4.1	0.390965053
  4.2	0.39233874
  4.3	0.394210349
  4.4	0.396776449
  4.5	0.400109196
  4.6	0.40453282
  4.7	0.410095372
  4.8	0.417430092
  4.9	0.426309451
  5	0.437043475
  5.5	0.532837793
  6	0.601199974
  6.5	0.629489543
  7	0.639622546
  7.5	0.64412797
  8	0.64658918
  8.5	0.64802789
  9	0.648987936
  9.5	0.649562828
  10	0.649900353
end

(-------------------------X2P-S-------------------------------------------------)


(ECP-50, negative at 1.5)
dipole X B
name "<X2Pi|dmy|B2Sigma->"
spin   0.5 0.5
lambda  1 0
<x|Lz|y> -i 0
type   grid
factor   1   (0, 1 or i)
units  angstroms	ea0	
values
  0.8	0.393488786
  0.85	0.372589992
  0.9	0.350882264
  0.95	0.328542545
  1	0.30573923
  1.05	0.282629775
  1.1	0.259233041
  1.15	0.236120429
  1.2	0.213247404
  1.22	0.204205402
  1.24	0.195246044
  1.26	0.186382703
  1.28	0.177628416
  1.3	0.168994277
  1.32	0.160491066
  1.34	0.152129354
  1.36	0.143935674
  1.38	0.135929153
  1.4	0.128116966
  1.42	0.120506466
  1.44	0.113108822
  1.46	0.105934554
  1.48	0.098993356
  1.5	0.092293757
  1.52	0.085842698
  1.54	0.079639696
  1.56	0.073699881
  1.58	0.068019496
  1.6	0.062599883
  1.62	0.057439489
  1.64	0.052537799
  1.66	0.047893479
  1.68	0.043504442
  1.7	0.039367956
  1.72	0.035477793
  1.74	0.031829062
  1.76	0.028407816
  1.78	0.025222618
  1.8	0.022258178
  1.82	0.019506164
  1.84	0.016957897
  1.86	0.014605621
  1.88	0.012444047
  1.9	0.010452804
  1.92	0.008625475
  1.94	0.006935428
  1.96	0.005211432
  1.98	0.003856586
  2	0.002642532
  2.05	0.000159124
  2.1	-0.001636523
  2.15	-0.002867375
  2.2	-0.003617535
  2.25	-0.003968827
  2.3	-0.004041113
  2.35	-0.003887407
  2.4	-0.003568666
  2.45	-0.003138116
  2.5	-0.002638093
  2.55	-0.002103573
  2.6	-0.001561312
  2.65	-0.001031271
  2.7	-0.0005276
  2.75	-5.96726E-05
  2.8	0.0003669
  2.85	0.000750623
  2.9	0.001088613
  2.95	0.001382978
  3	0.001635846
  3.05	0.001849733
  3.1	0.002027458
  3.15	0.002165367
  3.2	0.002282608
  3.25	0.002373492
  3.3	0.002440956
  3.35	0.002487593
  3.4	0.002524635
  3.45	0.002536192
  3.5	0.002534271
  3.55	0.002520828
  3.6	0.002497604
  3.65	0.002468627
  3.7	0.002430011
  3.75	0.002386585
  3.8	0.002337659
  3.85	0.00228514
  3.9	0.002231195
  3.95	0.002173555
  4	0.002114408
  4.1	0.001998455
  4.2	0.001877258
  4.3	0.001758096
  4.4	0.001642902
  4.5	0.001532745
  4.6	0.001428161
  4.7	0.00132984
  4.8	0.001237642
  4.9	0.001151704
  5	0.001071762
  5.5	0.000752967
  6	0.000539893
  6.5	0.0003952
  7	0.000294648
  7.5	0.000223775
  8	0.000172983
  8.5	0.000135817
  9	0.00010812
  9.5	8.71423E-05
  10	7.10298E-05
end


(ECP-50, negative at 1.5)
dipole-x E B
name "<E2Pi|dmx|B2Sigma->"
spin   0.5 0.5
lambda  1 0
<x|Lz|y> -i 0
type   grid
factor   1   (0, 1 or i)
units  angstroms	ea0	
values
  0.8	-0.547702294
  0.85	-0.528565671
  0.9	-0.509489926
  0.95	-0.490626902
  1	-0.471965719
  1.05	-0.453546445
  1.1	-0.435837927
  1.15	-0.4178583
  1.2	-0.399708057
  1.22	-0.392415166
  1.24	-0.385081622
  1.26	-0.377689944
  1.28	-0.3700194
  1.3	-0.361572559
  1.32	-0.351166945
  1.34	-0.332729014
  1.36	-0.269155649
  1.38	-0.135050339
  1.4	-0.086192144
  1.42	-0.0741942
  1.44	-0.071663707
  1.46	-0.071528986
  1.48	-0.071795614
  1.5	-0.071921677
  1.52	-0.071736437
  1.54	-0.071256535
  1.56	-0.070593647
  1.58	-0.069692664
  1.6	-0.068624141
  1.62	-0.067449389
  1.64	-0.066200468
  1.66	-0.064902561
  1.68	-0.063579179
  1.7	-0.062238472
  1.72	-0.060899241
  1.74	-0.05956741
  1.76	-0.058247587
  1.78	-0.05694513
  1.8	-0.055653942
  1.82	-0.05439305
  1.84	-0.053155422
  1.86	-0.051943617
  1.88	-0.050709849
  1.9	-0.04954381
  1.92	-0.048401476
  1.94	-0.047282701
  1.96	-0.046133868
  1.98	-0.045052827
  2	-0.043996199
  2.05	-0.041449836
  2.1	-0.039026935
  2.15	-0.036687307
  2.2	-0.034466039
  2.25	-0.032314819
  2.3	-0.030250478
  2.35	-0.02825569
  2.4	-0.026324649
  2.45	-0.024457652
  2.5	-0.02265644
  2.55	-0.020923871
  2.6	-0.01926382
  2.65	-0.017680464
  2.7	-0.016177705
  2.75	-0.014758804
  2.8	-0.013426014
  2.85	-0.012178519
  2.9	-0.011020757
  2.95	-0.009948957
  3	-0.00896109
  3.05	-0.008054396
  3.1	-0.007225048
  3.15	-0.006487904
  3.2	-0.005800167
  3.25	-0.005177021
  3.3	-0.004614053
  3.35	-0.004106602
  3.4	-0.003622464
  3.45	-0.003215154
  3.5	-0.002850459
  3.55	-0.002524334
  3.6	-0.002233228
  3.65	-0.001973997
  3.7	-0.001743073
  3.75	-0.001537707
  3.8	-0.001355521
  3.85	-0.001193964
  3.9	-0.001050475
  3.95	-0.000923919
  4	-0.000812147
  4.1	-0.000630127
  4.2	-0.000484644
  4.3	-0.000371937
  4.4	-0.000284846
  4.5	-0.000217655
  4.6	-0.000165971
  4.7	-0.000126278
  4.8	-9.58426E-05
  4.9	-7.26404E-05
  5	-5.49095E-05
  5.5	-1.29808E-05
  6	-2.65829E-06
  6.5	-2.89807E-07
  7	2.15669E-07
  7.5	2.92498E-07
  8	2.71257E-07
  8.5	2.28887E-07
  9	1.94442E-07
  9.5	1.55125E-07
  10	1.13768E-07
end

(ECP-50)
dipole-x F B
name "<F2Pi|dmx|B2Sigma->"
spin   0.5 0.5
lambda  1 0
<x|Lz|y> -i 0
type   grid
factor   1   (0, 1 or i)
units  angstroms	ea0	
values
  0.5	0.099443926
  0.55	0.124942401
  0.6	0.146015546
  0.65	0.162722942
  0.7	0.175240086
  0.75	0.184056625
  0.8	0.189891787
  0.85	0.193788401
  0.9	0.197381254
  0.95	0.204234132
  1	0.225349477
  1.05	0.297289727
  1.1	0.318196116
  1.15	0.301888077
  1.2	0.282986719
  1.22	0.272373939
  1.24	0.258960981
  1.26	0.242023887
  1.28	0.221174427
  1.3	0.197950807
  1.32	0.176863385
  1.34	0.172078543
  1.36	-0.338189932
  1.38	-0.253409209
  1.4	-0.190612569
  1.42	-0.161678133
  1.44	-0.144025726
  1.46	-0.130935494
  1.48	-0.120032777
  1.5	-0.110282074
  1.52	-0.101142544
  1.54	-0.092280095
  1.56	-0.083446804
  1.58	-0.074418988
  1.6	-0.064938282
  1.62	-0.054703977
  1.66	-0.029862875
  1.68	-0.013370423
  1.7	-0.008257544
  1.72	0.038391436
  1.74	0.080809259
  1.76	0.130660311
  1.78	0.174532797
  1.8	0.200140219
  1.82	0.212393013
  1.84	0.217517753
  1.86	0.219152152
  1.88	0.218936939
  1.9	0.217693316
  1.92	0.215808876
  1.94	0.21353693
  1.96	0.210984656
  1.98	0.208247747
  2	0.20540381
  2.05	0.198024855
  2.1	0.190618801
  2.15	0.183408509
  2.2	0.176621168
  2.25	0.170328218
  2.3	0.164640587
  2.35	0.15951069
  2.4	0.154863123
  2.45	0.1507217
  2.5	0.147044123
  2.55	0.143789097
  2.6	0.14091267
  2.65	0.138386375
  2.7	0.136176891
  2.75	0.13416607
  2.8	0.132336799
  2.85	0.13075255
  2.9	0.129359105
  2.95	0.128104445
  3	0.126964577
  3.05	0.125227718
  3.1	0.12432058
  3.15	0.123586628
  3.2	0.122887488
  3.25	0.122259103
  3.3	0.121706391
  3.35	0.121232934
  3.4	0.120827318
  3.45	0.120489778
  3.5	0.120218038
  3.55	0.120003481
  3.6	0.11984791
  3.65	0.119748807
  3.7	0.11970382
  3.75	0.119712874
  3.8	0.119768358
  3.85	0.119875884
  3.9	0.120028931
  3.95	0.120226495
  4	0.120468411
  4.1	0.121071804
  4.2	0.121808916
  4.3	0.122653354
  4.4	0.123561054
  4.5	0.124443412
  4.6	0.125280842
  4.7	0.125937382
  4.8	0.126295612
  4.9	0.126122608
  5	0.125245713
  5.5	0.101448064
  6	0.054491196
  6.5	0.023058983
  7	0.009052002
  7.5	0.003492456
  8	0.001339979
  8.5	0.000512113
  9	0.000200601
  9.5	7.5799E-05
  10	2.69829E-05
end

(ECP-50)
dipole-x H B
name "<H2Pi|dmx|B2Sigma->"
spin   0.5 0.5
lambda  1 0
<x|Lz|y> -i 0
type   grid
factor   1   (0, 1 or i)
units  angstroms	ea0	
values
  0.5	0.195897161
  0.55	0.199058866
  0.6	0.203394695
  0.65	0.209546912
  0.7	0.217264084
  0.75	0.225995538
  0.8	0.235000136
  0.85	0.243339121
  0.9	0.249363534
  0.95	0.250053888
  1	0.234570339
  1.05	0.130744807
  1.1	-0.038266474
  1.15	-0.073476436
  1.2	-0.073228534
  1.22	-0.067675565
  1.24	-0.058986493
  1.26	-0.045990491
  1.28	-0.026195074
  1.3	0.005537548
  1.32	0.059871523
  1.34	0.150726463
  1.36	0.057081611
  1.38	0.152754079
  1.4	0.210659637
  1.42	0.245067705
  1.44	0.283852372
  1.46	0.30063138
  1.48	0.304545771
  1.5	0.306254757
  1.52	0.3067154
  1.54	0.305775125
  1.56	0.303736566
  1.58	0.301379347
  1.6	0.298693882
  1.62	0.2955211
  1.66	0.288325177
  1.68	0.284144187
  1.7	0.27891386
  1.72	0.271012822
  1.74	0.255946699
  1.76	0.227979682
  1.78	0.189590421
  1.8	0.154323195
  1.82	0.127839172
  1.84	0.108463985
  1.86	0.093802144
  1.88	0.08220359
  1.9	0.072643927
  1.92	0.06449517
  1.94	0.057379
  1.96	0.051025463
  1.98	0.045285503
  2	0.039995412
  2.05	0.028346723
  2.1	0.018576263
  2.15	0.010313614
  2.2	0.003240441
  2.25	-0.00277622
  2.3	-0.00756305
  2.35	-0.01139272
  2.4	-0.014415936
  2.45	-0.016514947
  2.5	-0.017564234
  2.55	-0.017650203
  2.6	-0.016660169
  2.65	-0.013975332
  2.7	-0.008186074
  2.75	-0.003117698
  2.8	-0.020921303
  2.85	-0.053059917
  2.9	-0.109544145
  2.95	-0.187662147
  3	-0.353469866
  3.05	-0.367154305
  3.1	-0.374782271
  3.15	-0.379138168
  3.2	-0.381391483
  3.25	-0.382857466
  3.3	-0.384041328
  3.35	-0.384791535
  3.4	-0.385348869
  3.45	-0.385812136
  3.5	-0.386278433
  3.55	-0.386673873
  3.6	-0.386975704
  3.65	-0.387304189
  3.7	-0.387605261
  3.75	-0.388063882
  3.8	-0.388394941
  3.85	-0.388716767
  3.9	-0.389023648
  3.95	-0.389344939
  4	-0.38976932
  4.1	-0.390803184
  4.2	-0.392169175
  4.3	-0.39404151
  4.4	-0.396613648
  4.5	-0.39984773
  4.6	-0.404263141
  4.7	-0.409877505
  4.8	-0.41718161
  4.9	-0.42605958
  5	-0.436811851
  5.5	-0.532701446
  6	-0.601048851
  6.5	-0.629316228
  7	-0.639457983
  7.5	-0.644015064
  8	-0.646463658
  8.5	-0.647882246
  9	-0.648764202
  9.5	-0.649295583
  10	-0.649623579
end


(--------------------TDM-4-----------------------------------------------)

(ECP-50)
dipole-x b a 
name "<b4Pi|dmx|a4Sigma->"
spin   1.5 1.5
lambda  1 0
<x|Lz|y> -i 0
type   grid
factor   1   (0, 1 or i)
units  angstroms	ea0	
values
  0.4	0.540153708
  0.45	0.552552363
  0.5	0.561748946
  0.55	0.568327759
  0.6	0.572695849
  0.65	0.57508008
  0.7	0.57577555
  0.75	0.574835835
  0.8	0.571383863
  0.85	0.566827917
  0.9	0.560095926
  0.95	0.551735816
  1	0.532007506
  1.05	0.511572636
  1.1	0.481644576
  1.15	0.439884028
  1.2	0.387129733
  1.22	0.364323363
  1.24	0.341406152
  1.26	0.318996806
  1.28	0.297572025
  1.3	0.27745154
  1.32	0.258938549
  1.34	0.24208533
  1.36	0.226811156
  1.38	0.212942033
  1.4	0.20036301
  1.42	0.189008647
  1.44	0.178806534
  1.46	0.169624046
  1.48	0.161340631
  1.5	0.15388904
  1.52	0.147120158
  1.54	0.140979253
  1.56	0.135382072
  1.58	0.130268903
  1.6	0.125574509
  1.62	0.121244437
  1.64	0.117229444
  1.66	0.113490444
  1.68	0.109988242
  1.7	0.1066956
  1.72	0.103574204
  1.74	0.100609217
  1.76	0.097781841
  1.78	0.095114719
  1.8	0.092514487
  1.82	0.089999517
  1.84	0.087562442
  1.86	0.085191042
  1.88	0.08287795
  1.9	0.080617174
  1.92	0.078403107
  1.94	0.076235796
  1.96	0.074107492
  1.98	0.072014573
  2	0.069959003
  2.05	0.064981895
  2.1	0.060229117
  2.15	0.055739864
  2.2	0.05149537
  2.25	0.047518787
  2.3	0.043810582
  2.35	0.040344884
  2.4	0.0371242
  2.45	0.034144004
  2.5	0.031376193
  2.55	0.028813941
  2.6	0.026443829
  2.65	0.024279754
  2.7	0.022285762
  2.75	0.02045266
  2.8	0.018770244
  2.85	0.017226933
  2.9	0.015814395
  2.95	0.014521712
  3	0.013339419
  3.05	0.01226006
  3.1	0.011273993
  3.15	0.01037471
  3.2	0.009553899
  3.25	0.008805964
  3.3	0.008124377
  3.35	0.007502814
  3.4	0.006936532
  3.45	0.006420336
  3.5	0.005949628
  3.55	0.005520426
  3.6	0.005128807
  3.65	0.0047714
  3.7	0.004444789
  3.75	0.004146646
  3.8	0.003873795
  3.85	0.003624031
  3.9	0.003395056
  3.95	0.003184954
  4	0.002992013
  4.1	0.002651242
  4.2	0.00236199
  4.3	0.002114606
  4.4	0.001902132
  4.5	0.001718504
  4.6	0.001559022
  4.7	0.001419586
  4.8	0.001296793
  4.9	0.001188132
  5	0.001091553
  5.5	0.000739088
  6	0.000523322
  6.5	0.000381657
  7	0.000284293
  7.5	0.000215811
  8	0.000166866
  8.5	0.000131061
  9	0.000104364
  9.5	8.41271E-05
end

(ECP-50)
dipole-x b c
name "<b4Pi|dmx|c4Sigma->"
spin   1.5 1.5
lambda  1 0
<x|Lz|y> -i 0
type   grid
factor   1   (0, 1 or i)
units  angstroms	ea0	
values
  0.4	3.111984406
  0.45	3.094738889
  0.5	3.085327858
  0.55	3.080729059
  0.6	3.077437552
  0.65	3.073946372
  0.7	3.067802946
  0.75	3.057121098
  0.8	3.039129963
  0.85	3.012419508
  0.9	2.972054093
  0.95	2.863039357
  1	1.060424148
  1.05	0.601039657
  1.1	0.429832928
  1.15	0.33991045
  1.2	0.279432758
  1.22	0.259636771
  1.24	0.24143402
  1.26	0.224918013
  1.28	0.209774788
  1.3	0.195800423
  1.32	0.183090084
  1.34	0.171413934
  1.36	0.160690603
  1.38	0.15078669
  1.4	0.141463529
  1.42	0.132982402
  1.44	0.125075484
  1.46	0.117682723
  1.48	0.11072798
  1.5	0.10418514
  1.52	0.097992633
  1.54	0.092072061
  1.56	0.086485012
  1.58	0.081139373
  1.6	0.076047066
  1.62	0.071170456
  1.64	0.066497628
  1.66	0.062010199
  1.68	0.057702196
  1.7	0.053562047
  1.72	0.049590735
  1.74	0.045776898
  1.76	0.04212489
  1.78	0.038649885
  1.8	0.035300494
  1.82	0.032099516
  1.84	0.029040359
  1.86	0.026131939
  1.88	0.023366674
  1.9	0.020745087
  1.92	0.018265794
  1.94	0.015918604
  1.96	0.013708661
  1.98	0.011639082
  2	0.009701908
  2.05	0.005408412
  2.1	0.001903773
  2.15	0.000985868
  2.2	0.003231834
  2.25	0.004941938
  2.3	0.006191308
  2.35	0.007026048
  2.4	0.007559559
  2.45	0.007836189
  2.5	0.007867738
  2.55	0.007722111
  2.6	0.007407183
  2.65	0.007101325
  2.7	0.006685742
  2.75	0.006228058
  2.8	0.005749661
  2.85	0.005267834
  2.9	0.004794779
  2.95	0.004338549
  3	0.003906572
  3.05	0.003502051
  3.1	0.00312566
  3.15	0.0027818
  3.2	0.002467999
  3.25	0.002183665
  3.3	0.001927413
  3.35	0.001697666
  3.4	0.001492424
  3.45	0.00130982
  3.5	0.001147894
  3.55	0.00100461
  3.6	0.000878203
  3.65	0.000766951
  3.7	0.000668069
  3.75	0.000582547
  3.8	0.0005077
  3.85	0.000442418
  3.9	0.000385394
  3.95	0.000335659
  4	0.000292418
  4.1	0.000222008
  4.2	0.000168666
  4.3	0.000128786
  4.4	9.87713E-05
  4.5	7.63898E-05
  4.6	5.94806E-05
  4.7	4.65339E-05
  4.8	3.69397E-05
  4.9	2.95533E-05
  5	2.45125E-05
  5.5	9.64177E-06
  6	7.4361E-06
  6.5	6.62577E-06
  7	6.16757E-06
  7.5	6.09191E-06
  8	6.07025E-06
  8.5	6.06746E-06
  9	6.04637E-06
  9.5	6.02918E-06
end

(ECP-50)
dipole-x a c
name "<a4Sigma-|dmx|c4Sigma->"
spin   1.5 1.5
lambda  0 0
type   grid
<x|lz|y> 0 0
factor   1   (0, 1 or i)
units  angstroms	ea0	
values
  0.4	0.001364669
  0.45	0.000716812
  0.5	0.002461199
  0.55	0.003764339
  0.6	0.004678507
  0.65	0.005214842
  0.7	0.005281064
  0.75	0.004704669
  0.8	0.003137213
  0.85	1.47104E-06
  0.9	0.005990631
  0.95	0.016908056
  1	0.228766413
  1.05	0.277079821
  1.1	0.29655998
  1.15	0.302339798
  1.2	0.297508885
  1.22	0.29288641
  1.24	0.286695592
  1.26	0.279256873
  1.28	0.2705114
  1.3	0.26046868
  1.32	0.249386304
  1.34	0.237276124
  1.36	0.224191917
  1.38	0.210196105
  1.4	0.195318317
  1.42	0.179813755
  1.44	0.163723193
  1.46	0.147151808
  1.48	0.130195883
  1.5	0.112973965
  1.52	0.095572408
  1.54	0.078058906
  1.56	0.060575581
  1.58	0.043151876
  1.6	0.025931631
  1.62	0.008969207
  1.64	-0.007651139
  1.66	-0.023859816
  1.68	-0.039581433
  1.7	-0.054722342
  1.72	-0.06927536
  1.74	-0.083122701
  1.76	-0.096264847
  1.78	-0.108808794
  1.8	-0.120239841
  1.82	-0.130796693
  1.84	-0.140452233
  1.86	-0.149198378
  1.88	-0.157021028
  1.9	-0.163916956
  1.92	-0.169893504
  1.94	-0.174993591
  1.96	-0.179202434
  1.98	-0.182557732
  2	-0.185097863
  2.05	-0.188160179
  2.1	-0.187072022
  2.15	-0.182562068
  2.2	-0.175419081
  2.25	-0.166306306
  2.3	-0.15583317
  2.35	-0.144544607
  2.4	-0.132845242
  2.45	-0.12108771
  2.5	-0.109601802
  2.55	-0.098586879
  2.6	-0.088276922
  2.65	-0.078205818
  2.7	-0.069148903
  2.75	-0.06089138
  2.8	-0.053429915
  2.85	-0.046738109
  2.9	-0.040775653
  2.95	-0.035482165
  3	-0.030821877
  3.05	-0.026728198
  3.1	-0.023137723
  3.15	-0.020011276
  3.2	-0.017288292
  3.25	-0.014922461
  3.3	-0.012870044
  3.35	-0.011093763
  3.4	-0.009558253
  3.45	-0.008232088
  3.5	-0.007087464
  3.55	-0.00610064
  3.6	-0.005250558
  3.65	-0.004518451
  3.7	-0.003889519
  3.75	-0.003349542
  3.8	-0.002884006
  3.85	-0.002483785
  3.9	-0.002139486
  3.95	-0.001843215
  4	-0.00158887
  4.1	-0.00118257
  4.2	-0.000881703
  4.3	-0.00065949
  4.4	-0.000495483
  4.5	-0.000374401
  4.6	-0.000284836
  4.7	-0.00021772
  4.8	-0.000170477
  4.9	-0.000131596
  5	-0.000103893
  5.5	-3.94985E-05
  6	-2.33781E-05
  6.5	-1.66313E-05
  7	-1.09377E-05
  7.5	-9.59936E-06
  8	-8.6222E-06
  8.5	-5.61098E-06
  9	-5.32308E-06
  9.5	-5.08459E-06
end


(--------------------------------------------------------------------)

dipole X G (van Dishoek, limited range)
name "<X2Pi|DM|G^2Sigma+>"
spin   0.5 0.5
lambda  1  0
type   grid
units bohr ea0 
values
  1.30 0.115
  1.50 0.118
  1.70 0.126
  2.00 0.159
  2.116 0.191
  2.20 0.219
  2.25 0.240
  2.30 0.263
  2.40 0.308
  2.50 0.365
  2.55 0.382
  2.70 0.424
  2.85 0.442
  3.00 0.460
end


(--------------------------------------------------------------------)
(-------------------------- SO Hou Liu ------------------------------)
(--------------------------------------------------------------------)

(--------------------------------A2D------------------------------------)


spin-orbit A A
name "<A2Delta|SOZ|A2Delta>"
spin    0.5 0.5
lambda  2  2
sigma   0.5  0.5
units  angstroms	cm-1	
factor    i  (0, 1 or i)
type  grid
<x|Lz|y>  -2i -2i
values
  0.8	1.321733129
  0.85	1.282742578
  0.9	1.247284635
  0.95	1.21388157
  1	1.181813221
  1.05	1.150546929
  1.1	1.126046011
  1.15	1.092263459
  1.2	1.056894029
  1.22	1.042132305
  1.24	1.026979835
  1.26	1.011430519
  1.28	0.995502779
  1.3	0.979238464
  1.32	0.962484591
  1.34	0.946104127
  1.36	0.93204659
  1.38	0.917204781
  1.4	0.900829728
  1.42	0.883889696
  1.44	0.869988121
  1.46	0.851766725
  1.48	0.833441292
  1.5	0.815002967
  1.52	0.796452496
  1.54	0.777796001
  1.56	0.759019452
  1.58	0.740153307
  1.6	0.721279098
  1.62	0.702480568
  1.64	0.661275637
  1.66	0.644085724
  1.68	0.627016311
  1.7	0.61007655
  1.72	0.593276896
  1.74	0.576636551
  1.76	0.560195786
  1.78	0.543920393
  1.8	0.526912821
  1.82	0.510961131
  1.84	0.49534215
  1.86	0.480006295
  1.88	0.464974682
  1.9	0.45026601
  1.92	0.435896669
  1.94	0.421658628
  1.96	0.408016804
  1.98	0.394748486
  2	0.381882937
  2.05	0.349212245
  2.1	0.320808158
  2.15	0.296119617
  2.2	0.271704533
  2.25	0.248342982
  2.3	0.228045224
  2.35	0.209626707
  2.4	0.192888305
  2.45	0.177761259
  2.5	0.16403633
  2.55	0.15158833
  2.6	0.140276001
  2.65	0.129992414
  2.7	0.1206334
  2.75	0.112109686
  2.8	0.104310445
  2.85	0.097215683
  2.9	0.090732385
  2.95	0.084797423
  3	0.079366058
  3.05	0.074388556
  3.1	0.069816308
  3.15	0.06562259
  3.2	0.061767315
  3.25	0.058218663
  3.3	0.054948363
  3.35	0.051923828
  3.4	0.049134549
  3.45	0.046557917
  3.5	0.044173633
  3.55	0.04195922
  3.6	0.039904057
  3.65	0.037992893
  3.7	0.036212884
  3.75	0.034553061
  3.8	0.033002327
  3.85	0.031553325
  3.9	0.030192831
  3.95	0.028920938
  4	0.027727093
  4.1	0.025547123
  4.2	0.023611051
  4.3	0.021880675
  4.4	0.02033143
  4.5	0.018935959
  4.6	0.017674685
  4.7	0.016527268
  4.8	0.015484151
  4.9	0.014531257
  5	0.013660006
  5.5	0.010223381
  6	0.007864972
  6.5	0.006185425
  7	0.004950841
  7.5	0.004024285
  8	0.003315234
  8.5	0.002763422
  9	0.002327571
  9.5	0.001978748
  10	0.00169626
end

(MRCI, postive at 1.5, LSX = -i LSY)
spin-orbit-x A b
name "<A2Delta|SOX|b4Pi>"
spin   0.5  1.5
lambda  2  1
sigma  0.5  1.5
units  angstroms	cm-1	
factor    i  (0, 1 or i)
type  grid
<x|Lz|y> -2i -i 
values
  0.8	0.387909039
  0.85	0.611355827
  0.9	0.87698027
  0.95	1.205000133
  1	1.626033258
  1.05	2.16848196
  1.1	2.835547175
  1.15	3.651209857
  1.2	4.524328657
  1.22	4.868105761
  1.24	5.19865306
  1.26	5.521727491
  1.28	5.820142473
  1.3	6.101522598
  1.32	6.366780629
  1.34	6.615484994
  1.36	6.847075303
  1.38	7.060280924
  1.4	7.27474966
  1.42	7.479653977
  1.44	7.725919801
  1.46	7.910240953
  1.48	8.087114003
  1.5	8.256705558
  1.52	8.420083674
  1.54	8.577298516
  1.56	8.72862844
  1.58	8.873978965
  1.6	9.013324074
  1.62	9.146799836
  1.64	9.310132388
  1.66	9.429610014
  1.68	9.543646542
  1.7	9.652224275
  1.72	9.75543284
  1.74	9.853337046
  1.76	9.960081761
  1.78	10.04780214
  1.8	10.13030606
  1.82	10.20945862
  1.84	10.28209751
  1.86	10.35013292
  1.88	10.41369071
  1.9	10.47297071
  1.92	10.52839508
  1.94	10.57962607
  1.96	10.62720366
  1.98	10.65596064
  2	10.69674173
  2.05	10.78635271
  2.1	10.87385125
  2.15	10.91806208
  2.2	10.96489461
  2.25	11.00339278
  2.3	11.01674923
  2.35	11.03964265
  2.4	11.0727207
  2.45	11.08589262
  2.5	11.09582768
  2.55	11.10281222
  2.6	11.1074401
  2.65	11.11089514
  2.7	11.11261657
  2.75	11.11331776
  2.8	11.09788656
  2.85	11.11295013
  2.9	11.11189521
  2.95	11.1262467
  3	11.12471542
  3.05	11.1077418
  3.1	11.1061355
  3.15	11.10444137
  3.2	11.10285152
  3.25	11.11670967
  3.3	11.1152212
  3.35	11.11390037
  3.4	11.11245179
  3.45	11.08069018
  3.5	11.0947987
  3.55	11.09319266
  3.6	11.07761286
  3.65	11.1065019
  3.7	11.10609698
  3.75	11.10561956
  3.8	11.10506529
  3.85	11.10471296
  3.9	11.10411924
  3.95	11.07330241
  4	11.08815911
  4.1	11.0723593
  4.2	11.07189522
  4.3	11.10210781
  4.4	11.0713415
  4.5	11.08646859
  4.6	11.08631279
  4.7	11.08623607
  4.8	11.07095183
  4.9	11.10148423
  5	11.08614539
  5.5	11.10147167
  6	11.08632021
  6.5	11.1016791
  7	11.07113106
  7.5	11.07115267
  8	11.071165
  8.5	11.07117271
  9	11.07117722
  9.5	11.0711801
  10	11.07118148
end


(MRCI)
spin-orbit-x A E
name "<A2Delta|SOX|E2Pi>"  
spin   0.5  0.5
lambda  2  1
sigma  -0.5  0.5
units  angstroms	cm-1	
factor    i  (0, 1 or i)
type  grid
<x|Lz|y> -2i -i
values
  0.8	10.12764109
  0.85	9.871460451
  0.9	9.624669582
  0.95	9.381949035
  1	9.138243197
  1.05	8.889745274
  1.1	8.637288894
  1.15	8.367023148
  1.2	8.080866566
  1.22	7.961341103
  1.24	7.838609675
  1.26	7.712203091
  1.28	7.584700738
  1.3	7.453917594
  1.32	7.316368236
  1.34	7.134212107
  1.36	6.506811635
  1.38	4.262920998
  1.4	3.074115662
  1.42	2.728513325
  1.44	2.66752636
  1.46	2.668522829
  1.48	2.704348669
  1.5	2.75518833
  1.52	2.811481926
  1.54	2.869626123
  1.56	2.926593688
  1.58	2.981181739
  1.6	3.033260971
  1.62	3.081612834
  1.64	3.140259976
  1.66	3.18028917
  1.68	3.215785876
  1.7	3.247268139
  1.72	3.274831379
  1.74	3.298089418
  1.76	3.3210309
  1.78	3.336039035
  1.8	3.346769735
  1.82	3.353635087
  1.84	3.3564121
  1.86	3.355203726
  1.88	3.350280945
  1.9	3.341300108
  1.92	3.328559312
  1.94	3.31211605
  1.96	3.29211284
  1.98	3.264855781
  2	3.237992769
  2.05	3.157241325
  2.1	3.060605243
  2.15	2.940807386
  2.2	2.809411846
  2.25	2.665939098
  2.3	2.510003308
  2.35	2.350198839
  2.4	2.188874893
  2.45	2.023713164
  2.5	1.859912388
  2.55	1.699824212
  2.6	1.545294245
  2.65	1.398150082
  2.7	1.259390803
  2.75	1.129953364
  2.8	1.009091461
  2.85	0.900298456
  2.9	0.800067485
  2.95	0.710028158
  3	0.628038422
  3.05	0.553860123
  3.1	0.488174408
  3.15	0.429676457
  3.2	0.377732848
  3.25	0.332069835
  3.3	0.291440061
  3.35	0.255552031
  3.4	0.22396587
  3.45	0.19583789
  3.5	0.171678326
  3.55	0.150341662
  3.6	0.015293729
  3.65	0.015780619
  3.7	0.016119086
  3.75	0.016222432
  3.8	0.016154738
  3.85	0.015951692
  3.9	0.015602946
  3.95	0.015264023
  4	0.014799398
  4.1	0.013834696
  4.2	0.012793743
  4.3	0.01175758
  4.4	0.010802957
  4.5	0.009890226
  4.6	0.009065056
  4.7	0.008324205
  4.8	0.007660356
  4.9	0.007056536
  5	0.006527663
  5.5	0.00460911
  6	0.003450675
  6.5	0.002677499
  7	0.002133749
  7.5	0.001732069
  8	0.001426184
  8.5	0.001188714
  9	0.001001728
  9.5	0.000852652
  10	0.000732762
end

spin-orbit-x A F
name "<A2Delta|SOZ|F2Pi>"  
spin   0.5  0.5
lambda  2  1
sigma  -0.5  0.5
units  angstroms	cm-1	
factor    i  (0, 1 or i)
type  grid
<x|Lz|y> -2i -i
values
  0.8	10.12764109
  0.85	9.871460451
  0.9	9.624669582
  0.95	9.381949035
  1	9.138243197
  1.05	8.889745274
  1.1	8.637288894
  1.15	8.367023148
  1.2	8.080866566
  1.22	7.961341103
  1.24	7.838609675
  1.26	7.712203091
  1.28	7.584700738
  1.3	7.453917594
  1.32	7.316368236
  1.34	7.134212107
  1.36	6.506811635
  1.38	4.262920998
  1.4	3.074115662
  1.42	2.728513325
  1.44	2.66752636
  1.46	2.668522829
  1.48	2.704348669
  1.5	2.75518833
  1.52	2.811481926
  1.54	2.869626123
  1.56	2.926593688
  1.58	2.981181739
  1.6	3.033260971
  1.62	3.081612834
  1.64	3.140259976
  1.66	3.18028917
  1.68	3.215785876
  1.7	3.247268139
  1.72	3.274831379
  1.74	3.298089418
  1.76	3.3210309
  1.78	3.336039035
  1.8	3.346769735
  1.82	3.353635087
  1.84	3.3564121
  1.86	3.355203726
  1.88	3.350280945
  1.9	3.341300108
  1.92	3.328559312
  1.94	3.31211605
  1.96	3.29211284
  1.98	3.264855781
  2	3.237992769
  2.05	3.157241325
  2.1	3.060605243
  2.15	2.940807386
  2.2	2.809411846
  2.25	2.665939098
  2.3	2.510003308
  2.35	2.350198839
  2.4	2.188874893
  2.45	2.023713164
  2.5	1.859912388
  2.55	1.699824212
  2.6	1.545294245
  2.65	1.398150082
  2.7	1.259390803
  2.75	1.129953364
  2.8	1.009091461
  2.85	0.900298456
  2.9	0.800067485
  2.95	0.710028158
  3	0.628038422
  3.05	0.553860123
  3.1	0.488174408
  3.15	0.429676457
  3.2	0.377732848
  3.25	0.332069835
  3.3	0.291440061
  3.35	0.255552031
  3.4	0.22396587
  3.45	0.19583789
  3.5	0.171678326
  3.55	0.150341662
  3.6	0.015293729
  3.65	0.015780619
  3.7	0.016119086
  3.75	0.016222432
  3.8	0.016154738
  3.85	0.015951692
  3.9	0.015602946
  3.95	0.015264023
  4	0.014799398
  4.1	0.013834696
  4.2	0.012793743
  4.3	0.01175758
  4.4	0.010802957
  4.5	0.009890226
  4.6	0.009065056
  4.7	0.008324205
  4.8	0.007660356
  4.9	0.007056536
  5	0.006527663
  5.5	0.00460911
  6	0.003450675
  6.5	0.002677499
  7	0.002133749
  7.5	0.001732069
  8	0.001426184
  8.5	0.001188714
  9	0.001001728
  9.5	0.000852652
  10	0.000732762
end

spin-orbit-x A H
name "<A2Delta|SOZ|H2Pi>"  
spin   0.5  0.5
lambda  2  1
sigma  -0.5  0.5
units  angstroms	cm-1	
factor    i  (0, 1 or i)
type  grid
<x|Lz|y> -2i -i
values
  0.5	0.664238605
  0.55	0.482865284
  0.6	0.393524952
  0.65	0.318404458
  0.7	0.216066874
  0.75	0.114316083
  0.8	0.009890891
  0.85	0.147691619
  0.9	0.310126565
  0.95	0.496087216
  1	0.735598571
  1.05	1.096507311
  1.1	1.097389781
  1.15	1.039935403
  1.2	1.080238614
  1.22	1.123295615
  1.24	1.186732318
  1.26	1.278603717
  1.28	1.414591294
  1.3	1.626223493
  1.32	1.97646098
  1.34	2.507153127
  1.36	3.026150094
  1.38	3.277686591
  1.4	3.360900078
  1.42	3.400936747
  1.44	3.420785842
  1.46	3.449529792
  1.48	3.48318499
  1.5	3.52110374
  1.52	3.601174793
  1.54	3.646174922
  1.56	3.694446629
  1.58	3.747642465
  1.6	3.807518547
  1.62	3.876419234
  1.64	3.958123604
  1.66	4.060812517
  1.68	4.188907164
  1.7	4.355308912
  1.72	4.571122477
  1.74	4.809474831
  1.76	4.942046484
  1.78	4.812795674
  1.8	4.513953282
  1.82	4.194985089
  1.84	3.90892052
  1.86	3.655088978
  1.88	3.428582697
  1.9	3.226318013
  1.92	3.037724093
  1.94	2.862411964
  1.96	2.698822588
  1.98	2.544195814
  2	2.398388732
  2.05	2.063580005
  2.1	1.769715205
  2.15	1.508984335
  2.2	1.281976711
  2.25	1.085471093
  2.3	0.915430904
  2.35	0.771230824
  2.4	0.65116198
  2.45	0.552276067
  2.5	0.471093903
  2.55	0.4071794
  2.6	0.357736987
  2.65	0.324225403
  2.7	0.310826783
  2.75	0.321254141
  2.8	0.349277301
  2.85	0.406107762
  2.9	0.508928541
  2.95	0.639994236
  3	0.763783978
  3.05	0.919312609
  3.1	0.907551216
  3.15	0.890257946
  3.2	0.86880084
  3.25	0.853856578
  3.3	0.838588192
  3.35	0.815967073
  3.4	0.796568084
  3.45	0.780868338
  3.5	0.761389935
  3.55	0.739121352
  3.6	0.720435164
  3.65	0.702333225
  3.7	0.684247735
  3.75	0.744760537
  3.8	0.725819833
  3.85	0.706277168
  3.9	0.688307816
  3.95	0.668715819
  4	0.651559408
  4.1	0.628109091
  4.2	0.598730935
  4.3	0.570838401
  4.4	0.544936937
  4.5	0.521975273
  4.6	0.500889965
  4.7	0.481241483
  4.8	0.46268382
  4.9	0.444362866
  5	0.425979334
  5.5	0.312446963
  6	0.162505025
  6.5	0.063727099
  7	0.022311632
  7.5	0.005781552
end

(-----------------------------------------X2P------------------------------------)


(5Z, negative at r=1.5)
spin-orbit-x X A
name "<X2Pi|SOX|A2Delta>"
spin   0.5  0.5
lambda  1  2
sigma  -0.5  0.5
units  angstroms	cm-1	
factor    i  (0, 1 or i)
type  grid
<x|Lz|y> -i -2i
values
  0.8	8.657159408
  0.85	8.492710104
  0.9	8.346030923
  0.95	8.213878958
  1	8.094467058
  1.05	7.986742973
  1.1	7.880557371
  1.15	7.792711017
  1.2	7.714578728
  1.22	7.685975467
  1.24	7.658888931
  1.26	7.633370204
  1.28	7.609447325
  1.3	7.587197961
  1.32	7.566636378
  1.34	7.547918076
  1.36	7.530951276
  1.38	7.516952313
  1.4	7.503666486
  1.42	7.492441884
  1.44	7.498543356
  1.46	7.490564559
  1.48	7.484647925
  1.5	7.480734209
  1.52	7.478778647
  1.54	7.478712721
  1.56	7.480450558
  1.58	7.483916735
  1.6	7.489021536
  1.62	7.49567533
  1.64	7.51348138
  1.66	7.52238167
  1.68	7.532664569
  1.7	7.544260825
  1.72	7.557179704
  1.74	7.571346969
  1.76	7.58674368
  1.78	7.603346902
  1.8	7.621137625
  1.82	7.64160296
  1.84	7.661621472
  1.86	7.682781394
  1.88	7.705072186
  1.9	7.728453617
  1.92	7.75290238
  1.94	7.778441251
  1.96	7.804927222
  1.98	7.832369338
  2	7.860717639
  2.05	7.934782173
  2.1	8.013421273
  2.15	8.095072109
  2.2	8.178184153
  2.25	8.261102943
  2.3	8.342824704
  2.35	8.421773725
  2.4	8.496815363
  2.45	8.567021547
  2.5	8.631784299
  2.55	8.690676009
  2.6	8.74484217
  2.65	8.792135501
  2.7	8.834003137
  2.75	8.870635351
  2.8	8.902582742
  2.85	8.930325757
  2.9	8.95434114
  2.95	8.975086858
  3	8.992980073
  3.05	9.008412742
  3.1	9.021720753
  3.15	9.033202532
  3.2	9.043118701
  3.25	9.051691821
  3.3	9.05906688
  3.35	9.065906573
  3.4	9.07148893
  3.45	9.076340276
  3.5	9.080561289
  3.55	9.084238089
  3.6	9.087443996
  3.65	9.090255871
  3.7	9.092698974
  3.75	9.094860084
  3.8	9.096729753
  3.85	9.098368086
  3.9	9.09982891
  3.95	9.101087059
  4	9.102190693
  4.1	9.104010521
  4.2	9.105419693
  4.3	9.106623036
  4.4	9.10746404
  4.5	9.108116606
  4.6	9.108627266
  4.7	9.109026486
  4.8	9.109341666
  4.9	9.109592679
  5	9.10978776
  5.5	9.110306833
  6	9.110485398
  6.5	9.110587759
  7	9.110625102
  7.5	9.11064392
  8	9.110654189
  8.5	9.110660378
  9	9.110664535
  9.5	9.110667299
  10	9.110668894
end

(ap5z0dk r-p)
spin-orbit X E
name "<X2Pi|SOZ|E2Pi>"
spin    0.5  0.5
lambda  1  1
sigma   0.5  0.5
units  angstroms	cm-1	
factor    i  (0, 1 or i)
type  grid
<x|Lz|y>  -i -i
values
  0.8	-4.356802849
  0.85	-4.197031911
  0.9	-4.038111661
  0.95	-3.880747346
  1	-3.72534896
  1.05	-3.57240152
  1.1	-3.401925792
  1.15	-3.259516091
  1.2	-3.116174583
  1.22	-3.062609233
  1.24	-3.008511161
  1.26	-2.955498851
  1.28	-2.899279946
  1.3	-2.84212585
  1.32	-2.775743122
  1.34	-2.672686791
  1.36	-2.306875457
  1.38	-1.075081339
  1.4	-0.307514194
  1.42	0.083898544
  1.44	0.367980813
  1.46	0.56649049
  1.48	0.730501095
  1.5	0.873458334
  1.52	1.003319367
  1.54	1.125146308
  1.56	1.240373554
  1.58	1.350884719
  1.6	1.459295228
  1.62	1.565181232
  1.64	1.669771684
  1.66	1.775133204
  1.68	1.879712327
  1.7	1.984817248
  1.72	2.090832643
  1.74	2.197718284
  1.76	2.306016047
  1.78	2.415439756
  1.8	2.526353475
  1.82	2.638974167
  1.84	2.75332147
  1.86	2.869376191
  1.88	2.987557984
  1.9	3.107318259
  1.92	3.228935309
  1.94	3.352379477
  1.96	3.477649754
  1.98	3.604676014
  2	3.733385409
  2.05	4.062476571
  2.1	4.399113983
  2.15	4.741078921
  2.2	5.084939927
  2.25	5.426816601
  2.3	5.762308424
  2.35	6.087409196
  2.4	6.398290295
  2.45	6.691820921
  2.5	6.965208123
  2.55	7.216904961
  2.6	7.443588871
  2.65	7.650009505
  2.7	7.834331813
  2.75	7.997786148
  2.8	8.141738399
  2.85	8.26782065
  2.9	8.377767294
  2.95	8.473302987
  3	8.556085611
  3.05	8.627665306
  3.1	8.689437334
  3.15	8.742724528
  3.2	8.788631603
  3.25	8.82815574
  3.3	8.862044513
  3.35	8.891307106
  3.4	8.916480208
  3.45	8.938129851
  3.5	8.956748461
  3.55	8.972759378
  3.6	8.986526414
  3.65	8.998492216
  3.7	9.008667794
  3.75	9.017404391
  3.8	9.02492364
  3.85	9.031384637
  3.9	9.036903882
  3.95	9.041676194
  4	9.045776004
  4.1	9.052318918
  4.2	9.057138607
  4.3	9.060610163
  4.4	9.063216479
  4.5	9.065131863
  4.6	9.066536286
  4.7	9.067565598
  4.8	9.068319144
  4.9	9.068867011
  5	9.069272253
  5.5	9.070151231
  6	9.070349776
  6.5	9.070354646
  7	9.070356903
  7.5	9.070361368
  8	9.070365345
  8.5	9.07036977
  9	9.070376072
  9.5	9.070385573
  10	9.070399027
end


spin-orbit X b
name "<X2Pi|SOZ|b4Pi>"
spin    0.5  1.5
lambda  1  1
sigma   0.5  0.5
units  angstroms	cm-1	
factor    i  (0, 1 or i)
type  grid
<x|Lz|y>  -i -i
values
  0.8	-0.171003811
  0.85	-0.217127661
  0.9	-0.25396928
  0.95	-0.283789122
  1	-0.310686673
  1.05	-0.337966525
  1.1	-0.367231116
  1.15	-0.383401868
  1.2	-0.385114055
  1.22	-0.380690161
  1.24	-0.373312115
  1.26	-0.363266138
  1.28	-0.350815815
  1.3	-0.336360009
  1.32	-0.320384368
  1.34	-0.303876146
  1.36	-0.291651686
  1.38	-0.271732293
  1.4	-0.248364168
  1.42	-0.22339846
  1.44	-0.225108803
  1.46	-0.193709985
  1.48	-0.160945084
  1.5	-0.12661629
  1.52	-0.090765012
  1.54	-0.053310542
  1.56	-0.014351983
  1.58	0.025936158
  1.6	0.067356941
  1.62	0.109846337
  1.64	0.169737627
  1.66	0.214128292
  1.68	0.26017096
  1.7	0.308091298
  1.72	0.358081013
  1.74	0.410237621
  1.76	0.4646482
  1.78	0.521366203
  1.8	0.580438209
  1.82	0.642585423
  1.84	0.706382137
  1.86	0.772594787
  1.88	0.841243588
  1.9	0.912309484
  1.92	0.985784108
  1.94	1.061698923
  1.96	1.139971171
  1.98	1.22059829
  2	1.303538608
  2.05	1.522099364
  2.1	1.752152941
  2.15	1.99362428
  2.2	2.244173918
  2.25	2.501461533
  2.3	2.762145449
  2.35	3.023407559
  2.4	3.282099113
  2.45	3.535063669
  2.5	3.779580079
  2.55	4.013200201
  2.6	4.233204521
  2.65	4.439786934
  2.7	4.631297644
  2.75	4.807329944
  2.8	4.967941118
  2.85	5.11349259
  2.9	5.244617572
  2.95	5.362134854
  3	5.466966933
  3.05	5.560109696
  3.1	5.642578967
  3.15	5.715357334
  3.2	5.779411915
  3.25	5.835646316
  3.3	5.884921467
  3.35	5.927984882
  3.4	5.965567268
  3.45	5.998314667
  3.5	6.02680143
  3.55	6.051548974
  3.6	6.073019157
  3.65	6.09160835
  3.7	6.107705557
  3.75	6.121613456
  3.8	6.133624184
  3.85	6.143980414
  3.9	6.152882312
  3.95	6.160553994
  4	6.167145104
  4.1	6.177642572
  4.2	6.185322128
  4.3	6.190874105
  4.4	6.194893063
  4.5	6.197746013
  4.6	6.199758523
  4.7	6.201145913
  4.8	6.202077329
  4.9	6.202671672
  5	6.203030437
  5.5	6.203064843
  6	6.202287104
  6.5	6.201544557
  7	6.200966754
  7.5	6.200528118
  8	6.200191727
  8.5	6.199929814
  9	6.199723077
  9.5	6.199557455
  10	6.199423532
end

spin-orbit X a
name "<X2Pi|SOX|a4Sigma->"
spin    0.5  1.5
lambda  1  0
sigma   0.5  1.5
units  angstroms	cm-1	
factor    i  (0, 1 or i)
type  grid
<x|Lz|y>  -i 0
values
  0.8	-10.74605481
  0.85	-10.5498843
  0.9	-10.37237299
  0.95	-10.20730416
  1	-10.05178612
  1.05	-9.905034681
  1.1	-9.782742744
  1.15	-9.649913822
  1.2	-9.521731901
  1.22	-9.472272569
  1.24	-9.423842366
  1.26	-9.376358104
  1.28	-9.329842438
  1.3	-9.284481312
  1.32	-9.240500736
  1.34	-9.197385208
  1.36	-9.15381194
  1.38	-9.10891261
  1.4	-9.070272267
  1.42	-9.033649181
  1.44	-9.01322604
  1.46	-8.979322186
  1.48	-8.947279783
  1.5	-8.917037227
  1.52	-8.888489064
  1.54	-8.861539102
  1.56	-8.836014581
  1.58	-8.811708644
  1.6	-8.788347423
  1.62	-8.765640709
  1.64	-8.759543159
  1.66	-8.736581806
  1.68	-8.713632173
  1.7	-8.690499406
  1.72	-8.667069302
  1.74	-8.64311464
  1.76	-8.618541482
  1.78	-8.593187031
  1.8	-8.566922657
  1.82	-8.541564651
  1.84	-8.513015651
  1.86	-8.483264147
  1.88	-8.452284661
  1.9	-8.419928293
  1.92	-8.386199146
  1.94	-8.351108306
  1.96	-8.314561105
  1.98	-8.27659233
  2	-8.237211974
  2.05	-8.133316337
  2.1	-8.020172127
  2.15	-7.899209856
  2.2	-7.771185549
  2.25	-7.637113237
  2.3	-7.498282893
  2.35	-7.356201222
  2.4	-7.21259135
  2.45	-7.069742706
  2.5	-6.928318787
  2.55	-6.790514813
  2.6	-6.658577652
  2.65	-6.532381952
  2.7	-6.413742641
  2.75	-6.303006056
  2.8	-6.200725091
  2.85	-6.107035419
  2.9	-6.021849523
  2.95	-5.944911407
  3	-5.87583178
  3.05	-5.814137785
  3.1	-5.759303603
  3.15	-5.71079132
  3.2	-5.667976826
  3.25	-5.630342712
  3.3	-5.59723867
  3.35	-5.568418038
  3.4	-5.543288034
  3.45	-5.5214226
  3.5	-5.502435044
  3.55	-5.485977483
  3.6	-5.471735065
  3.65	-5.459488354
  3.7	-5.448865747
  3.75	-5.439727874
  3.8	-5.431852602
  3.85	-5.42508624
  3.9	-5.419295801
  3.95	-5.414317643
  4	-5.410056103
  4.1	-5.403302571
  4.2	-5.398396657
  4.3	-5.394923999
  4.4	-5.392384971
  4.5	-5.390580662
  4.6	-5.389315403
  4.7	-5.388367105
  4.8	-5.387850701
  4.9	-5.387465151
  5	-5.387224462
  5.5	-5.387069308
  6	-5.387403524
  6.5	-5.387738304
  7	-5.387998435
  7.5	-5.388195284
  8	-5.388345035
  8.5	-5.38846094
  9	-5.388551959
  9.5	-5.388624408
  10	-5.388682481
end

spin-orbit X c
name "<X2Pi|SOX|c4Sigma->"
spin    0.5  1.5
lambda  1  0
sigma   0.5  1.5
units  angstroms	cm-1	
factor    i  (0, 1 or i)
type  grid
<x|Lz|y>  -i 0
values
  0.8	3.213052912
  0.85	3.197509321
  0.9	3.183155647
  0.95	3.168526435
  1	3.151229793
  1.05	3.107298818
  1.1	5.046624191
  1.15	5.02619771
  1.2	4.89885497
  1.22	4.835670981
  1.24	4.769698782
  1.26	4.698878197
  1.28	4.62599952
  1.3	4.549774676
  1.32	4.470397957
  1.34	4.388406486
  1.36	4.301817606
  1.38	4.213761329
  1.4	4.125255538
  1.42	4.0354242
  1.44	3.958139173
  1.46	3.86249803
  1.48	3.765127482
  1.5	3.665758695
  1.52	3.564973467
  1.54	3.462890073
  1.56	3.358984016
  1.58	3.253649551
  1.6	3.146893505
  1.62	3.038976885
  1.64	2.960410052
  1.66	2.848479642
  1.68	2.736161092
  1.7	2.623663619
  1.72	2.511326536
  1.74	2.399439917
  1.76	2.288316094
  1.78	2.178266728
  1.8	2.069631026
  1.82	1.963277663
  1.84	1.858272893
  1.86	1.755581595
  1.88	1.655480288
  1.9	1.558237246
  1.92	1.464060287
  1.94	1.373151378
  1.96	1.285640458
  1.98	1.201666311
  2	1.121305976
  2.05	0.938157202
  2.1	0.776540904
  2.15	0.637735648
  2.2	0.519844732
  2.25	0.421181989
  2.3	0.339172347
  2.35	0.271883443
  2.4	0.217274873
  2.45	0.173162007
  2.5	0.138150617
  2.55	0.11037475
  2.6	0.088509943
  2.65	0.071465839
  2.7	0.058123674
  2.75	0.047716596
  2.8	0.039560993
  2.85	0.033154753
  2.9	0.028083462
  2.95	0.024033938
  3	0.020763428
  3.05	0.018089912
  3.1	0.015877278
  3.15	0.013995536
  3.2	0.012424222
  3.25	0.01107574
  3.3	0.009905459
  3.35	0.008874806
  3.4	0.007965182
  3.45	0.007157903
  3.5	0.006438407
  3.55	0.00579577
  3.6	0.005221024
  3.65	0.004688001
  3.7	0.004226562
  3.75	0.003814084
  3.8	0.003443451
  3.85	0.003111723
  3.9	0.002812967
  3.95	0.002545052
  4	0.002306503
  4.1	0.001896207
  4.2	0.001566662
  4.3	0.001290516
  4.4	0.001071978
  4.5	0.000893159
  4.6	0.000746911
  4.7	0.000624757
  4.8	0.000525119
  4.9	0.000442801
  5	0.000374061
  5.5	0.000169308
  6	8.4255E-05
  6.5	4.47478E-05
  7	2.49928E-05
  7.5	1.44939E-05
  8	8.6802E-06
  8.5	5.37983E-06
  9	3.42125E-06
  9.5	2.37603E-06
  10	1.74371E-06
end

spin-orbit X B
name "<X2Pi|SOX|B2Sigma->"
spin    0.5  0.5
lambda  1  0
sigma   -0.5  0.5
units  angstroms	cm-1	
factor    i  (0, 1 or i)
type  grid
<x|Lz|y>  -i 0
values
  0.8	-3.942137616
  0.85	-3.858892011
  0.9	-3.785603378
  0.95	-3.720862312
  1	-3.664147809
  1.05	-3.615214231
  1.1	-3.590822216
  1.15	-3.555912704
  1.2	-3.527589896
  1.22	-3.518085282
  1.24	-3.509711138
  1.26	-3.502552373
  1.28	-3.49670509
  1.3	-3.492254932
  1.32	-3.489324665
  1.34	-3.487596123
  1.36	-3.485224172
  1.38	-3.484203943
  1.4	-3.488183118
  1.42	-3.494647315
  1.44	-3.513832627
  1.46	-3.524484805
  1.48	-3.537521095
  1.5	-3.553020465
  1.52	-3.570963805
  1.54	-3.591428463
  1.56	-3.614434769
  1.58	-3.639960482
  1.6	-3.667925793
  1.62	-3.69824075
  1.64	-3.754947854
  1.66	-3.788692417
  1.68	-3.824705607
  1.7	-3.863011743
  1.72	-3.903660824
  1.74	-3.946662145
  1.76	-3.992042269
  1.78	-4.039819019
  1.8	-4.090008351
  1.82	-4.143751345
  1.84	-4.198696192
  1.86	-4.256061481
  1.88	-4.315823282
  1.9	-4.377985787
  1.92	-4.442511511
  1.94	-4.509382686
  1.96	-4.578512115
  1.98	-4.649868876
  2	-4.723389776
  2.05	-4.917712418
  2.1	-5.121853192
  2.15	-5.33558769
  2.2	-5.556359502
  2.25	-5.781756124
  2.3	-6.008349673
  2.35	-6.233559097
  2.4	-6.454558479
  2.45	-6.668631249
  2.5	-6.873560057
  2.55	-7.067443982
  2.6	-7.249646543
  2.65	-7.417926857
  2.7	-7.572561134
  2.75	-7.713516777
  2.8	-7.841115285
  2.85	-7.955898369
  2.9	-8.058609215
  2.95	-8.150089991
  3	-8.231239313
  3.05	-8.302978297
  3.1	-8.366197992
  3.15	-8.421786432
  3.2	-8.470549799
  3.25	-8.513244509
  3.3	-8.550556785
  3.35	-8.583175366
  3.4	-8.611576071
  3.45	-8.636309351
  3.5	-8.657828516
  3.55	-8.676535638
  3.6	-8.692785656
  3.65	-8.706874276
  3.7	-8.719115604
  3.75	-8.729753696
  3.8	-8.738955392
  3.85	-8.746929476
  3.9	-8.753860645
  3.95	-8.759842643
  4	-8.765022061
  4.1	-8.773389625
  4.2	-8.779662863
  4.3	-8.78450534
  4.4	-8.788029611
  4.5	-8.790673321
  4.6	-8.792667046
  4.7	-8.794170864
  4.8	-8.795309927
  4.9	-8.796181033
  5	-8.796840642
  5.5	-8.798474893
  6	-8.799009008
  6.5	-8.799274083
  7	-8.799413576
  7.5	-8.799506675
  8	-8.799573599
  8.5	-8.799624102
  9	-8.799663658
  9.5	-8.79969497
  10	-8.799719954
end


(--------------------------------------------------------------PAI-PAI------------------------------------)


spin-orbit X X
name "<X2Pi|LSZ|X2Pi>"     
spin 0.5 0.5
sigma 0.5 0.5
lambda 1 1
<x|Lz|y>  -i -i
units angstroms cm-1
type grid
factor i
values
  0.8	-13.37165251
  0.85	-13.34283983
  0.9	-13.33983051
  0.95	-13.35712355
  1	-13.39117916
  1.05	-13.43982093
  1.1	-13.49945755
  1.15	-13.57076911
  1.2	-13.65174429
  1.22	-13.68622889
  1.24	-13.72165612
  1.26	-13.75777278
  1.28	-13.79437073
  1.3	-13.83123752
  1.32	-13.86841727
  1.34	-13.90507628
  1.36	-13.94038529
  1.38	-13.97144914
  1.4	-14.00567806
  1.42	-14.03938204
  1.44	-14.08288903
  1.46	-14.11433336
  1.48	-14.1447845
  1.5	-14.17429911
  1.52	-14.20274979
  1.54	-14.23020069
  1.56	-14.25666974
  1.58	-14.28201355
  1.6	-14.30591335
  1.62	-14.32799645
  1.64	-14.37733485
  1.66	-14.39347375
  1.68	-14.40692964
  1.7	-14.41768706
  1.72	-14.42540596
  1.74	-14.43018372
  1.76	-14.43188992
  1.78	-14.4305054
  1.8	-14.42593257
  1.82	-14.41997773
  1.84	-14.40875334
  1.86	-14.39409542
  1.88	-14.37590442
  1.9	-14.35415356
  1.92	-14.32874748
  1.94	-14.29965511
  1.96	-14.26672927
  1.98	-14.22995973
  2	-14.18929911
  2.05	-14.07448271
  2.1	-13.93043138
  2.15	-13.7618682
  2.2	-13.56974317
  2.25	-13.35654431
  2.3	-13.12357676
  2.35	-12.87486116
  2.4	-12.61432121
  2.45	-12.34635833
  2.5	-12.0753907
  2.55	-11.80582418
  2.6	-11.5379168
  2.65	-11.28282657
  2.7	-11.03928494
  2.75	-10.80987844
  2.8	-10.5958156
  2.85	-10.39792112
  2.9	-10.21645804
  2.95	-10.05125652
  3	-9.901803611
  3.05	-9.767344055
  3.1	-9.646894933
  3.15	-9.539565078
  3.2	-9.444218736
  3.25	-9.359787102
  3.3	-9.284943008
  3.35	-9.219275917
  3.4	-9.161556331
  3.45	-9.11091404
  3.5	-9.066556093
  3.55	-9.027758752
  3.6	-8.993868594
  3.65	-8.964253201
  3.7	-8.938471969
  3.75	-8.916001801
  3.8	-8.896463756
  3.85	-8.879471474
  3.9	-8.864642378
  3.95	-8.851818666
  4	-8.840686773
  4.1	-8.822643176
  4.2	-8.809067341
  4.3	-8.798725292
  4.4	-8.791061563
  4.5	-8.785305562
  4.6	-8.780974041
  4.7	-8.777713628
  4.8	-8.775252863
  4.9	-8.773389745
  5	-8.771977378
  5.5	-8.768560565
  6	-8.767500867
  6.5	-8.767044445
  7	-8.766790812
  7.5	-8.766622474
  8	-8.766499291
  8.5	-8.766405041
  9	-8.766331292
  9.5	-8.766273537
  10	-8.766227182
end

spin-orbit E E
name "<E2Pi|LSZ|E2Pi>"     
spin 0.5 0.5
sigma 0.5 0.5
lambda 1 1
<x|Lz|y>  -i -i
units angstroms cm-1
type grid
factor i
values
  0.8	14.09493436
  0.85	13.99569487
  0.9	13.91013645
  0.95	13.83264255
  1	13.75909588
  1.05	13.68685841
  1.1	13.55949346
  1.15	13.49108926
  1.2	13.41744168
  1.22	13.38414262
  1.24	13.34811549
  1.26	13.30534148
  1.28	13.25043334
  1.3	13.1691487
  1.32	13.02181942
  1.34	12.60530201
  1.36	10.52381957
  1.38	5.765220843
  1.4	4.878173802
  1.42	5.007184181
  1.44	5.197943707
  1.46	5.352021723
  1.48	5.458449421
  1.5	5.530262706
  1.52	5.576666208
  1.54	5.605073596
  1.56	5.620160142
  1.58	5.625253063
  1.6	5.622825772
  1.62	5.614363941
  1.64	5.590618387
  1.66	5.57469231
  1.68	5.555667161
  1.7	5.534117185
  1.72	5.510503625
  1.74	5.484857049
  1.76	5.457303268
  1.78	5.428107724
  1.8	5.397206345
  1.82	5.365523816
  1.84	5.331108624
  1.86	5.294908082
  1.88	5.256868179
  1.9	5.216802812
  1.92	5.174695298
  1.94	5.130465181
  1.96	5.08399383
  1.98	5.035205623
  2	4.984011267
  2.05	4.846135484
  2.1	4.690324304
  2.15	4.517908643
  2.2	4.329122417
  2.25	4.12480305
  2.3	3.90605443
  2.35	3.67541109
  2.4	3.435847569
  2.45	3.19098009
  2.5	2.94453139
  2.55	2.700221364
  2.6	2.460731847
  2.65	2.230764507
  2.7	2.011811837
  2.75	1.805898715
  2.8	1.61417385
  2.85	1.437307484
  2.9	1.275484003
  2.95	1.128494593
  3	0.995826076
  3.05	0.876746875
  3.1	0.770409773
  3.15	0.675801118
  3.2	0.59195895
  3.25	0.517895123
  3.3	0.45260938
  3.35	0.395280761
  3.4	0.34500869
  3.45	0.301006745
  3.5	0.262554225
  3.55	0.228998001
  3.6	0.199749934
  3.65	0.174337599
  3.7	0.152177314
  3.75	0.132919216
  3.8	0.116183
  3.85	0.101651169
  3.9	0.089051987
  3.95	0.0781048
  4	0.068607872
  4.1	0.053222956
  4.2	0.04164086
  4.3	0.032908334
  4.4	0.026319274
  4.5	0.021328011
  4.6	0.017531107
  4.7	0.014628111
  4.8	0.01239355
  4.9	0.010661613
  5	0.009302693
  5.5	0.005599255
  6	0.004011563
  6.5	0.003099012
  7	0.002467156
  7.5	0.002001023
  8	0.001645817
  8.5	0.001369417
  9	0.001150358
  9.5	0.000974622
  10	0.000831398
end

spin-orbit F F
name "<F2Pi|LSZ|F2Pi>"     
spin 0.5 0.5
sigma 0.5 0.5
lambda 1 1
<x|Lz|y>  -i -i
units angstroms cm-1
type grid
factor i
values
  0.5	-4.824478402
  0.55	-5.26844462
  0.6	-5.486968415
  0.65	-5.586717884
  0.7	-5.608929762
  0.75	-5.554921356
  0.8	-5.448830092
  0.85	-5.33138534
  0.9	-5.261103338
  0.95	-5.36075916
  1	-6.0465548
  1.05	-9.259336869
  1.1	-10.58119236
  1.15	-9.750944689
  1.2	-8.694780936
  1.22	-8.072264843
  1.24	-7.245683241
  1.26	-6.144705633
  1.28	-4.709708823
  1.3	-2.938291856
  1.32	-0.916415145
  1.34	1.28201361
  1.36	4.745457513
  1.38	10.78517134
  1.4	12.49603858
  1.42	12.81834786
  1.44	12.84860157
  1.46	12.85222992
  1.48	12.82397739
  1.5	12.7764751
  1.52	12.76023948
  1.54	12.68036966
  1.56	12.58213834
  1.58	12.46021024
  1.6	12.30617157
  1.62	12.10475737
  1.64	11.82944391
  1.66	11.43619878
  1.68	10.81908551
  1.7	9.781845553
  1.72	7.892165411
  1.74	4.363016193
  1.76	-1.223378476
  1.78	-6.98209804
  1.8	-10.72892203
  1.82	-12.734638
  1.84	-13.82975315
  1.86	-14.48230223
  1.88	-14.91408405
  1.9	-15.2351672
  1.92	-15.48152879
  1.94	-15.68675559
  1.96	-15.86804303
  1.98	-16.03125738
  2	-16.18146189
  2.05	-16.52276463
  2.1	-16.83007248
  2.15	-17.11256762
  2.2	-17.37154894
  2.25	-17.60530827
  2.3	-17.81599701
  2.35	-18.0013242
  2.4	-18.17268495
  2.45	-18.3234271
  2.5	-18.45879512
  2.55	-18.58097658
  2.6	-18.69170252
  2.65	-18.79289866
  2.7	-18.87460284
  2.75	-18.96621857
  2.8	-19.04187912
  2.85	-19.10118012
  2.9	-19.16424429
  2.95	-19.22185741
  3	-19.28381193
  3.05	-19.28432877
  3.1	-19.32888324
  3.15	-19.3695944
  3.2	-19.40665697
  3.25	-19.44047834
  3.3	-19.47128528
  3.35	-19.49923702
  3.4	-19.52454584
  3.45	-19.54733586
  3.5	-19.56784924
  3.55	-19.58621031
  3.6	-19.60246986
  3.65	-19.61679055
  3.7	-19.6292488
  3.75	-19.63988572
  3.8	-19.64875859
  3.85	-19.65590249
  3.9	-19.66134247
  3.95	-19.66514053
  4	-19.66712812
  4.1	-19.66039598
  4.2	-19.6515113
  4.3	-19.63421432
  4.4	-19.60729122
  4.5	-19.56847608
  4.6	-19.51514387
  4.7	-19.44337203
  4.8	-19.34855902
  4.9	-19.22437895
  5	-19.06282385
  5.5	-17.47845036
  6	-15.1414146
  6.5	-13.63760207
  7	-12.97967761
  7.5	-12.71903898
end

spin-orbit H H
name "<H2Pi|LSZ|H2Pi>"     
spin 0.5 0.5
sigma 0.5 0.5
lambda 1 1
<x|Lz|y>  -i -i
units angstroms cm-1
type grid
factor i
values
  0.5	-8.348911489
  0.55	-7.689992129
  0.6	-7.243154703
  0.65	-7.04214295
  0.7	-7.039462676
  0.75	-7.150179709
  0.8	-7.313994499
  0.85	-7.479997032
  0.9	-7.581071196
  0.95	-7.488444728
  1	-6.766471102
  1.05	-3.436253745
  1.1	-1.859103832
  1.15	-2.171139532
  1.2	-2.174659178
  1.22	-2.110207196
  1.24	-2.01027911
  1.26	-1.869959233
  1.28	-1.684853558
  1.3	-1.471126522
  1.32	-1.371600667
  1.34	-2.117152814
  1.36	-4.717567063
  1.38	-7.768915599
  1.4	-9.852747961
  1.42	-11.11367248
  1.44	-12.76424187
  1.46	-13.12154997
  1.48	-13.36876935
  1.5	-13.55065324
  1.52	-13.75774644
  1.54	-13.83880768
  1.56	-13.8979174
  1.58	-13.92903668
  1.6	-13.91873601
  1.62	-13.86152196
  1.64	-13.7312101
  1.66	-13.48567153
  1.68	-13.02344566
  1.7	-12.14720998
  1.72	-10.42206219
  1.74	-7.068942535
  1.76	-1.66165331
  1.78	3.906423727
  1.8	7.447492463
  1.82	9.236696266
  1.84	10.10023705
  1.86	10.50917771
  1.88	10.68262369
  1.9	10.72890394
  1.92	10.68455547
  1.94	10.5831699
  1.96	10.43970534
  1.98	10.26303643
  2	10.05833833
  2.05	9.446598858
  2.1	8.720791672
  2.15	7.909308901
  2.2	7.042603521
  2.25	6.154216872
  2.3	5.272416995
  2.35	4.424835629
  2.4	3.63306505
  2.45	2.905713195
  2.5	2.251430152
  2.55	1.667482179
  2.6	1.154973241
  2.65	0.701376418
  2.7	0.271488502
  2.75	-0.122394119
  2.8	-0.507017708
  2.85	-0.879744185
  2.9	-1.146604806
  2.95	-1.065192199
  3	-0.454420974
  3.05	2.042032045
  3.1	2.258433463
  3.15	2.389994059
  3.2	2.462987308
  3.25	2.504221823
  3.3	2.531338282
  3.35	2.550367993
  3.4	2.562824557
  3.45	2.569387399
  3.5	2.580924515
  3.55	2.584768666
  3.6	2.589014639
  3.65	2.591202855
  3.7	2.595116762
  3.75	2.601116537
  3.8	2.605229185
  3.85	2.607779831
  3.9	2.613937075
  3.95	2.634412539
  4	2.640534292
  4.1	2.563776755
  4.2	2.570943369
  4.3	2.585972522
  4.4	2.609242262
  4.5	2.641835044
  4.6	2.679014425
  4.7	2.72904133
  4.8	2.79833863
  4.9	2.870950426
  5	2.950986749
  5.5	3.025446621
  6	1.998561359
  6.5	0.921143672
  7	0.372085138
  7.5	0.145580016
end


spin-orbit b b
name "<b4Pi|LSZ|b4Pi>"     
spin 1.5 1.5
sigma 1.5 1.5
lambda 1 1
<x|Lz|y>  -i -i
units angstroms cm-1
type grid
factor i
values
  0.8	-16.76554488
  0.85	-16.65488125
  0.9	-16.55020995
  0.95	-16.43891832
  1	-16.29979007
  1.05	-16.10406753
  1.1	-15.83096228
  1.15	-15.40150456
  1.2	-14.82649497
  1.22	-14.56883733
  1.24	-14.30623313
  1.26	-14.04601698
  1.28	-13.7968901
  1.3	-13.56425986
  1.32	-13.35289966
  1.34	-13.16939691
  1.36	-13.02274565
  1.38	-12.87850223
  1.4	-12.74805687
  1.42	-12.63621157
  1.44	-12.62712686
  1.46	-12.54231974
  1.48	-12.47169441
  1.5	-12.41408426
  1.52	-12.36717759
  1.54	-12.33019816
  1.56	-12.30191313
  1.58	-12.28270202
  1.6	-12.27092534
  1.62	-12.26605643
  1.64	-12.36083061
  1.66	-12.3586549
  1.68	-12.36064972
  1.7	-12.36623315
  1.72	-12.37444682
  1.74	-12.38470761
  1.76	-12.39654918
  1.78	-12.40960894
  1.8	-12.42359767
  1.82	-12.43993511
  1.84	-12.45505811
  1.86	-12.47052968
  1.88	-12.48632976
  1.9	-12.50231358
  1.92	-12.51826552
  1.94	-12.53450908
  1.96	-12.55062915
  1.98	-12.5666949
  2	-12.58260908
  2.05	-12.62662562
  2.1	-12.66446586
  2.15	-12.70082742
  2.2	-12.73519542
  2.25	-12.76814417
  2.3	-12.79850918
  2.35	-12.8269437
  2.4	-12.85354463
  2.45	-12.87821129
  2.5	-12.90111248
  2.55	-12.92228442
  2.6	-12.94183645
  2.65	-12.95995093
  2.7	-12.9765451
  2.75	-12.99178413
  2.8	-13.00575623
  2.85	-13.01853974
  2.9	-13.03021696
  2.95	-13.04087157
  3	-13.05057825
  3.05	-13.05941718
  3.1	-13.06745616
  3.15	-13.0747517
  3.2	-13.08137192
  3.25	-13.08736043
  3.3	-13.0927793
  3.35	-13.09767793
  3.4	-13.10210664
  3.45	-13.10611859
  3.5	-13.10973192
  3.55	-13.11299567
  3.6	-13.11594288
  3.65	-13.11859744
  3.7	-13.12099213
  3.75	-13.12315791
  3.8	-13.1251077
  3.85	-13.12686808
  3.9	-13.12845912
  3.95	-13.12989677
  4	-13.13119761
  4.1	-13.13344559
  4.2	-13.13529804
  4.3	-13.13683405
  4.4	-13.13812148
  4.5	-13.13919796
  4.6	-13.14010361
  4.7	-13.1408782
  4.8	-13.14155093
  4.9	-13.14212823
  5	-13.14263497
  5.5	-13.14444191
  6	-13.14560256
  6.5	-13.14641642
  7	-13.14701456
  7.5	-13.14747221
  8	-13.14782442
  8.5	-13.14809892
  9	-13.14831507
  9.5	-13.14848685
  10	-13.14862571
end

(--------------------------------------------------------------C2S+------------------------------------)

spin-orbit C a
name "<C2Sigma+|SOZ|a4Sigma->"
spin    0.5 1.5
lambda  0  0
sigma   0.5  0.5
units  angstroms	cm-1	
factor    i  (0, 1 or i)
type  grid
<x|Lz|y>  0 0
values
  0.8	23.13986357
  0.85	22.95288313
  0.9	22.80674917
  0.95	22.69182779
  1	22.60190344
  1.05	22.53353292
  1.1	22.46118623
  1.15	22.43354779
  1.2	22.42491246
  1.22	22.42629224
  1.24	22.43009326
  1.26	22.43599455
  1.28	22.44362407
  1.3	22.45252198
  1.32	22.46263736
  1.34	22.4723219
  1.36	22.48107624
  1.38	22.48808644
  1.4	22.49168849
  1.42	22.49029187
  1.44	22.52099654
  1.46	22.50095398
  1.48	22.46767328
  1.5	22.41702997
  1.52	22.34421221
  1.54	22.24408263
  1.56	22.1112849
  1.58	21.94065619
  1.6	21.72948911
  1.62	21.47606719
  1.64	21.22722302
  1.66	20.89258923
  1.68	20.52956625
  1.7	20.14778257
  1.72	19.75772093
  1.74	19.36949034
  1.76	18.99175044
  1.78	18.63140665
  1.8	18.28751788
  1.82	17.9776954
  1.84	17.69008917
  1.86	17.42845898
  1.88	17.19189698
  1.9	16.97896659
  1.92	16.78791498
  1.94	16.6170659
  1.96	16.46407272
  1.98	16.32731665
  2	16.20515266
  2.05	15.95504739
  2.1	15.76237737
  2.15	15.6153896
  2.2	15.49799232
  2.25	15.40422701
  2.3	15.32915869
  2.35	15.2677253
  2.4	15.21630786
  2.45	15.17172465
  2.5	15.13385731
  2.55	15.10013033
  2.6	15.07025597
  2.65	15.0433477
  2.7	15.0190657
  2.75	14.99693604
  2.8	14.97683338
  2.85	14.95862365
  2.9	14.94216079
  2.95	14.92707837
  3	14.91348665
  3.05	14.90084494
  3.1	14.89005714
  3.15	14.88018772
  3.2	14.87124008
  3.25	14.86327827
  3.3	14.85623009
  3.35	14.84997368
  3.4	14.84444348
  3.45	14.83962877
  3.5	14.83539582
  3.55	14.83174375
  3.6	14.82857972
  3.65	14.82586786
  3.7	14.82356056
  3.75	14.82159858
  3.8	14.81994372
  3.85	14.8185616
  3.9	14.81737155
  3.95	14.81643036
  4	14.81567811
  4.1	14.81462133
  4.2	14.81401045
  4.3	14.81373891
  4.4	14.81371185
  4.5	14.81383907
  4.6	14.81406954
  4.7	14.81428216
  4.8	14.8147928
  4.9	14.81513646
  5	14.81548827
  5.5	14.81696328
  6	14.8178135
  6.5	14.81829907
  7	14.8185549
  7.5	14.81869827
  8	14.81877769
  8.5	14.81882441
  9	14.81885147
  9.5	14.8188655
  10	14.81887067
end

(MRCI)
spin-orbit-x C c
name "<C2Sigma+|SOZ|c4Sigma->"
spin    0.5  1.5
lambda  0  0
sigma   0.5  0.5
units  angstroms	cm-1	
factor    i  (0, 1 or i)
type  grid
<x|Lz|y> 0 0
values
  1.1	-1.142802753
  1.15	-1.570220433
  1.2	-1.930895454
  1.22	-2.07162991
  1.24	-2.215646682
  1.26	-2.359010603
  1.28	-2.505998502
  1.3	-2.655044142
  1.32	-2.806390941
  1.34	-2.960653648
  1.36	-3.117276839
  1.38	-3.274552262
  1.4	-3.434201221
  1.42	-3.595766407
  1.44	-3.787894662
  1.46	-3.945288818
  1.48	-4.101177409
  1.5	-4.253632312
  1.52	-4.401504236
  1.54	-4.542761776
  1.56	-4.673482225
  1.58	-4.790765849
  1.6	-4.891195525
  1.62	-4.971503527
  1.64	-5.029064418
  1.66	-5.060007332
  1.68	-5.065104974
  1.7	-5.044502401
  1.72	-4.999628615
  1.74	-4.932708521
  1.76	-4.846689567
  1.78	-4.744599309
  1.8	-4.627557667
  1.82	-4.502462837
  1.84	-4.369132913
  1.86	-4.230166573
  1.88	-4.087409415
  1.9	-3.942405832
  1.92	-3.796441737
  1.94	-3.650620626
  1.96	-3.505743155
  1.98	-3.362559131
  2	-3.221615044
  2.05	-2.882258271
  2.1	-2.565154269
  2.15	-2.273551976
  2.2	-2.006429535
  2.25	-1.764667096
  2.3	-1.547410934
  2.35	-1.353237627
  2.4	-1.180388085
  2.45	-1.027428191
  2.5	-0.892162263
  2.55	-0.773396682
  2.6	-0.669474732
  2.65	-0.578648925
  2.7	-0.499522104
  2.75	-0.430366227
  2.8	-0.370564752
  2.85	-0.318943481
  2.9	-0.274288513
  2.95	-0.235777819
  3	-0.202562242
  3.05	-0.173975624
  3.1	-0.149278274
  3.15	-0.127978556
  3.2	-0.109811164
  3.25	-0.09421997
  3.3	-0.080789796
  3.35	-0.069268974
  3.4	-0.059448361
  3.45	-0.050970027
  3.5	-0.043716904
  3.55	-0.037489508
  3.6	-0.032133316
  3.65	-0.027556736
  3.7	-0.023619924
  3.75	-0.020252399
  3.8	-0.017360771
  3.85	-0.014885318
  3.9	-0.012745481
  3.95	-0.010923037
  4	-0.009361032
  4.1	-0.006883195
  4.2	-0.005059057
  4.3	-0.003719663
  4.4	-0.002733277
  4.5	-0.001999087
  4.6	-0.001467605
  4.7	-0.001070346
  4.8	-0.000799371
  4.9	-0.000578823
  5	-0.000425511
  5.5	-9.18993E-05
  6	-1.73322E-05
  6.5	-4.18266E-06
  7	-4.66236E-07
  7.5	-3.97297E-07
  8	-5.82301E-07
  8.5	-5.63459E-07
  9	-5.08734E-07
  9.5	-3.84715E-07
  10	-2.29373E-07
end


(MRCI)
spin-orbit-x C b
name "<C2Sigma+|SOX|b4Pi>"
spin    0.5  1.5
lambda  0  1
sigma   0.5  1.5
units  angstroms	cm-1	
factor    i  (0, 1 or i)
type  grid
<x|Lz|y> 0 -i
values
  0.8	-0.959228915
  0.85	-1.200201557
  0.9	-1.480913897
  0.95	-1.820090477
  1	-2.245125425
  1.05	-2.778844399
  1.1	-3.423965332
  1.15	-4.163747099
  1.2	-4.895819831
  1.22	-5.160600235
  1.24	-5.398465479
  1.26	-5.606633417
  1.28	-5.783274787
  1.3	-5.928399729
  1.32	-6.042413753
  1.34	-6.124581712
  1.36	-6.173976788
  1.38	-6.196548908
  1.4	-6.187720496
  1.42	-6.145985767
  1.44	-6.113785217
  1.46	-5.994768946
  1.48	-5.834658245
  1.5	-5.62976
  1.52	-5.377694845
  1.54	-5.075690092
  1.56	-4.722595438
  1.58	-4.318692805
  1.6	-3.867419904
  1.62	-3.374913679
  1.64	-2.885433327
  1.66	-2.335826299
  1.68	-1.778359297
  1.7	-1.225370818
  1.72	-0.688015722
  1.74	-0.175121245
  1.76	0.311166356
  1.78	0.759340847
  1.8	1.171238135
  1.82	1.548868837
  1.84	1.892840027
  1.86	2.205128489
  1.88	2.488349974
  1.9	2.745167179
  1.92	2.978042305
  1.94	3.189792852
  1.96	3.382696451
  1.98	3.554188291
  2	3.715247528
  2.05	4.062823282
  2.1	4.35421918
  2.15	4.58662747
  2.2	4.79114626
  2.25	4.969715261
  2.3	5.117794449
  2.35	5.252410036
  2.4	5.378713862
  2.45	5.485995146
  2.5	5.582973603
  2.55	5.66959663
  2.6	5.747769127
  2.65	5.818100747
  2.7	5.881814755
  2.75	5.939815849
  2.8	5.985391881
  2.85	6.038505453
  2.9	6.080748162
  2.95	6.125401503
  3	6.159832877
  3.05	6.183728018
  3.1	6.211764652
  3.15	6.235905029
  3.2	6.257736361
  3.25	6.283878527
  3.3	6.30125993
  3.35	6.316640315
  3.4	6.330229367
  3.45	6.328664062
  3.5	6.346239515
  3.55	6.356563783
  3.6	6.356779038
  3.65	6.379201711
  3.7	6.384844968
  3.75	6.389967464
  3.8	6.394638917
  3.85	6.398496372
  3.9	6.402297337
  3.95	6.391426525
  4	6.401071631
  4.1	6.398412736
  4.2	6.401603152
  4.3	6.417549351
  4.4	6.405501515
  4.5	6.41341725
  4.6	6.414270052
  4.7	6.414818663
  4.8	6.40825334
  4.9	6.422034456
  5	6.415376539
  5.5	6.421856056
  6	6.414568944
  6.5	6.421030856
  7	6.407375638
  7.5	6.40728748
  8	6.407239428
  8.5	6.407210532
  9	6.407193181
  9.5	6.407181779
  10	6.407174793
end


(MRCI)
spin-orbit-x C X
name "<C2Sigma+|SOY|X2Pi>"
spin    0.5  0.5
lambda  0  1
sigma   -0.5  0.5
units  angstroms	cm-1	
factor    i  (0, 1 or i)
type  grid
<x|Lz|y> 0 -i
values
  0.8	10.14914997
  0.85	9.951759074
  0.9	9.768435454
  0.95	9.593926561
  1	9.424618405
  1.05	9.254764768
  1.1	9.060786808
  1.15	8.876459931
  1.2	8.673166087
  1.22	8.584030362
  1.24	8.489169155
  1.26	8.391096455
  1.28	8.281477719
  1.3	8.162717494
  1.32	8.033433459
  1.34	7.891470656
  1.36	7.734706254
  1.38	7.561392275
  1.4	7.368911898
  1.42	7.154092561
  1.44	6.921900294
  1.46	6.650273676
  1.48	6.345613729
  1.5	6.004140694
  1.52	5.622515934
  1.54	5.198119867
  1.56	4.7297061
  1.58	4.217742113
  1.6	3.666056787
  1.62	3.080577285
  1.64	2.45714881
  1.66	1.831939739
  1.68	1.20623333
  1.7	0.592335675
  1.72	0.001334017
  1.74	-0.558299071
  1.76	-1.083234489
  1.78	-1.565344542
  1.8	-2.009379126
  1.82	-2.408812269
  1.84	-2.768847919
  1.86	-3.092091158
  1.88	-3.381384536
  1.9	-3.639720428
  1.92	-3.869993172
  1.94	-4.074753057
  1.96	-4.257015112
  1.98	-4.413608159
  2	-4.55718822
  2.05	-4.850450069
  2.1	-5.06959192
  2.15	-5.217390421
  2.2	-5.327331041
  2.25	-5.404773744
  2.3	-5.448831863
  2.35	-5.479585453
  2.4	-5.501868786
  2.45	-5.50732226
  2.5	-5.504980931
  2.55	-5.497219594
  2.6	-5.48717486
  2.65	-5.473511504
  2.7	-5.458445797
  2.75	-5.442983662
  2.8	-5.42234777
  2.85	-5.412465597
  2.9	-5.398061126
  2.95	-5.389334803
  3	-5.376472066
  3.05	-5.359722029
  3.1	-5.348815762
  3.15	-5.338796732
  3.2	-5.329652955
  3.25	-5.325933653
  3.3	-5.31827138
  3.35	-5.31131093
  3.4	-5.305069552
  3.45	-5.290117376
  3.5	-5.289637228
  3.55	-5.285770755
  3.6	-5.276057102
  3.65	-5.282480779
  3.7	-5.278464986
  3.75	-5.274977111
  3.8	-5.272001194
  3.85	-5.26916325
  3.9	-5.266878377
  3.95	-5.25553091
  4	-5.258161821
  4.1	-5.250215487
  4.2	-5.247468653
  4.3	-5.253983174
  4.4	-5.243170668
  4.5	-5.246055485
  4.6	-5.244849568
  4.7	-5.243833596
  4.8	-5.238460798
  4.9	-5.24664198
  5	-5.241659736
  5.5	-5.244295876
  6	-5.239057801
  6.5	-5.243134041
  7	-5.234161647
  7.5	-5.234083784
  8	-5.234043137
  8.5	-5.23401938
  9	-5.234005783
  9.5	-5.233997825
  10	-5.233993743
end

(MRCI)
spin-orbit-x C E
name "<C2Sigma+|SOX|E2Pi>"
spin    0.5  0.5
lambda  0  1
sigma   -0.5  0.5
units  angstroms	cm-1	
factor    i  (0, 1 or i)
type  grid
<x|Lz|y> 0 -i
values
  0.8	8.503802045
  0.85	8.328987531
  0.9	8.163502308
  0.95	8.003638525
  1	7.845840971
  1.05	7.685960996
  1.1	7.517779256
  1.15	7.342211139
  1.2	7.149508592
  1.22	7.066770383
  1.24	6.978815812
  1.26	6.885607339
  1.28	6.780624133
  1.3	6.657924048
  1.32	6.495079529
  1.34	6.197283171
  1.36	5.125286677
  1.38	2.106282888
  1.4	0.453451779
  1.42	-0.235333701
  1.44	-0.624004806
  1.46	-0.834193317
  1.48	-0.957150894
  1.5	-1.02020377
  1.52	-1.03841339
  1.54	-1.021165318
  1.56	-0.973167336
  1.58	-0.899079025
  1.6	-0.803870415
  1.62	-0.690761629
  1.64	-0.573311047
  1.66	-0.439468715
  1.68	-0.301851501
  1.7	-0.166182804
  1.72	-0.036216517
  1.74	0.085198087
  1.76	0.197836217
  1.78	0.297191517
  1.8	0.383914663
  1.82	0.461122433
  1.84	0.526067755
  1.86	0.580895002
  1.88	0.626201653
  1.9	0.663404113
  1.92	0.693156047
  1.94	0.716368366
  1.96	0.733652824
  1.98	0.744491053
  2	0.752129606
  2.05	0.754720047
  2.1	0.739736457
  2.15	0.708932516
  2.2	0.669853309
  2.25	0.624802683
  2.3	0.574387301
  2.35	0.522406613
  2.4	0.47014248
  2.45	0.418141595
  2.5	0.368025824
  2.55	0.320500419
  2.6	0.276862729
  2.65	0.236157559
  2.7	0.199259247
  2.75	0.166221737
  2.8	0.137003356
  2.85	0.111351188
  2.9	0.089082572
  2.95	0.069983097
  3	0.053647636
  3.05	0.039833643
  3.1	0.028259539
  3.15	0.018620615
  3.2	0.010675229
  3.25	0.004210668
  3.3	0.001083424
  3.35	0.005248343
  3.4	0.008506085
  3.45	0.011085958
  3.5	0.012942636
  3.55	0.014301989
  3.6	0.131540883
  3.65	0.115363386
  3.7	0.101052007
  3.75	0.088542173
  3.8	0.077625781
  3.85	0.06809811
  3.9	0.059775177
  3.95	0.052458672
  4	0.046170998
  4.1	0.035840386
  4.2	0.028005821
  4.3	0.022076822
  4.4	0.017519021
  4.5	0.014057146
  4.6	0.011405161
  4.7	0.009371087
  4.8	0.007801336
  4.9	0.006586212
  5	0.005636308
  5.5	0.003125255
  6	0.002148585
  6.5	0.001632796
  7	0.001296031
  7.5	0.001053505
  8	0.000870038
  8.5	0.000727723
  9	0.000615208
  9.5	0.000525314
  10	0.000452347
end


(MRCI)
spin-orbit-x C F
name "<C2Sigma+|SOX|F2Pi>"
spin    0.5  0.5
lambda  0  1
sigma   -0.5  0.5
units  angstroms	cm-1	
factor    i  (0, 1 or i)
type  grid
<x|Lz|y> 0 -i
values
  0.5	-0.938402131
  0.55	-0.975871584
  0.6	-0.961116712
  0.65	-0.878650889
  0.7	-0.751041252
  0.75	-0.620420668
  0.8	-0.490116607
  0.85	-0.373799304
  0.9	-0.275809805
  0.95	-0.210652679
  1	-0.23211811
  1.05	-0.620919229
  1.1	-1.075357485
  1.15	-1.096445589
  1.2	-0.960239266
  1.22	-0.840745361
  1.24	-0.669743091
  1.26	-0.430590921
  1.28	-0.102125771
  1.3	0.342436128
  1.32	0.966568251
  1.34	1.897794373
  1.36	3.777649981
  1.38	5.985934739
  1.4	6.292117525
  1.42	6.240564197
  1.44	6.136632033
  1.46	6.025488437
  1.48	5.909109767
  1.5	5.789237339
  1.52	5.694684351
  1.54	5.568778813
  1.56	5.441967971
  1.58	5.316778983
  1.6	5.19681276
  1.62	5.087593915
  1.64	4.997409708
  1.66	4.94011938
  1.68	4.930241567
  1.7	4.99324478
  1.72	5.169187684
  1.74	5.458970224
  1.76	5.769476289
  1.78	5.877644915
  1.8	5.798359603
  1.82	5.679480546
  1.84	5.55247236
  1.86	5.452567685
  1.88	5.366196237
  1.9	5.279512606
  1.92	5.202365979
  1.94	5.129654589
  1.96	5.053920177
  1.98	4.986340398
  2	4.914592459
  2.05	4.757059399
  2.1	4.588166437
  2.15	4.419528185
  2.2	4.249536057
  2.25	4.082320902
  2.3	3.911178906
  2.35	3.746552831
  2.4	3.587436533
  2.45	3.430868674
  2.5	3.285466465
  2.55	3.143572089
  2.6	3.008429841
  2.65	2.877499103
  2.7	2.755725403
  2.75	2.639368841
  2.8	2.530825465
  2.85	2.426456625
  2.9	2.325972228
  2.95	2.233559614
  3	2.145081588
  3.05	2.02496064
  3.1	1.945116136
  3.15	1.869543614
  3.2	1.79819396
  3.25	1.730200111
  3.3	1.665877059
  3.35	1.605058163
  3.4	1.547272188
  3.45	1.492562333
  3.5	1.440722296
  3.55	1.391156497
  3.6	1.344143976
  3.65	1.299359887
  3.7	1.256878849
  3.75	1.074521963
  3.8	1.044303542
  3.85	1.010372417
  3.9	0.982764613
  3.95	0.951265013
  4	0.92333738
  4.1	0.870122535
  4.2	0.823352799
  4.3	0.774106903
  4.4	0.729765178
  4.5	0.687106959
  4.6	0.64567278
  4.7	0.604995382
  4.8	0.566809936
  4.9	0.526096474
  5	0.485015319
  5.5	0.274568977
  6	0.120491285
  6.5	0.048148004
  7	0.020762415
  7.5	0.009800096
end


(MRCI)
spin-orbit-x C H
name "<C2Sigma+|SOX|H2Pi>"
spin    0.5  0.5
lambda  0  1
sigma   -0.5  0.5
units  angstroms	cm-1	
factor    i  (0, 1 or i)
type  grid
<x|Lz|y> 0 -i
values
  0.5	1.232242319
  0.55	1.18852295
  0.6	1.112126324
  0.65	1.056241349
  0.7	1.058374675
  0.75	1.070188938
  0.8	1.104572943
  0.85	1.14051293
  0.9	1.1806034
  0.95	1.211486342
  1	1.227679501
  1.05	1.11725552
  1.1	0.727596374
  1.15	0.697564545
  1.2	0.827393511
  1.22	0.911056128
  1.24	1.017283154
  1.26	1.155193221
  1.28	1.342636254
  1.3	1.615404263
  1.32	2.052730017
  1.34	2.681944938
  1.36	3.275614401
  1.38	3.530278017
  1.4	3.571722903
  1.42	3.560726405
  1.44	3.520172991
  1.46	3.516298278
  1.48	3.528497284
  1.5	3.555800451
  1.52	3.634129465
  1.54	3.680518186
  1.56	3.7316531
  1.58	3.784138941
  1.6	3.832515807
  1.62	3.867829703
  1.64	3.879665393
  1.66	3.851429006
  1.68	3.75998707
  1.7	3.560606333
  1.72	3.187155946
  1.74	2.505215028
  1.76	1.465984818
  1.78	0.357293889
  1.8	-0.445813443
  1.82	-0.92134031
  1.84	-1.192277359
  1.86	-1.347879095
  1.88	-1.437775181
  1.9	-1.489993626
  1.92	-1.516861817
  1.94	-1.529139246
  1.96	-1.530412393
  1.98	-1.527166614
  2	-1.518321582
  2.05	-1.493613106
  2.1	-1.459572311
  2.15	-1.421934869
  2.2	-1.378316761
  2.25	-1.337031957
  2.3	-1.279668453
  2.35	-1.214886353
  2.4	-1.144148648
  2.45	-1.063224735
  2.5	-0.980099179
  2.55	-0.889428128
  2.6	-0.793575243
  2.65	-0.69025963
  2.7	-0.56941231
  2.75	-0.432204408
  2.8	-0.281068857
  2.85	-0.101391593
  2.9	-0.129843207
  2.95	-0.398159307
  3	-0.6463986
  3.05	-0.974275684
  3.1	-0.983160005
  3.15	-0.976901427
  3.2	-0.964141849
  3.25	-0.949570543
  3.3	-0.932025727
  3.35	-0.911996464
  3.4	-0.891189112
  3.45	-0.870961379
  3.5	-0.849501242
  3.55	-0.827430548
  3.6	-0.806316789
  3.65	-0.78554892
  3.7	-0.765108316
  3.75	-0.666693093
  3.8	-0.652686813
  3.85	-0.632961818
  3.9	-0.619803853
  3.95	-0.600096274
  4	-0.584977917
  4.1	-0.563758845
  4.2	-0.540187952
  4.3	-0.513249722
  4.4	-0.490637094
  4.5	-0.469990697
  4.6	-0.451157644
  4.7	-0.433588831
  4.8	-0.418605904
  4.9	-0.402192976
  5	-0.385568453
  5.5	-0.278398684
  6	-0.144231839
  6.5	-0.055588601
  7	-0.018483851
  7.5	-0.003727796
end

(MRCI)
spin-orbit-x C B
name "<C2Sigma+|SOZ|B2Sigma->"
spin    0.5  0.5
lambda  0  0
sigma   0.5  0.5
units  angstroms	cm-1	
factor    i  (0, 1 or i)
type  grid
<x|Lz|y> 0 0
values
  0.8	16.83011311
  0.85	16.69409389
  0.9	16.58353555
  0.95	16.49257397
  1	16.41789312
  1.05	16.35850379
  1.1	16.28135738
  1.15	16.25310997
  1.2	16.2408898
  1.22	16.24039732
  1.24	16.2423178
  1.26	16.2465222
  1.28	16.25284447
  1.3	16.26106441
  1.32	16.27127116
  1.34	16.28226045
  1.36	16.29378365
  1.38	16.3057374
  1.4	16.31653547
  1.42	16.32517334
  1.44	16.35706849
  1.46	16.35518052
  1.48	16.34517002
  1.5	16.32392796
  1.52	16.28784917
  1.54	16.23278882
  1.56	16.15442244
  1.58	16.04845314
  1.6	15.91199518
  1.62	15.74311567
  1.64	15.56300242
  1.66	15.33037263
  1.68	15.07355517
  1.7	14.79923672
  1.72	14.51494583
  1.74	14.22814276
  1.76	13.94545985
  1.78	13.6722413
  1.8	13.40720197
  1.82	13.1658783
  1.84	12.93910672
  1.86	12.73005297
  1.88	12.53848849
  1.9	12.3637353
  1.92	12.20484316
  1.94	12.06079008
  1.96	11.93021679
  1.98	11.81204822
  2	11.70514735
  2.05	11.4817397
  2.1	11.30573088
  2.15	11.16963461
  2.2	11.05956711
  2.25	10.97113776
  2.3	10.90059574
  2.35	10.84301886
  2.4	10.79545404
  2.45	10.75558838
  2.5	10.7217476
  2.55	10.69261768
  2.6	10.66745244
  2.65	10.64525312
  2.7	10.62561914
  2.75	10.6081657
  2.8	10.5924985
  2.85	10.57855241
  2.9	10.56604641
  2.95	10.55493124
  3	10.54486696
  3.05	10.53584466
  3.1	10.5278035
  3.15	10.52061962
  3.2	10.51423283
  3.25	10.50857963
  3.3	10.50359062
  3.35	10.49925185
  3.4	10.49540748
  3.45	10.49205522
  3.5	10.48914237
  3.55	10.48662691
  3.6	10.48446441
  3.65	10.48261644
  3.7	10.48104597
  3.75	10.47972171
  3.8	10.47861352
  3.85	10.47769304
  3.9	10.47688288
  3.95	10.47626587
  4	10.47577711
  4.1	10.47510445
  4.2	10.47473039
  4.3	10.4745727
  4.4	10.47459545
  4.5	10.47471872
  4.6	10.4749116
  4.7	10.47521422
  4.8	10.47546666
  4.9	10.47572158
  5	10.47597215
  5.5	10.47705459
  6	10.47766264
  6.5	10.47802763
  7	10.47820932
  7.5	10.47831055
  8	10.47836672
  8.5	10.47839996
  9	10.47841957
  9.5	10.47843037
  10	10.47843524
end


(--------------------------------------------------------------D2S+------------------------------------)


(MRCI)
spin-orbit-x D c
name "<D2Sigma+|SOZ|c4Sigma->"
spin   0.5  1.5
lambda  0  0
sigma  0.5  0.5
units  angstroms	cm-1	
factor    i  (0, 1 or i)
type  grid
<x|Lz|y> 0 0
values
  0.8	-0.005149365
  0.85	-0.003092967
  0.9	-0.001458004
  0.95	-0.000746924
  1	-0.001839503
  1.05	-0.013436134
  1.1	-2.179734311
  1.15	-2.620292414
  1.2	-3.088308989
  1.22	-3.273991586
  1.24	-3.453094246
  1.26	-3.620813815
  1.28	-3.773070811
  1.3	-3.905667633
  1.32	-4.015317256
  1.34	-4.099486327
  1.36	-4.155618655
  1.38	-4.184774341
  1.4	-4.185908576
  1.42	-4.158034172
  1.44	-4.092377586
  1.46	-4.007286119
  1.48	-3.893923044
  1.5	-3.752852345
  1.52	-3.584579236
  1.54	-3.390010303
  1.56	-3.170546914
  1.58	-2.92839282
  1.6	-2.666600132
  1.62	-2.389751206
  1.64	-2.092086097
  1.66	-1.80570574
  1.68	-1.523191009
  1.7	-1.251041876
  1.72	-0.994720509
  1.74	-0.758402261
  1.76	-0.54452643
  1.78	-0.354431456
  1.8	-0.188133965
  1.82	-0.044699546
  1.84	0.076349133
  1.86	0.17735713
  1.88	0.26018988
  1.9	0.326799533
  1.92	0.379082739
  1.94	0.418779638
  1.96	0.447692681
  1.98	0.467298317
  2	0.479348944
  2.05	0.479998453
  2.1	0.456070794
  2.15	0.418324583
  2.2	0.372177282
  2.25	0.323657926
  2.3	0.27700925
  2.35	0.233467683
  2.4	0.194558572
  2.45	0.159818251
  2.5	0.13011139
  2.55	0.10396206
  2.6	0.081895705
  2.65	0.063371052
  2.7	0.04800584
  2.75	0.035308698
  2.8	0.02553023
  2.85	0.017181356
  2.9	0.010486402
  2.95	0.005192858
  3	0.000892316
  3.05	0.002142769
  3.1	0.004417154
  3.15	0.006227316
  3.2	0.007349817
  3.25	0.008174086
  3.3	0.008483366
  3.35	0.008592905
  3.4	0.008575262
  3.45	0.008260265
  3.5	0.007860497
  3.55	0.007495999
  3.6	0.007077561
  3.65	0.006646706
  3.7	0.006179512
  3.75	0.005715964
  3.8	0.005270604
  3.85	0.004812764
  3.9	0.004320272
  3.95	0.003916197
  4	0.003561096
  4.1	0.002917051
  4.2	0.002369361
  4.3	0.001883838
  4.4	0.001498129
  4.5	0.001197271
  4.6	0.000942068
  4.7	0.000757518
  4.8	0.000563186
  4.9	0.000454801
  5	0.000352796
  5.5	9.44865E-05
  6	2.54357E-05
  6.5	5.90438E-06
  7	8.1444E-07
  7.5	5.98634E-07
  8	9.41548E-07
  8.5	9.40847E-07
  9	7.63064E-07
  9.5	5.20516E-07
  10	2.67306E-07
end


(5Z-MRCI)
spin-orbit-x D b
name "<D2Sigma+|SOX|b4Pi>"
spin   0.5  1.5
lambda  0  1
sigma  0.5  1.5
units  angstroms	cm-1	
factor    i  (0, 1 or i)
type  grid
<x|Lz|y> 0 -i 
values
  0.8	-13.82455359
  0.85	-13.70150103
  0.9	-13.60724745
  0.95	-13.53380148
  1	-13.47125177
  1.05	-13.40099025
  1.1	-13.30227646
  1.15	-13.16240452
  1.2	-12.97907412
  1.22	-12.90220876
  1.24	-12.82970199
  1.26	-12.77431966
  1.28	-12.72358979
  1.3	-12.68892179
  1.32	-12.67221452
  1.34	-12.67613307
  1.36	-12.69973799
  1.38	-12.73241228
  1.4	-12.79644954
  1.42	-12.88243774
  1.44	-13.04983567
  1.46	-13.17592832
  1.48	-13.32308208
  1.5	-13.49045546
  1.52	-13.67562002
  1.54	-13.87597106
  1.56	-14.08732187
  1.58	-14.30470938
  1.6	-14.52217737
  1.62	-14.7334273
  1.64	-14.96952277
  1.66	-15.15136273
  1.68	-15.3127729
  1.7	-15.45244401
  1.72	-15.57069271
  1.74	-15.66935079
  1.76	-15.75556012
  1.78	-15.82356424
  1.8	-15.88418015
  1.82	-15.93563751
  1.84	-15.97916343
  1.86	-16.01874075
  1.88	-16.05576696
  1.9	-16.09125373
  1.92	-16.12601932
  1.94	-16.16030858
  1.96	-16.19461316
  1.98	-16.22541467
  2	-16.26032793
  2.05	-16.34942061
  2.1	-16.44359215
  2.15	-16.52576099
  2.2	-16.61491871
  2.25	-16.70331486
  2.3	-16.78134011
  2.35	-16.85741944
  2.4	-16.93261066
  2.45	-16.9980191
  2.5	-17.05803085
  2.55	-17.11264489
  2.6	-17.16178169
  2.65	-17.20624859
  2.7	-17.24554553
  2.75	-17.28129958
  2.8	-17.30952887
  2.85	-17.33999089
  2.9	-17.36377156
  2.95	-17.38825966
  3	-17.40750588
  3.05	-17.42045027
  3.1	-17.43473089
  3.15	-17.4471016
  3.2	-17.45804096
  3.25	-17.47115852
  3.3	-17.47961745
  3.35	-17.48705887
  3.4	-17.49365536
  3.45	-17.49240446
  3.5	-17.50101496
  3.55	-17.5055198
  3.6	-17.5059406
  3.65	-17.51665206
  3.7	-17.51982944
  3.75	-17.52265786
  3.8	-17.52517869
  3.85	-17.52744577
  3.9	-17.52929083
  3.95	-17.52391741
  4	-17.52912096
  4.1	-17.52833797
  4.2	-17.53059677
  4.3	-17.53962778
  4.4	-17.53401474
  4.5	-17.53888317
  4.6	-17.53992705
  4.7	-17.54078871
  4.8	-17.53796061
  4.9	-17.54567584
  5	-17.5426111
  5.5	-17.54781868
  6	-17.54496998
  6.5	-17.54886207
  7	-17.54195541
  7.5	-17.54205284
  8	-17.542109
  8.5	-17.54214407
  9	-17.54216561
  9.5	-17.542178
  10	-17.54218481
end


spin-orbit D B
name "<D2Sigma+|SOZ|B2Sigma->"
spin    0.5  0.5
lambda  0  0
sigma   0.5  0.5
units  angstroms	cm-1	
factor    i  (0, 1 or i)
type  grid
<x|Lz|y> 0 0 
values
  0.8	0.311109271
  0.85	0.24482197
  0.9	0.171278913
  0.95	0.091366031
  1	0.007274857
  1.05	-0.078672934
  1.1	-0.154826721
  1.15	-0.23276863
  1.2	-0.28719216
  1.22	-0.296781944
  1.24	-0.295893361
  1.26	-0.281902194
  1.28	-0.252057559
  1.3	-0.203559838
  1.32	-0.133383277
  1.34	-0.038107327
  1.36	0.088502469
  1.38	0.240290293
  1.4	0.421443749
  1.42	0.637548976
  1.44	0.899179262
  1.46	1.19547267
  1.48	1.536015326
  1.5	1.923277608
  1.52	2.358835309
  1.54	2.843324829
  1.56	3.375063546
  1.58	3.950141935
  1.6	4.561336013
  1.62	5.198795972
  1.64	5.889842589
  1.66	6.539141874
  1.68	7.175177165
  1.7	7.785845478
  1.72	8.361643551
  1.74	8.896189605
  1.76	9.38618588
  1.78	9.830976241
  1.8	10.23365047
  1.82	10.59577837
  1.84	10.91737129
  1.86	11.20468069
  1.88	11.46137602
  1.9	11.69091985
  1.92	11.89649733
  1.94	12.08104564
  1.96	12.24696608
  1.98	12.39657096
  2	12.53183986
  2.05	12.82145876
  2.1	13.04836659
  2.15	13.22929072
  2.2	13.37770412
  2.25	13.50029248
  2.3	13.60224859
  2.35	13.68822678
  2.4	13.76181414
  2.45	13.82428793
  2.5	13.87864165
  2.55	13.92601641
  2.6	13.96758519
  2.65	14.00410641
  2.7	14.03635248
  2.75	14.06486709
  2.8	14.09099797
  2.85	14.11336284
  2.9	14.13319768
  2.95	14.15078064
  3	14.16635714
  3.05	14.18016907
  3.1	14.19199032
  3.15	14.20284162
  3.2	14.21241725
  3.25	14.22085
  3.3	14.22830321
  3.35	14.23490008
  3.4	14.24062528
  3.45	14.24565351
  3.5	14.25003021
  3.55	14.25384952
  3.6	14.25717374
  3.65	14.26006234
  3.7	14.26256823
  3.75	14.26473727
  3.8	14.26660839
  3.85	14.26820319
  3.9	14.26967688
  3.95	14.27082337
  4	14.27179791
  4.1	14.2733645
  4.2	14.27438061
  4.3	14.27507681
  4.4	14.27558895
  4.5	14.27591382
  4.6	14.27607657
  4.7	14.27629731
  4.8	14.27630179
  4.9	14.27623468
  5	14.27606472
  5.5	14.27583208
  6	14.27554859
  6.5	14.27538298
  7	14.27528903
  7.5	14.27524123
  8	14.27521624
  8.5	14.27520433
  9	14.27520079
  9.5	14.27520337
  10	14.27521037
end


spin-orbit-x D X
name "<D2Sigma-|SOX|X2Pi>"
spin   0.5  0.5
lambda  0  1
sigma  -0.5  0.5
units  angstroms	cm-1	
factor    i  (0, 1 or i)
type  grid
<x|Lz|y> 0 -i
values
  0.8	1.946763745
  0.85	2.123572444
  0.9	2.336355807
  0.95	2.605980091
  1	2.967883536
  1.05	3.44855771
  1.1	4.059087804
  1.15	4.811599972
  1.2	5.699386296
  1.22	6.082946586
  1.24	6.477692166
  1.26	6.884335475
  1.28	7.288138115
  1.3	7.692281549
  1.32	8.093974073
  1.34	8.49220533
  1.36	8.888959713
  1.38	9.293999851
  1.4	9.673983834
  1.42	10.04769488
  1.44	10.51410497
  1.46	10.8708396
  1.48	11.22299043
  1.5	11.57032588
  1.52	11.91203812
  1.54	12.24562751
  1.56	12.56827881
  1.58	12.87581502
  1.6	13.16345894
  1.62	13.42582451
  1.64	13.73704855
  1.66	13.93094269
  1.68	14.09050605
  1.7	14.21644599
  1.72	14.31102675
  1.74	14.37826763
  1.76	14.42551065
  1.78	14.45189864
  1.8	14.47205749
  1.82	14.47748409
  1.84	14.47272522
  1.86	14.46375638
  1.88	14.45255576
  1.9	14.4404803
  1.92	14.42853257
  1.94	14.41718634
  1.96	14.40731355
  1.98	14.3948312
  2	14.38873224
  2.05	14.38315647
  2.1	14.38730668
  2.15	14.38779352
  2.2	14.40085678
  2.25	14.41847824
  2.3	14.43160546
  2.35	14.44832425
  2.4	14.46758099
  2.45	14.47957889
  2.5	14.48863035
  2.55	14.49445954
  2.6	14.49871435
  2.65	14.49841769
  2.7	14.49549959
  2.75	14.49045797
  2.8	14.48123992
  2.85	14.47609697
  2.9	14.4671976
  2.95	14.46046382
  3	14.45074239
  3.05	14.43850004
  3.1	14.42890972
  3.15	14.41983871
  3.2	14.41120121
  3.25	14.40551217
  3.3	14.39778503
  3.35	14.39072932
  3.4	14.3842119
  3.45	14.37347361
  3.5	14.37043631
  3.55	14.36550141
  3.6	14.35867408
  3.65	14.35935743
  3.7	14.35573904
  3.75	14.35250237
  3.8	14.3495992
  3.85	14.34701507
  3.9	14.34441076
  3.95	14.33769213
  4	14.33820983
  4.1	14.33287846
  4.2	14.33054136
  4.3	14.33345378
  4.4	14.3274491
  4.5	14.3287577
  4.6	14.32799605
  4.7	14.32750425
  4.8	14.32478377
  4.9	14.32912121
  5	14.32657787
  5.5	14.32875345
  6	14.3265853
  6.5	14.32906129
  7	14.32455681
  7.5	14.32462751
  8	14.32467121
  8.5	14.32469986
  9	14.32471878
  9.5	14.32473078
  10	14.32473808
end


(MRCI, 1432.30 negative at 1.5)
spin-orbit-x D E
name "<D2Sigma+|SOY|E2Pi>"
spin   0.5  0.5
lambda  0  1
sigma  -0.5  0.5
units  angstroms	cm-1	
factor    i  (0, 1 or i)
type  grid
<x|Lz|y> 0 -i
values
  0.8	-1.09071
  0.85	-0.93732
  0.9	-0.79325
  0.95	-0.65656
  1	-0.52656
  1.05	-0.40465
  1.1	-0.29711
  1.15	-0.17978
  1.2	-0.04963
  1.22	0.00734
  1.24	0.07363
  1.26	0.15586
  1.28	0.26898
  1.3	0.44289
  1.32	0.75205
  1.34	1.44376
  1.36	3.45973
  1.38	6.12422
  1.4	6.46606
  1.42	6.30262
  1.44	6.0595
  1.46	5.86893
  1.48	5.71295
  1.5	5.58694
  1.52	5.48676
  1.54	5.40696
  1.56	5.34496
  1.58	5.29682
  1.6	5.25821
  1.62	5.22689
  1.64	5.21375
  1.66	5.18487
  1.68	5.15557
  1.7	5.12377
  1.72	5.08856
  1.74	5.05017
  1.76	5.00615
  1.78	4.96191
  1.8	4.91675
  1.82	4.86904
  1.84	4.81789
  1.86	4.76492
  1.88	4.71022
  1.9	4.65377
  1.92	4.59557
  1.94	4.53574
  1.96	4.47391
  1.98	4.41102
  2	4.34521
  2.05	4.17232
  2.1	3.98646
  2.15	3.78848
  2.2	3.58043
  2.25	3.36382
  2.3	3.14003
  2.35	2.91276
  2.4	2.68534
  2.45	2.45992
  2.5	2.23997
  2.55	2.02799
  2.6	1.82658
  2.65	1.63656
  2.7	1.45948
  2.75	1.29606
  2.8	1.14639
  2.85	1.01084
  2.9	0.88825
  2.95	0.77854
  3	0.68044
  3.05	0.5931
  3.1	0.51597
  3.15	0.44808
  3.2	0.38843
  3.25	0.33631
  3.3	0.29066
  3.35	0.25086
  3.4	0.21624
  3.45	0.18603
  3.5	0.16004
  3.55	0.13749
  3.6	0.11795
  3.65	0.10125
  3.7	0.08674
  3.75	0.07424
  3.8	0.0635
  3.85	0.05426
  3.9	0.04639
  3.95	0.03955
  4	0.03373
  4.1	0.02448
  4.2	0.01771
  4.3	0.01281
  4.4	0.00923
  4.5	0.00666
  4.6	0.00479
  4.7	0.00346
  4.8	0.0025
  4.9	0.00181
  5	0.0013
  5.5	3.34E-04
  6	1.48E-04
  6.5	1.03E-04
  7	7.73E-05
  7.5	5.97E-05
  8	4.56E-05
  8.5	3.43E-05
  9	2.49E-05
  9.5	1.77E-05
  10	1.18E-05
end

(MRCI)
spin-orbit-x D F
name "<D2Sigma+|SOX|F2Pi>"
spin   0.5  0.5
lambda  0  1
sigma  -0.5  0.5
units  angstroms	cm-1	
factor    i  (0, 1 or i)
type  grid
<x|Lz|y> 0 -i
values
  0.8	7.147072041
  0.85	6.860662619
  0.9	6.624670398
  0.95	6.550441641
  1	7.019080442
  1.05	9.464845732
  1.1	10.71971249
  1.15	10.48845801
  1.2	10.24052349
  1.22	10.12617894
  1.24	9.987628387
  1.26	9.81003689
  1.28	9.571545593
  1.3	9.246988952
  1.32	8.795137071
  1.34	8.212102014
  1.36	7.066761035
  1.38	4.059388268
  1.4	2.415425985
  1.42	1.843953667
  1.44	1.608071645
  1.46	1.500555173
  1.48	1.46112845
  1.5	1.460846997
  1.52	1.507023876
  1.54	1.54791484
  1.56	1.597217944
  1.58	1.648128231
  1.6	1.693359083
  1.62	1.724507589
  1.64	1.730776903
  1.66	1.700364088
  1.68	1.607474417
  1.7	1.422453278
  1.72	1.07890677
  1.74	0.509267378
  1.76	0.301090892
  1.78	-1.077447574
  1.8	-1.576724625
  1.82	-1.856355427
  1.84	-1.977962018
  1.86	-2.044887616
  1.88	-2.072083898
  1.9	-2.061206788
  1.92	-2.04445259
  1.94	-2.019196189
  1.96	-1.981533468
  1.98	-1.946830566
  2	-1.903124322
  2.05	-1.799345971
  2.1	-1.674633825
  2.15	-1.542459944
  2.2	-1.406610877
  2.25	-1.274390259
  2.3	-1.140690582
  2.35	-1.016091975
  2.4	-0.900846156
  2.45	-0.792680445
  2.5	-0.697719421
  2.55	-0.610049916
  2.6	-0.531152555
  2.65	-0.459119529
  2.7	-0.395694593
  2.75	-0.339030363
  2.8	-0.289867562
  2.85	-0.244738833
  2.9	-0.203677526
  2.95	-0.169124379
  3	-0.138036721
  3.05	-0.111673118
  3.1	-0.086698883
  3.15	-0.064468749
  3.2	-0.049126949
  3.25	-0.027068605
  3.3	-0.007038509
  3.35	-0.002531061
  3.4	-0.014896738
  3.45	-0.030124225
  3.5	-0.039781319
  3.55	-0.0441995
  3.6	-0.051832497
  3.65	-0.058564247
  3.7	-0.064487725
  3.75	-0.069671471
  3.8	-0.07821497
  3.85	-0.07812911
  3.9	-0.085473604
  3.95	-0.08442346
  4	-0.08686843
  4.1	-0.091034139
  4.2	-0.097362493
  4.3	-0.094497072
  4.4	-0.094669585
  4.5	-0.093863172
  4.6	-0.092205781
  4.7	-0.089767117
  4.8	-0.089824098
  4.9	-0.085711997
  5	-0.080903197
  5.5	-0.045431347
  6	-0.020202621
  6.5	-0.007287204
  7	-0.002974999
  7.5	-0.001328343
  8	-0.001702496
  8.5	-0.001960262
  9	-0.001902304
  9.5	-0.001732144
  10	-0.001571485
end

(MRCI)
spin-orbit-x D H
name "<D2Sigma+|SOX|H2Pi>"
spin   0.5  0.5
lambda  0  1
sigma  -0.5  0.5
units  angstroms	cm-1	
factor    i  (0, 1 or i)
type  grid
<x|Lz|y> 0 -i
values
  0.5	-10.04921275
  0.55	-9.362436988
  0.6	-8.899801635
  0.65	-8.660166113
  0.7	-8.611270797
  0.75	-8.660943029
  0.8	-8.766363916
  0.85	-8.880545585
  0.9	-8.955725221
  0.95	-8.906122267
  1	-8.424355957
  1.05	-5.318655214
  1.1	0.009050123
  1.15	0.973358583
  1.2	0.78439664
  1.22	0.572716941
  1.24	0.305119511
  1.26	-0.022308076
  1.28	-0.428676335
  1.3	-0.962754509
  1.32	-1.755199102
  1.34	-2.886120126
  1.36	-4.140979178
  1.38	-4.981763271
  1.4	-5.43030048
  1.42	-5.671638008
  1.44	-5.811939724
  1.46	-5.834649654
  1.48	-5.8104181
  1.5	-5.754901376
  1.52	-5.628294277
  1.54	-5.521454859
  1.56	-5.396982889
  1.58	-5.25926524
  1.6	-5.114209917
  1.62	-4.96481455
  1.64	-4.819265383
  1.66	-4.677556006
  1.68	-4.56334984
  1.7	-4.475197862
  1.72	-4.438207562
  1.74	-4.400486638
  1.76	-4.288911115
  1.78	-4.023902842
  1.8	-3.708044907
  1.82	-3.440392895
  1.84	-3.218592259
  1.86	-3.035930195
  1.88	-2.875244542
  1.9	-2.731581522
  1.92	-2.595085927
  1.94	-2.465235894
  1.96	-2.341192423
  1.98	-2.220245421
  2	-2.103744557
  2.05	-1.820383879
  2.1	-1.557807931
  2.15	-1.313906692
  2.2	-1.09195273
  2.25	-0.890827867
  2.3	-0.718254762
  2.35	-0.568880521
  2.4	-0.441126596
  2.45	-0.336726342
  2.5	-0.248885385
  2.55	-0.178438372
  2.6	-0.122529174
  2.65	-0.078081651
  2.7	-0.043397629
  2.75	-0.010265604
  2.8	0.016035927
  2.85	0.040644015
  2.9	0.073466015
  2.95	0.10497112
  3	0.138292295
  3.05	0.177596893
  3.1	0.177773131
  3.15	0.17591754
  3.2	0.169030882
  3.25	0.170875934
  3.3	0.172939786
  3.35	0.165159582
  3.4	0.162021966
  3.45	0.163388102
  3.5	0.159875019
  3.55	0.152116497
  3.6	0.148693186
  3.65	0.145452253
  3.7	0.14210483
  3.75	0.13881979
  3.8	0.139783564
  3.85	0.132301892
  3.9	0.13328152
  3.95	0.125784322
  4	0.122718827
  4.1	0.118684987
  4.2	0.116958788
  4.3	0.108162891
  4.4	0.103589895
  4.5	0.099047481
  4.6	0.094933968
  4.7	0.09115466
  4.8	0.090329751
  4.9	0.086788701
  5	0.083124011
  5.5	0.055156686
  6	0.028369604
  6.5	0.009572719
  7	0.002057374
  7.5	0.000915966
end


(MRCI)
spin-orbit D a
name "<D2Sigma+|SOZ|a4Sigma->"
spin   0.5  1.5
lambda  0  0
sigma  0.5  0.5
units  angstroms	cm-1	
factor    i  (0, 1 or i)
type  grid
<x|Lz|y> 0 0
values
  0.8	-0.229470676
  0.85	-0.266913168
  0.9	-0.296897387
  0.95	-0.317275647
  1	-0.325621219
  1.05	-0.315902007
  1.1	-0.271485949
  1.15	-0.185234636
  1.2	-0.033176062
  1.22	0.050491083
  1.24	0.149427145
  1.26	0.265110653
  1.28	0.399196084
  1.3	0.553559298
  1.32	0.730427886
  1.34	0.931536416
  1.36	1.154834811
  1.38	1.413597869
  1.4	1.710893986
  1.42	2.048062849
  1.44	2.430871468
  1.46	2.86172553
  1.48	3.345445116
  1.5	3.885889071
  1.52	4.485552304
  1.54	5.145456647
  1.56	5.863436134
  1.58	6.6342327
  1.6	7.448320422
  1.62	8.293201464
  1.64	9.183965001
  1.66	10.04283683
  1.68	10.88173139
  1.7	11.68534758
  1.72	12.44170521
  1.74	13.14291134
  1.76	13.78485966
  1.78	14.36712802
  1.8	14.89310437
  1.82	15.36711349
  1.84	15.78778218
  1.86	16.16368627
  1.88	16.49971803
  1.9	16.80040015
  1.92	17.06990007
  1.94	17.31204016
  1.96	17.52993243
  1.98	17.72652494
  2	17.90454594
  2.05	18.2858734
  2.1	18.58460408
  2.15	18.82448399
  2.2	19.02089478
  2.25	19.18265112
  2.3	19.3174518
  2.35	19.43089223
  2.4	19.52750955
  2.45	19.60863774
  2.5	19.67926213
  2.55	19.74101457
  2.6	19.79507606
  2.65	19.8424737
  2.7	19.88411293
  2.75	19.9212173
  2.8	19.95453343
  2.85	19.98339951
  2.9	20.00894078
  2.95	20.03146683
  3	20.05148056
  3.05	20.06923141
  3.1	20.08455626
  3.15	20.09852247
  3.2	20.11072139
  3.25	20.12143174
  3.3	20.13093261
  3.35	20.13922152
  3.4	20.14641289
  3.45	20.15279939
  3.5	20.1582504
  3.55	20.16306955
  3.6	20.16728242
  3.65	20.17092408
  3.7	20.17407618
  3.75	20.17680061
  3.8	20.17914295
  3.85	20.18113959
  3.9	20.18308135
  3.95	20.18451027
  4	20.18572824
  4.1	20.1876617
  4.2	20.18893482
  4.3	20.1898264
  4.4	20.19043857
  4.5	20.19081545
  4.6	20.19098796
  4.7	20.19092021
  4.8	20.19111385
  4.9	20.19101795
  5	20.19083845
  5.5	20.19038742
  6	20.18998678
  6.5	20.18969676
  7	20.1895635
  7.5	20.18949553
  8	20.18945942
  8.5	20.1894413
  9	20.18943435
  9.5	20.18943516
  10	20.18944158
end


(--------------------------------------------------------------E2PAI-----------------------------------------------------------------------)


(MRCI)
spin-orbit-x E a
name "<E2Pi|SOX|a4Sigma->"
spin   0.5  1.5
lambda  1  0
sigma  0.5  1.5
units  angstroms	cm-1	
factor    i  (0, 1 or i)
type  grid
<x|Lz|y> -i 0
values
  0.8	-14.86414978
  0.85	-14.48152519
  0.9	-14.10812557
  0.95	-13.7391117
  1	-13.36902579
  1.05	-12.99236317
  1.1	-12.61349379
  1.15	-12.19537128
  1.2	-11.73237965
  1.22	-11.52908427
  1.24	-11.30872901
  1.26	-11.06516833
  1.28	-10.78313353
  1.3	-10.43257557
  1.32	-9.933951614
  1.34	-8.995000119
  1.36	-6.060448318
  1.38	0.291323167
  1.4	3.115061417
  1.42	4.140412837
  1.44	4.702776729
  1.46	5.006806651
  1.48	5.223337328
  1.5	5.392965226
  1.52	5.536144476
  1.54	5.66275334
  1.56	5.780015137
  1.58	5.891305753
  1.6	5.99805822
  1.62	6.102407043
  1.64	6.236406997
  1.66	6.334779469
  1.68	6.432359423
  1.7	6.529209991
  1.72	6.625023571
  1.74	6.720288225
  1.76	6.81485828
  1.78	6.908589212
  1.8	7.001487019
  1.82	7.09461726
  1.84	7.185647107
  1.86	7.275683139
  1.88	7.3649609
  1.9	7.453031751
  1.92	7.540092448
  1.94	7.626081739
  1.96	7.711169118
  1.98	7.795306352
  2	7.878533803
  2.05	8.083303635
  2.1	8.282714337
  2.15	8.477777947
  2.2	8.668615594
  2.25	8.854860472
  2.3	9.036276903
  2.35	9.211868648
  2.4	9.380635757
  2.45	9.541378758
  2.5	9.693583087
  2.55	9.836208453
  2.6	9.968617389
  2.65	10.09085315
  2.7	10.20278832
  2.75	10.30441964
  2.8	10.39620965
  2.85	10.47866032
  2.9	10.5523723
  2.95	10.61799985
  3	10.67621585
  3.05	10.72770189
  3.1	10.77312291
  3.15	10.81314903
  3.2	10.848243
  3.25	10.87901151
  3.3	10.90568239
  3.35	10.92924677
  3.4	10.94983252
  3.45	10.96779339
  3.5	10.9834543
  3.55	10.99710023
  3.6	11.00898316
  3.65	11.01954503
  3.7	11.02853582
  3.75	11.03636251
  3.8	11.04316002
  3.85	11.04906834
  3.9	11.0542091
  3.95	11.05866994
  4	11.06254609
  4.1	11.06883994
  4.2	11.0735909
  4.3	11.07707917
  4.4	11.07979388
  4.5	11.08184999
  4.6	11.083409
  4.7	11.08444656
  4.8	11.08549366
  4.9	11.08618016
  5	11.08670878
  5.5	11.08800676
  6	11.08840347
  6.5	11.08855466
  7	11.08862114
  7.5	11.08865362
  8	11.08867145
  8.5	11.08868229
  9	11.08868931
  9.5	11.08869371
  10	11.08869676
end

(MRCI, 1432.30 negative at 1.5)
spin-orbit-x E c
name "<E2Pi|SOY|c4Sigma->"
spin   0.5  1.5
lambda  1  0
sigma  0.5  1.5
units  angstroms	cm-1	
factor    i  (0, 1 or i)
type  grid
<x|Lz|y> -i 0
values
  0.8	0.06159
  0.85	0.03707
  0.9	0.02438
  0.95	0.0206
  1	0.02448
  1.05	0.03462
  1.1	0.23558
  1.15	0.40505
  1.2	1.04362
  1.22	1.30382
  1.24	1.56904
  1.26	1.83823
  1.28	2.11482
  1.3	2.4015
  1.32	2.7099
  1.34	3.06903
  1.36	3.47618
  1.38	3.24778
  1.4	3.00006
  1.42	2.98633
  1.44	3.0637
  1.46	3.12799
  1.48	3.18578
  1.5	3.23304
  1.52	3.26791
  1.54	3.29146
  1.56	3.30338
  1.58	3.30423
  1.6	3.29523
  1.62	3.27672
  1.64	3.24132
  1.66	3.2069
  1.68	3.16464
  1.7	3.11589
  1.72	3.0613
  1.74	3.00128
  1.76	2.93641
  1.78	2.86737
  1.8	2.79471
  1.82	2.71944
  1.84	2.64105
  1.86	2.56071
  1.88	2.47879
  1.9	2.39575
  1.92	2.31211
  1.94	2.22827
  1.96	2.14462
  1.98	2.0615
  2	1.97922
  2.05	1.77851
  2.1	1.58866
  2.15	1.41138
  2.2	1.24764
  2.25	1.098
  2.3	0.96249
  2.35	0.84067
  2.4	0.73195
  2.45	0.6353
  2.5	0.55018
  2.55	0.4753
  2.6	0.40978
  2.65	0.35282
  2.7	0.30335
  2.75	0.26053
  2.8	0.22355
  2.85	0.19167
  2.9	0.16424
  2.95	0.14068
  3	0.12045
  3.05	0.1031
  3.1	0.08824
  3.15	0.07545
  3.2	0.06456
  3.25	0.05524
  3.3	0.04729
  3.35	0.04046
  3.4	0.03462
  3.45	0.02963
  3.5	0.02535
  3.55	0.0217
  3.6	0.01857
  3.65	0.01583
  3.7	0.01355
  3.75	0.0116
  3.8	0.00992
  3.85	0.00849
  3.9	0.00727
  3.95	0.00622
  4	0.00533
  4.1	0.00391
  4.2	0.00286
  4.3	0.00211
  4.4	0.00154
  4.5	0.00113
  4.6	8.31E-04
  4.7	6.10E-04
  4.8	4.48E-04
  4.9	3.29E-04
  5	2.42E-04
  5.5	5.14E-05
  6	1.09E-05
  6.5	2.93E-06
  7	6.17E-07
  7.5	3.52E-09
  8	1.66E-07
  8.5	1.61E-07
  9	1.91E-07
  9.5	1.52E-07
  10	8.83E-08
end


spin-orbit E b
name "<E2Pi|SOZ|b4Pi>"
spin    0.5  1.5
lambda  1  1
sigma   0.5  0.5
units  angstroms	cm-1	
factor    i  (0, 1 or i)
type  grid
values
  0.8	0.717796116
  0.85	0.622153879
  0.9	0.542119944
  0.95	0.469666888
  1	0.399258448
  1.05	0.330216334
  1.1	0.247698445
  1.15	0.142281306
  1.2	-0.025089514
  1.22	-0.116354169
  1.24	-0.234162232
  1.26	-0.391563514
  1.28	-0.617327421
  1.3	-0.964035483
  1.32	-1.567288448
  1.34	-2.862295077
  1.36	-6.562865279
  1.38	-11.81471592
  1.4	-13.22073013
  1.42	-13.62194348
  1.44	-13.79345331
  1.46	-13.88198945
  1.48	-13.92767208
  1.5	-13.9505002
  1.52	-13.95983718
  1.54	-13.96159869
  1.56	-13.95890367
  1.58	-13.95389052
  1.6	-13.94765549
  1.62	-13.94084384
  1.64	-13.94678431
  1.66	-13.93958061
  1.68	-13.93285614
  1.7	-13.92700956
  1.72	-13.92209667
  1.74	-13.91778902
  1.76	-13.91407831
  1.78	-13.9109972
  1.8	-13.90839729
  1.82	-13.90795538
  1.84	-13.90596897
  1.86	-13.90417094
  1.88	-13.90270819
  1.9	-13.90106607
  1.92	-13.89931482
  1.94	-13.89740387
  1.96	-13.89535782
  1.98	-13.8930153
  2	-13.89027513
  2.05	-13.88357376
  2.1	-13.8706683
  2.15	-13.85304507
  2.2	-13.82992428
  2.25	-13.80147493
  2.3	-13.76702195
  2.35	-13.72724497
  2.4	-13.68263248
  2.45	-13.63417294
  2.5	-13.58255996
  2.55	-13.52894468
  2.6	-13.47165306
  2.65	-13.4172565
  2.7	-13.36372279
  2.75	-13.31215981
  2.8	-13.26306751
  2.85	-13.21689579
  2.9	-13.17395386
  2.95	-13.1343937
  3	-13.09827215
  3.05	-13.06553921
  3.1	-13.0360976
  3.15	-13.0097283
  3.2	-12.98625053
  3.25	-12.96543581
  3.3	-12.9469441
  3.35	-12.93077887
  3.4	-12.91660452
  3.45	-12.90421376
  3.5	-12.89340213
  3.55	-12.88399402
  3.6	-12.8758231
  3.65	-12.86900765
  3.7	-12.8628694
  3.75	-12.85756756
  3.8	-12.85298758
  3.85	-12.84903845
  3.9	-12.84564386
  3.95	-12.842717
  4	-12.84020122
  4.1	-12.83618742
  4.2	-12.8332341
  4.3	-12.83102519
  4.4	-12.82943971
  4.5	-12.82827981
  4.6	-12.82742968
  4.7	-12.8268117
  4.8	-12.8263657
  4.9	-12.82604035
  5	-12.82580753
  5.5	-12.82533239
  6	-12.8252742
  6.5	-12.8252358
  7	-12.82522844
  7.5	-12.82523311
  8	-12.82523817
  8.5	-12.82524366
  9	-12.82525049
  9.5	-12.82526074
  10	-12.82527583
end


(MRCI, 1432.30 negative at 1.5)
spin-orbit-x E B
name "<E2Pi|SOX|B2Sigma->"
spin   0.5  0.5
lambda  1  0
sigma  -0.5  0.5
units  angstroms	cm-1	
factor    i  (0, 1 or i)
type  grid
<x|Lz|y> -i 0
values
  0.8	6.73957352
  0.85	6.564595059
  0.9	6.391431442
  0.95	6.216424781
  1	6.037412537
  1.05	5.853949484
  1.1	5.650955158
  1.15	5.464765091
  1.2	5.292841932
  1.22	5.233132854
  1.24	5.183728801
  1.26	5.15186526
  1.28	5.150442746
  1.3	5.204738283
  1.32	5.376470199
  1.34	5.847830602
  1.36	6.48455698
  1.38	4.271833408
  1.4	3.095948644
  1.42	2.755368519
  1.44	2.696620719
  1.46	2.699787396
  1.48	2.735668551
  1.5	2.787091851
  1.52	2.84371976
  1.54	2.902057148
  1.56	2.959048948
  1.58	3.013596857
  1.6	3.065580141
  1.62	3.1137555
  1.64	3.172192624
  1.66	3.212020734
  1.68	3.247273235
  1.7	3.278461334
  1.72	3.305757061
  1.74	3.328700817
  1.76	3.347455342
  1.78	3.362100993
  1.8	3.37262276
  1.82	3.379118512
  1.84	3.381546567
  1.86	3.379984538
  1.88	3.374681357
  1.9	3.365333697
  1.92	3.352211489
  1.94	3.335385482
  1.96	3.314992908
  1.98	3.291100927
  2	3.263809917
  2.05	3.181989735
  2.1	3.080820046
  2.15	2.962880559
  2.2	2.83026198
  2.25	2.685496319
  2.3	2.531050991
  2.35	2.369790954
  2.4	2.204568392
  2.45	2.038157553
  2.5	1.873127084
  2.55	1.711834853
  2.6	1.556139614
  2.65	1.407935738
  2.7	1.268199451
  2.75	1.13784979
  2.8	1.017260427
  2.85	0.906565647
  2.9	0.805643953
  2.95	0.714184217
  3	0.631733602
  3.05	0.557744856
  3.1	0.491620395
  3.15	0.432720375
  3.2	0.380418398
  3.25	0.334098806
  3.3	0.29323529
  3.35	0.257162271
  3.4	0.225387195
  3.45	0.197459578
  3.5	0.172946428
  3.55	0.151455266
  3.6	0.132632798
  3.65	0.116129244
  3.7	0.101732245
  3.75	0.089139443
  3.8	0.078153273
  3.85	0.06856236
  3.9	0.060184992
  3.95	0.052885391
  4	0.046518828
  4.1	0.036127729
  4.2	0.028227317
  4.3	0.022235179
  4.4	0.017655474
  4.5	0.014161159
  4.6	0.011487954
  4.7	0.009436551
  4.8	0.007855191
  4.9	0.0066297
  5	0.005673193
  5.5	0.003142637
  6	0.002159601
  6.5	0.001640354
  7	0.001302182
  7.5	0.001058596
  8	0.000874371
  8.5	0.00073148
  9	0.000618515
  9.5	0.000528286
  10	0.000455088
end

(MRCI)
spin-orbit-x E F
name "<E2Pi|SOX|F2Pi>"
spin   0.5  0.5
lambda  1  1
sigma  0.5  0.5
units  angstroms	cm-1	
factor    i  (0, 1 or i)
type  grid
<x|Lz|y> -i -i
values
  0.5	-4.137755941
  0.55	-3.931215395
  0.6	-3.621345188
  0.65	-3.287991119
  0.7	-2.952833791
  0.75	-2.62217641
  0.8	-2.304997689
  0.85	-2.011008581
  0.9	-1.751937135
  0.95	-1.54747808
  1	-1.456842605
  1.05	-1.667066973
  1.1	-1.559426748
  1.15	-1.201796524
  1.2	-0.777838407
  1.22	-0.575148465
  1.24	-0.341215447
  1.26	-0.063811955
  1.28	0.276430538
  1.3	0.714640134
  1.32	1.335155093
  1.34	2.394661448
  1.36	4.499868799
  1.38	4.120690412
  1.4	2.181352679
  1.42	1.315623669
  1.44	0.87012876
  1.46	0.609743394
  1.48	0.440500447
  1.5	0.323478077
  1.52	0.273942062
  1.54	0.208590891
  1.56	0.158321202
  1.58	0.118896857
  1.6	0.087452487
  1.62	0.061816047
  1.64	0.040442131
  1.66	0.021189543
  1.68	0.004576037
  1.7	0.011152415
  1.72	0.026671749
  1.74	0.040636025
  1.76	0.046574551
  1.78	0.027281645
  1.8	-0.013294565
  1.82	-0.064606237
  1.84	-0.118933332
  1.86	-0.173170849
  1.88	-0.227409293
  1.9	-0.277359509
  1.92	-0.329676606
  1.94	-0.380829408
  1.96	-0.430745977
  1.98	-0.479316155
  2	-0.525897892
  2.05	-0.632128035
  2.1	-0.72492283
  2.15	-0.807058854
  2.2	-0.877868007
  2.25	-0.937990756
  2.3	-0.986981089
  2.35	-1.025151915
  2.4	-1.054667567
  2.45	-1.07473451
  2.5	-1.086644892
  2.55	-1.091087395
  2.6	-1.089125297
  2.65	-1.081443661
  2.7	-1.067001363
  2.75	-1.052102414
  2.8	-1.032332675
  2.85	-1.007812965
  2.9	-0.983319671
  2.95	-0.957445496
  3	-0.932143016
  3.05	-0.883459495
  3.1	-0.855712019
  3.15	-0.827981245
  3.2	-0.800489531
  3.25	-0.773461679
  3.3	-0.74698498
  3.35	-0.721203043
  3.4	-0.696182892
  3.45	-0.67197986
  3.5	-0.648774628
  3.55	-0.626314609
  3.6	-0.60472324
  3.65	-0.583993428
  3.7	-0.564108973
  3.75	-0.545059387
  3.8	-0.526793233
  3.85	-0.509295424
  3.9	-0.492529653
  3.95	-0.47648369
  4	-0.46106208
  4.1	-0.431804122
  4.2	-0.404893948
  4.3	-0.379838333
  4.4	-0.356255427
  4.5	-0.333983274
  4.6	-0.31264559
  4.7	-0.291997386
  4.8	-0.271782023
  4.9	-0.25173222
  5	-0.231703195
  5.5	-0.132913157
  6	-0.059126879
  6.5	-0.02435343
  7	-0.010859115
  7.5	-0.005236214
end


(--------------------------------------------------------------B2S------------------------------------------------------------------------)

(MRCI, 1432.30 negative at 1.5)
spin-orbit-x B b
name "<B2Sigma-|SOX|b4Pi>"
spin   0.5  1.5
lambda  0  1
sigma  0.5  1.5
units  angstroms	cm-1	
factor    i  (0, 1 or i)
type  grid
<x|Lz|y> 0 -i
values
  0.8	0.036211161
  0.85	0.157396197
  0.9	0.303685945
  0.95	0.485717048
  1	0.719195286
  1.05	1.018700893
  1.1	1.400957572
  1.15	1.849582766
  1.2	2.32693163
  1.22	2.513825744
  1.24	2.692970608
  1.26	2.863604647
  1.28	3.023718529
  1.3	3.173730163
  1.32	3.314363805
  1.34	3.444226762
  1.36	3.561127102
  1.38	3.67594474
  1.4	3.786483577
  1.42	3.891102174
  1.44	4.000426147
  1.46	4.094028849
  1.48	4.182501608
  1.5	4.266004481
  1.52	4.345107423
  1.54	4.419927972
  1.56	4.490678033
  1.58	4.557321176
  1.6	4.619973796
  1.62	4.678804372
  1.64	4.772789212
  1.66	4.821522102
  1.68	4.867172116
  1.7	4.909833176
  1.72	4.949676164
  1.74	4.986832774
  1.76	5.021428638
  1.78	5.053587337
  1.8	5.08343189
  1.82	5.112634639
  1.84	5.138097422
  1.86	5.161630297
  1.88	5.183328375
  1.9	5.203315013
  1.92	5.221841703
  1.94	5.238661874
  1.96	5.254185011
  1.98	5.268427343
  2	5.281500854
  2.05	5.310925449
  2.1	5.333059376
  2.15	5.350583261
  2.2	5.364179237
  2.25	5.374780817
  2.3	5.382628713
  2.35	5.388426644
  2.4	5.392621672
  2.45	5.395473484
  2.5	5.397313467
  2.55	5.398319274
  2.6	5.398721732
  2.65	5.398797923
  2.7	5.39838627
  2.75	5.397736314
  2.8	5.396924334
  2.85	5.396012971
  2.9	5.395047916
  2.95	5.3940702
  3	5.393098293
  3.05	5.3921565
  3.1	5.39124605
  3.15	5.390403491
  3.2	5.389621645
  3.25	5.388903867
  3.3	5.388251646
  3.35	5.387693807
  3.4	5.387170606
  3.45	5.38670884
  3.5	5.386304607
  3.55	5.38595449
  3.6	5.385654832
  3.65	5.385401335
  3.7	5.38519023
  3.75	5.385017759
  3.8	5.384879903
  3.85	5.384773303
  3.9	5.384695108
  3.95	5.384641954
  4	5.384610979
  4.1	5.384605082
  4.2	5.384657769
  4.3	5.384732831
  4.4	5.384861837
  4.5	5.385009797
  4.6	5.385170242
  4.7	5.385335317
  4.8	5.38550167
  4.9	5.385666061
  5	5.385825476
  5.5	5.386518428
  6	5.387027184
  6.5	5.387421369
  7	5.38768849
  7.5	5.387887229
  8	5.388037584
  8.5	5.388153717
  9	5.388244893
  9.5	5.388317375
  10	5.388375698
end


(--------------------------------------------------------------b4PAI-----------------------------------------------------------------------)

(MRCI, 1432.30 negative at 1.5)
spin-orbit-x b a
name "<b4Pi|SOX|a4Sigma->"
spin   1.5  1.5
lambda  1  0
sigma  0.5  1.5
units  angstroms	cm-1	
factor    i  (0, 1 or i)
type  grid
<x|Lz|y> -i 0
values
  0.8	-0.597340756
  0.85	-0.767513805
  0.9	-0.944969449
  0.95	-1.144916378
  1	-1.391828627
  1.05	-1.704839142
  1.1	-2.115183092
  1.15	-2.563186011
  1.2	-3.024124982
  1.22	-3.201349974
  1.24	-3.370104374
  1.26	-3.531403014
  1.28	-3.684221583
  1.3	-3.830237506
  1.32	-3.9709335
  1.34	-4.108241937
  1.36	-4.245999439
  1.38	-4.37521573
  1.4	-4.499595759
  1.42	-4.621430524
  1.44	-4.792561697
  1.46	-4.906560549
  1.48	-5.019055611
  1.5	-5.129780353
  1.52	-5.239366382
  1.54	-5.347575729
  1.56	-5.454477996
  1.58	-5.559961814
  1.6	-5.663873052
  1.62	-5.766165116
  1.64	-5.930682386
  1.66	-6.024157508
  1.68	-6.115764026
  1.7	-6.205219838
  1.72	-6.292304077
  1.74	-6.376762995
  1.76	-6.458500416
  1.78	-6.537304124
  1.8	-6.613029388
  1.82	-6.686108749
  1.84	-6.755347582
  1.86	-6.821251565
  1.88	-6.883757604
  1.9	-6.942869939
  1.92	-6.998801812
  1.94	-7.051161127
  1.96	-7.100273349
  1.98	-7.146195548
  2	-7.189045748
  2.05	-7.285518693
  2.1	-7.363023777
  2.15	-7.426248854
  2.2	-7.477319382
  2.25	-7.518320977
  2.3	-7.550622899
  2.35	-7.575919476
  2.4	-7.595520823
  2.45	-7.610922483
  2.5	-7.622186947
  2.55	-7.630474587
  2.6	-7.636455341
  2.65	-7.640803371
  2.7	-7.643523582
  2.75	-7.645156231
  2.8	-7.645946831
  2.85	-7.646107617
  2.9	-7.645797766
  2.95	-7.645152127
  3	-7.644259477
  3.05	-7.643204436
  3.1	-7.642048213
  3.15	-7.640888758
  3.2	-7.639659362
  3.25	-7.638439557
  3.3	-7.637250013
  3.35	-7.636105127
  3.4	-7.635014241
  3.45	-7.633983894
  3.5	-7.633016343
  3.55	-7.632113873
  3.6	-7.631276166
  3.65	-7.630501394
  3.7	-7.629787558
  3.75	-7.629132023
  3.8	-7.628531334
  3.85	-7.627982456
  3.9	-7.627482043
  3.95	-7.627026541
  4	-7.62661264
  4.1	-7.625897696
  4.2	-7.625311549
  4.3	-7.624832017
  4.4	-7.624439002
  4.5	-7.624114745
  4.6	-7.623845593
  4.7	-7.623518475
  4.8	-7.623432155
  4.9	-7.623271594
  5	-7.623133068
  5.5	-7.62264788
  6	-7.622341412
  6.5	-7.622126812
  7	-7.621964686
  7.5	-7.621840608
  8	-7.62174315
  8.5	-7.621666071
  9	-7.621604437
  9.5	-7.621554438
  10	-7.621513413
end

(MRCI, )
spin-orbit-x b c
name "<b4Pi|SOX|c4Sigma->"
spin   1.5  1.5
lambda  1  0
sigma  0.5  1.5
units  angstroms	cm-1	
factor    i  (0, 1 or i)
type  grid
<x|Lz|y> -i 0
values
  0.8	0.028300136
  0.85	0.070398881
  0.9	0.12458883
  0.95	0.191869982
  1	0.277256876
  1.05	0.380884555
  1.1	1.32083393
  1.15	1.874653594
  1.2	2.415236787
  1.22	2.617936557
  1.24	2.809035972
  1.26	2.984520352
  1.28	3.143409394
  1.3	3.284482622
  1.32	3.407994001
  1.34	3.515730177
  1.36	3.607727483
  1.38	3.685223942
  1.4	3.749015691
  1.42	3.800601994
  1.44	3.865605221
  1.46	3.891863769
  1.48	3.907601301
  1.5	3.913397469
  1.52	3.909793547
  1.54	3.897703291
  1.56	3.876738426
  1.58	3.847746933
  1.6	3.810901979
  1.62	3.766721451
  1.64	3.7206976
  1.66	3.661808909
  1.68	3.596894519
  1.7	3.526380872
  1.72	3.450762566
  1.74	3.37060958
  1.76	3.286288376
  1.78	3.198403873
  1.8	3.107517107
  1.82	3.015183656
  1.84	2.919682022
  1.86	2.822731338
  1.88	2.724831675
  1.9	2.626459719
  1.92	2.52800751
  1.94	2.430050178
  1.96	2.332824456
  1.98	2.236716953
  2	2.142039095
  2.05	1.913563355
  2.1	1.698468611
  2.15	1.499292454
  2.2	1.316756419
  2.25	1.151224021
  2.3	1.002125075
  2.35	0.868901174
  2.4	0.750703865
  2.45	0.646284982
  2.5	0.554739868
  2.55	0.474713103
  2.6	0.405218884
  2.65	0.345071347
  2.7	0.293197255
  2.75	0.248629365
  2.8	0.210464741
  2.85	0.177878573
  2.9	0.150118278
  2.95	0.126527846
  3	0.106522904
  3.05	0.089588692
  3.1	0.075276224
  3.15	0.063149101
  3.2	0.052974059
  3.25	0.044408833
  3.3	0.037200782
  3.35	0.031141811
  3.4	0.026052389
  3.45	0.021780791
  3.5	0.01819724
  3.55	0.015193029
  3.6	0.012675284
  3.65	0.010566586
  3.7	0.008800982
  3.75	0.007323701
  3.8	0.006088059
  3.85	0.005055077
  3.9	0.004191646
  3.95	0.003470649
  4	0.00286912
  4.1	0.001948565
  4.2	0.001310143
  4.3	0.000869704
  4.4	0.000567328
  4.5	0.000360898
  4.6	0.000221172
  4.7	0.000127736
  4.8	6.5714E-05
  4.9	2.5612E-05
  5	2.15795E-07
  5.5	2.97844E-05
  6	2.09931E-05
  6.5	1.20796E-05
  7	7.12776E-06
  7.5	4.28261E-06
  8	2.68037E-06
  8.5	1.70103E-06
  9	1.11492E-06
  9.5	7.86913E-07
  10	5.34121E-07
end


(MRCI, 1432.30 negative at 1.5)
spin-orbit-x b d
name "<b4Pi|SOX|d6Sigma->"
spin   1.5  2.5
lambda  1  0
sigma  1.5  2.5
units  angstroms	cm-1	
factor    i  (0, 1 or i)
type  grid
<x|Lz|y> -i 0
values
  0.8	8.85335452
  0.85	8.133221125
  0.9	7.462036333
  0.95	6.806830503
  1	6.141282647
  1.05	5.445495214
  1.1	4.680510791
  1.15	3.977842895
  1.2	3.320510929
  1.22	3.078421821
  1.24	2.849330185
  1.26	2.635025185
  1.28	2.435346489
  1.3	2.250499001
  1.32	2.079908404
  1.34	1.922007129
  1.36	1.773571468
  1.38	1.639466374
  1.4	1.518118172
  1.42	1.407172068
  1.44	1.286384504
  1.46	1.193897115
  1.48	1.10888671
  1.5	1.030770187
  1.52	0.958594333
  1.54	0.891897025
  1.56	0.830083412
  1.58	0.772323446
  1.6	0.718236094
  1.62	0.66727085
  1.64	0.627470185
  1.66	0.581468842
  1.68	0.538349398
  1.7	0.497833981
  1.72	0.45991589
  1.74	0.424481004
  1.76	0.391413201
  1.78	0.360592988
  1.8	0.331900087
  1.82	0.305827375
  1.84	0.281008341
  1.86	0.257939516
  1.88	0.23654693
  1.9	0.216704956
  1.92	0.198347464
  1.94	0.181306452
  1.96	0.165522825
  1.98	0.150917887
  2	0.137415869
  2.05	0.109699504
  2.1	0.085638477
  2.15	0.066325802
  2.2	0.0506781
  2.25	0.038406817
  2.3	0.028111226
  2.35	0.01961891
  2.4	0.013108076
  2.45	0.008023244
  2.5	0.00412086
  2.55	0.001212062
  2.6	-0.000915557
  2.65	-0.002405011
  2.7	-0.003410177
  2.75	-0.004020559
  2.8	-0.004340595
  2.85	-0.0044549
  2.9	-0.004392627
  2.95	-0.004207352
  3	-0.003952574
  3.05	-0.003656276
  3.1	-0.003253981
  3.15	-0.002910999
  3.2	-0.002758702
  3.25	-0.002454946
  3.3	-0.002382912
  3.35	-0.002134448
  3.4	-0.001915051
  3.45	-0.00097893
  3.5	-0.000826893
  3.55	-0.001106787
  3.6	-0.001505191
  3.65	-0.00139693
  3.7	-0.001309062
  3.75	-0.000837393
  3.8	-0.000785559
  3.85	-0.00074711
  3.9	-0.000723817
  3.95	-0.000707462
  4	-0.000700823
  4.1	-0.000845739
  4.2	-0.000906399
  4.3	-0.000985542
  4.4	-0.00171429
  4.5	0.000223821
  4.6	0.000395993
  4.7	0.000350658
  4.8	0.000227775
  4.9	0.001000913
  5	0.000975661
  5.5	-0.000315509
  6	8.5059E-05
  6.5	4.68394E-05
  7	2.8685E-05
  7.5	1.86209E-05
  8	1.20709E-05
  8.5	8.71692E-06
  9	5.99444E-06
  9.5	3.71522E-06
  10	2.59516E-06
end


(--------------------------------------------------------------F2PAI-----------------------------------------------------------------------)


(MRCI)
spin-orbit-x F B
name "<F2Pi|SOY|B2Sigma->"
spin   0.5  0.5
lambda  1  0
sigma  -0.5  0.5
units  angstroms	cm-1	
factor    i  (0, 1 or i)
type  grid
<x|Lz|y> -i 0
values
  0.5	1.882975434
  0.55	1.693240364
  0.6	1.487014396
  0.65	1.294177198
  0.7	1.137953685
  0.75	1.020426548
  0.8	0.933403507
  0.85	0.87159514
  0.9	0.836347888
  0.95	0.827259075
  1	0.852849099
  1.05	0.887728839
  1.1	0.803171761
  1.15	1.014404939
  1.2	1.515940822
  1.22	1.813937416
  1.24	2.186831698
  1.26	2.646818509
  1.28	3.194784348
  1.3	3.799866756
  1.32	4.417990889
  1.34	4.672156242
  1.36	2.71696715
  1.38	5.454645526
  1.4	6.105154261
  1.42	6.143294126
  1.44	6.05315587
  1.46	5.923308036
  1.48	5.772145887
  1.5	5.607396545
  1.52	5.455264894
  1.54	5.268852783
  1.56	5.073296217
  1.58	4.867411194
  1.6	4.649135345
  1.62	4.41474846
  1.64	4.157985848
  1.66	3.869205768
  1.68	3.526201578
  1.7	3.093840639
  1.72	2.504189388
  1.74	1.654014718
  1.76	-0.523489897
  1.78	-0.613815811
  1.8	-1.423514106
  1.82	-1.922286489
  1.84	-2.229671577
  1.86	-2.428039538
  1.88	-2.562443688
  1.9	-2.659462121
  1.92	-2.727481533
  1.94	-2.777479454
  1.96	-2.814522747
  1.98	-2.842271578
  2	-2.86306931
  2.05	-2.89338705
  2.1	-2.900517781
  2.15	-2.890124302
  2.2	-2.865354017
  2.25	-2.828417379
  2.3	-2.782065067
  2.35	-2.727861781
  2.4	-2.666604685
  2.45	-2.600525087
  2.5	-2.530750775
  2.55	-2.458231748
  2.6	-2.384322314
  2.65	-2.309395094
  2.7	-2.235785793
  2.75	-2.160830398
  2.8	-2.087710835
  2.85	-2.016916639
  2.9	-1.947113418
  2.95	-1.879246753
  3	-1.813240454
  3.05	-1.751129288
  3.1	-1.690133372
  3.15	-1.631543802
  3.2	-1.575372534
  3.25	-1.521577325
  3.3	-1.470079813
  3.35	-1.420826043
  3.4	-1.373721159
  3.45	-1.328712151
  3.5	-1.285755003
  3.55	-1.244643013
  3.6	-1.20532521
  3.65	-1.167706636
  3.7	-1.13168819
  3.75	-1.09718236
  3.8	-1.06409444
  3.85	-1.032343246
  3.9	-1.00181829
  3.95	-0.97252218
  4	-0.944253264
  4.1	-0.891152634
  4.2	-0.841100721
  4.3	-0.793811624
  4.4	-0.748776865
  4.5	-0.705414697
  4.6	-0.663196356
  4.7	-0.621708224
  4.8	-0.580393729
  4.9	-0.538876878
  5	-0.496914807
  5.5	-0.284084393
  6	-0.124112293
  6.5	-0.049738257
  7	-0.02121976
  7.5	-0.009992324
end


(MRCI)
spin-orbit-x F a
name "<F2Pi|SOY|a4Sigma->"
spin   0.5  1.5
lambda  1  0
sigma  0.5  1.5
units  angstroms	cm-1	
factor    i  (0, 1 or i)
type  grid
<x|Lz|y> -i 0
values
  0.5	-4.219278887
  0.55	-3.824285243
  0.6	-3.381601332
  0.65	-2.940207222
  0.7	-2.539815559
  0.75	-2.15299916
  0.8	-1.794598735
  0.85	-1.465127405
  0.9	-1.165544495
  0.95	-0.865453077
  1	-0.448350694
  1.05	0.705920948
  1.1	2.230231886
  1.15	3.006688424
  1.2	3.768040288
  1.22	4.114611678
  1.24	4.500369214
  1.26	4.938406059
  1.28	5.440083511
  1.3	6.027140917
  1.32	6.85276826
  1.34	7.958718986
  1.36	10.19137877
  1.38	11.79029493
  1.4	11.2011152
  1.42	10.69515671
  1.44	10.31306777
  1.46	9.985960688
  1.48	9.686923875
  1.5	9.400627929
  1.52	9.151997339
  1.54	8.865090069
  1.56	8.572671515
  1.58	8.270273405
  1.6	7.953105714
  1.62	7.614361561
  1.64	7.244057248
  1.66	6.827676775
  1.68	6.331249461
  1.7	5.702160316
  1.72	4.835804912
  1.74	3.564335829
  1.76	1.820215329
  1.78	-0.012669032
  1.8	-1.325340128
  1.82	-2.18252778
  1.84	-2.733736287
  1.86	-3.105228722
  1.88	-3.368842514
  1.9	-3.566124456
  1.92	-3.71376341
  1.94	-3.828474695
  1.96	-3.91909598
  1.98	-3.991211185
  2	-4.048902569
  2.05	-4.143889226
  2.1	-4.186639993
  2.15	-4.192771648
  2.2	-4.17024182
  2.25	-4.124921792
  2.3	-4.062100849
  2.35	-3.984987429
  2.4	-3.896523617
  2.45	-3.799641429
  2.5	-3.69652544
  2.55	-3.588777654
  2.6	-3.478376891
  2.65	-3.365966434
  2.7	-3.253388163
  2.75	-3.142951047
  2.8	-3.033303487
  2.85	-2.925059721
  2.9	-2.820376054
  2.95	-2.718737533
  3	-2.620572882
  3.05	-2.505388903
  3.1	-2.414559033
  3.15	-2.327471967
  3.2	-2.244126639
  3.25	-2.164385644
  3.3	-2.088286883
  3.35	-2.015574683
  3.4	-1.946244918
  3.45	-1.880130516
  3.5	-1.816992763
  3.55	-1.756828078
  3.6	-1.699384546
  3.65	-1.644522432
  3.7	-1.59209519
  3.75	-1.54197839
  3.8	-1.493994404
  3.85	-1.448035077
  3.9	-1.404602506
  3.95	-1.362398462
  4	-1.32167217
  4.1	-1.244215123
  4.2	-1.172719545
  4.3	-1.105575276
  4.4	-1.041620483
  4.5	-0.980526909
  4.6	-0.921124386
  4.7	-0.863025807
  4.8	-0.805236998
  4.9	-0.747486892
  5	-0.689153632
  5.5	-0.393701672
  6	-0.169144617
  6.5	-0.063146939
  7	-0.022292271
  7.5	-0.006617332
end


(MRCI)
spin-orbit-x F c
name "<F2Pi|SOY|c4Sigma->"
spin   0.5  1.5
lambda  1  0
sigma  0.5  1.5
units  angstroms	cm-1	
factor    i  (0, 1 or i)
type  grid
<x|Lz|y> -i 0
values
  0.5	7.957572043
  0.55	7.311551599
  0.6	6.884046892
  0.65	6.665866823
  0.7	6.596296072
  0.75	6.614741993
  0.8	6.671499084
  0.85	6.725011134
  0.9	6.744242718
  0.95	6.636263141
  1	6.071581825
  1.05	2.909984193
  1.1	2.105898255
  1.15	-0.071709038
  1.2	-0.133256198
  1.22	-0.121536243
  1.24	-0.069917944
  1.26	-0.024091248
  1.28	-0.170865606
  1.3	-0.355513213
  1.32	-0.5680385
  1.34	-0.595481358
  1.36	-0.106428159
  1.38	1.996756827
  1.4	2.874664309
  1.42	3.297575309
  1.44	3.599612692
  1.46	3.845152079
  1.48	4.058526682
  1.5	4.248363706
  1.52	4.461031301
  1.54	4.608991698
  1.56	4.733584174
  1.58	4.833364395
  1.6	4.904577316
  1.62	4.940465468
  1.64	4.930259871
  1.66	4.857577835
  1.68	4.68928757
  1.7	4.367935948
  1.72	3.782858663
  1.74	2.754936802
  1.76	1.183781861
  1.78	-0.491762345
  1.8	-1.759672105
  1.82	-2.579819545
  1.84	-3.109200881
  1.86	-3.463195049
  1.88	-3.708050071
  1.9	-3.883726372
  1.92	-4.001982356
  1.94	-4.079447018
  1.96	-4.124467139
  1.98	-4.141697348
  2	-4.136029093
  2.05	-4.042124947
  2.1	-3.858883018
  2.15	-3.618386961
  2.2	-3.347795107
  2.25	-3.07056746
  2.3	-2.803490373
  2.35	-2.558597054
  2.4	-2.337161769
  2.45	-2.143945065
  2.5	-1.977082674
  2.55	-1.834649496
  2.6	-1.713636489
  2.65	-1.611299595
  2.7	-1.525684882
  2.75	-1.452038049
  2.8	-1.391118432
  2.85	-1.340335948
  2.9	-1.297063876
  2.95	-1.260857271
  3	-1.230189059
  3.05	-1.207110336
  3.1	-1.185720792
  3.15	-1.16815561
  3.2	-1.153875527
  3.25	-1.142638679
  3.3	-1.133989941
  3.35	-1.12765609
  3.4	-1.123645627
  3.45	-1.121635179
  3.5	-1.12164046
  3.55	-1.12341192
  3.6	-1.127040651
  3.65	-1.132355142
  3.7	-1.139382718
  3.75	-1.148096002
  3.8	-1.158502948
  3.85	-1.170548623
  3.9	-1.184404226
  3.95	-1.200379263
  4	-1.21787467
  4.1	-1.262400901
  4.2	-1.310180789
  4.3	-1.366457032
  4.4	-1.432072688
  4.5	-1.507287263
  4.6	-1.593177076
  4.7	-1.69039706
  4.8	-1.799688028
  4.9	-1.921151449
  5	-2.054196963
  5.5	-2.806430074
  6	-3.339360189
  6.5	-3.553575908
  7	-3.634047095
  7.5	-3.669494731
end


(MRCI)
spin-orbit-x F X
name "<F2Pi|SOZ|X2Pi>"
spin   0.5  0.5
lambda  1  1
sigma  0.5  0.5
units  angstroms	cm-1	
factor    i  (0, 1 or i)
type  grid
<x|Lz|y> -i -i
values
  0.5	2.897086308
  0.55	2.807101899
  0.6	2.791736736
  0.65	2.81039382
  0.7	2.866924444
  0.75	2.953986269
  0.8	3.056521459
  0.85	3.158351418
  0.9	3.237626733
  0.95	3.252687974
  1	3.045907837
  1.05	1.577917895
  1.1	0.847407137
  1.15	1.367093008
  1.2	1.387947756
  1.22	1.326710031
  1.24	1.227028575
  1.26	1.08179049
  1.28	0.880726785
  1.3	0.611072326
  1.32	0.200238079
  1.34	0.305698222
  1.36	1.235887583
  1.38	2.347162405
  1.4	2.55253272
  1.42	2.557195889
  1.44	2.528864408
  1.46	2.496411202
  1.48	2.463241651
  1.5	2.431685795
  1.52	2.405882542
  1.54	2.379434324
  1.56	2.35690567
  1.58	2.339972447
  1.6	2.330638611
  1.62	2.330658211
  1.64	2.343360764
  1.66	2.372206724
  1.68	2.427199741
  1.7	2.518903965
  1.72	2.660515287
  1.74	2.84890164
  1.76	3.025723479
  1.78	3.071314218
  1.8	3.020738452
  1.82	2.942959901
  1.84	2.869656382
  1.86	2.808221555
  1.88	2.757857934
  1.9	2.705000982
  1.92	2.667472413
  1.94	2.633869325
  1.96	2.602323869
  1.98	2.57299588
  2	2.545201447
  2.05	2.476749166
  2.1	2.407566375
  2.15	2.337282797
  2.2	2.263811542
  2.25	2.188798196
  2.3	2.110887935
  2.35	2.030681888
  2.4	1.952701035
  2.45	1.874274413
  2.5	1.797328297
  2.55	1.722183924
  2.6	1.64981288
  2.65	1.58023022
  2.7	1.510046811
  2.75	1.450283736
  2.8	1.391121579
  2.85	1.33121079
  2.9	1.278606275
  2.95	1.229165435
  3	1.185589549
  3.05	1.204453113
  3.1	1.163154019
  3.15	1.124117525
  3.2	1.087209844
  3.25	1.052276553
  3.3	1.019167422
  3.35	0.987740356
  3.4	0.957927491
  3.45	0.929619662
  3.5	0.902925961
  3.55	0.877321368
  3.6	0.852906521
  3.65	0.829604818
  3.7	0.807352166
  3.75	0.786057268
  3.8	0.765641386
  3.85	0.746068383
  3.9	0.727230473
  3.95	0.709422087
  4	0.692005387
  4.1	0.661441705
  4.2	0.630290671
  4.3	0.600605335
  4.4	0.572040795
  4.5	0.544041008
  4.6	0.516304739
  4.7	0.488478281
  4.8	0.460156985
  4.9	0.431004322
  5	0.400871506
  5.5	0.238015219
  6	0.105911146
  6.5	0.042424639
  7	0.017168356
  7.5	0.007094723
end


(MRCI)
spin-orbit-x F H
name "<F2Pi|SOZ|H2Pi>"
spin   0.5  0.5
lambda  1  1
sigma  0.5  0.5
units  angstroms	cm-1	
factor    i  (0, 1 or i)
type  grid
<x|Lz|y> -i -i
values
  0.5	-4.628427353
  0.55	-4.658751058
  0.6	-4.610617849
  0.65	-4.585759374
  0.7	-4.59369232
  0.75	-4.6019955
  0.8	-4.5971108
  0.85	-4.57996764
  0.9	-4.56226925
  0.95	-4.574072595
  1	-4.647242253
  1.05	-3.542223103
  1.1	-0.832076968
  1.15	1.724050668
  1.2	1.58491352
  1.22	1.365758151
  1.24	1.044353135
  1.26	0.591130606
  1.28	-0.043869441
  1.3	-0.945542635
  1.32	-2.214881145
  1.34	-3.916538926
  1.36	-4.960195567
  1.38	-3.321709154
  1.4	-1.928638797
  1.42	-1.225600274
  1.44	-0.790836144
  1.46	-0.389692143
  1.48	-0.025527112
  1.5	0.329923351
  1.52	0.725925244
  1.54	1.109542473
  1.56	1.527693198
  1.58	1.994827495
  1.6	2.527769422
  1.62	3.152732399
  1.64	3.907146343
  1.66	4.847497936
  1.68	6.056996003
  1.7	7.654624532
  1.72	9.741449428
  1.74	12.08415601
  1.76	13.36765167
  1.78	12.20111599
  1.8	9.785236131
  1.82	7.578097931
  1.84	5.890411577
  1.86	4.621916312
  1.88	3.645401372
  1.9	2.869255566
  1.92	2.236309124
  1.94	1.707721721
  1.96	1.257970798
  1.98	0.871082339
  2	0.534437324
  2.05	-0.139486035
  2.1	-0.627233466
  2.15	-0.974485091
  2.2	-1.215319686
  2.25	-1.371596792
  2.3	-1.473445352
  2.35	-1.538094597
  2.4	-1.574996817
  2.45	-1.596758561
  2.5	-1.607850963
  2.55	-1.611097667
  2.6	-1.609658157
  2.65	-1.601579263
  2.7	-1.584264199
  2.75	-1.556961243
  2.8	-1.506991423
  2.85	-1.410077659
  2.9	-1.233301397
  2.95	-0.945423138
  3	-0.574221971
  3.05	-0.19789719
  3.1	0.310347662
  3.15	0.392021228
  3.2	0.458066059
  3.25	0.513775918
  3.3	0.563614159
  3.35	0.609597167
  3.4	0.654054894
  3.45	0.696186744
  3.5	0.737571739
  3.55	0.778901408
  3.6	0.820413225
  3.65	0.862434571
  3.7	0.905548129
  3.75	0.949810331
  3.8	0.995653578
  3.85	1.04328188
  3.9	1.093143231
  3.95	1.144918476
  4	1.200040744
  4.1	1.320314609
  4.2	1.456040576
  4.3	1.611038244
  4.4	1.789357482
  4.5	1.996639444
  4.6	2.238147688
  4.7	2.520545943
  4.8	2.85062736
  4.9	3.235083033
  5	3.678973416
  5.5	6.684541217
  6	9.358817524
  6.5	10.53121165
  7	10.94153715
  7.5	11.08578291
end

(MRCI)
spin-orbit-x F b
name "<F2Pi|SOZ|b4Pi>"
spin   0.5  1.5
lambda  1  1
sigma  0.5  0.5
units  angstroms	cm-1	
factor    i  (0, 1 or i)
type  grid
<x|Lz|y> -i -i
values
  0.5	7.263844815
  0.55	7.222855665
  0.6	7.047522884
  0.65	6.862200545
  0.7	6.69667293
  0.75	6.527812921
  0.8	6.354314786
  0.85	6.18789175
  0.9	6.063114597
  0.95	6.044724054
  1	6.345204644
  1.05	7.537389347
  1.1	7.507056397
  1.15	7.430454219
  1.2	7.899122568
  1.22	8.253830675
  1.24	8.725546264
  1.26	9.331275557
  1.28	10.06401174
  1.3	10.88016713
  1.32	11.64786493
  1.34	12.1826436
  1.36	11.43399494
  1.38	6.600140751
  1.4	3.674452959
  1.42	2.568708849
  1.44	2.022035731
  1.46	1.696749056
  1.48	1.481626207
  1.5	1.328134392
  1.52	1.201524153
  1.54	1.112354517
  1.56	1.040580206
  1.58	0.981604571
  1.6	0.932400343
  1.62	0.890848012
  1.64	0.855348697
  1.66	0.825321063
  1.68	0.798518368
  1.7	0.773798128
  1.72	0.746710129
  1.74	0.705089095
  1.76	0.626209708
  1.78	0.512543078
  1.8	0.396746424
  1.82	0.29899545
  1.84	0.218457889
  1.86	0.15021233
  1.88	0.091657341
  1.9	0.036283723
  1.92	-0.010758717
  1.94	-0.053468891
  1.96	-0.092931297
  1.98	-0.129386377
  2	-0.16379376
  2.05	-0.247082748
  2.1	-0.322636778
  2.15	-0.38667781
  2.2	-0.438970358
  2.25	-0.479689207
  2.3	-0.509555741
  2.35	-0.529982832
  2.4	-0.541399992
  2.45	-0.545917456
  2.5	-0.544531276
  2.55	-0.538317608
  2.6	-0.528400971
  2.65	-0.515540702
  2.7	-0.500784954
  2.75	-0.48407328
  2.8	-0.466337271
  2.85	-0.448254425
  2.9	-0.429616037
  2.95	-0.410890573
  3	-0.391612277
  3.05	-0.422553312
  3.1	-0.404890525
  3.15	-0.387704147
  3.2	-0.371046454
  3.25	-0.355021062
  3.3	-0.339619598
  3.35	-0.324862745
  3.4	-0.310703675
  3.45	-0.29713205
  3.5	-0.284241449
  3.55	-0.271846138
  3.6	-0.260013891
  3.65	-0.248721095
  3.7	-0.237934637
  3.75	-0.22765011
  3.8	-0.2178424
  3.85	-0.208514849
  3.9	-0.199776577
  3.95	-0.19095793
  4	-0.182702683
  4.1	-0.167439227
  4.2	-0.153919241
  4.3	-0.14206193
  4.4	-0.130314735
  4.5	-0.119545825
  4.6	-0.109391066
  4.7	-0.099801304
  4.8	-0.090652166
  4.9	-0.081987654
  5	-0.073637227
  5.5	-0.037154107
  6	-0.016172449
  6.5	-0.00727019
  7	-0.004541717
  7.5	-0.002959472
end


(--------------------------------------------------------------H2PAI-----------------------------------------------------------------------)


(MRCI)
spin-orbit-x H X
name "<H2Pi|SOZ|X2Pi>"
spin   0.5  0.5
lambda  1  1
sigma  0.5  0.5
units  angstroms	cm-1	
factor    i  (0, 1 or i)
type  grid
<x|Lz|y> -i -i
values
  0.5	3.192837698
  0.55	3.269840786
  0.6	3.302927464
  0.65	3.299959411
  0.7	3.271639842
  0.75	3.226097093
  0.8	3.173736106
  0.85	3.127176308
  0.9	3.105930605
  0.95	3.154521603
  1	3.414740276
  1.05	4.338765353
  1.1	4.575874302
  1.15	4.479729979
  1.2	4.498026663
  1.22	4.525744355
  1.24	4.564515154
  1.26	4.616278272
  1.28	4.684455397
  1.3	4.770823484
  1.32	4.813807231
  1.34	4.787322409
  1.36	4.422828486
  1.38	3.902360888
  1.4	3.521803708
  1.42	3.286821563
  1.44	2.833750581
  1.46	2.768336736
  1.48	2.720974685
  1.5	2.679261558
  1.52	2.548145514
  1.54	2.520489708
  1.56	2.487482018
  1.58	2.450071849
  1.6	2.410806049
  1.62	2.362498865
  1.64	2.303527484
  1.66	2.215532744
  1.68	2.108534476
  1.7	1.952116114
  1.72	1.703076243
  1.74	1.291380887
  1.76	0.700235973
  1.78	0.065937753
  1.8	-0.396620807
  1.82	-0.682463201
  1.84	-0.855468689
  1.86	-0.962866341
  1.88	-1.031622917
  1.9	-1.075590621
  1.92	-1.104641434
  1.94	-1.123396812
  1.96	-1.134649589
  1.98	-1.140788917
  2	-1.143129606
  2.05	-1.136910832
  2.1	-1.120451206
  2.15	-1.098085693
  2.2	-1.06814739
  2.25	-1.038117156
  2.3	-0.998508389
  2.35	-0.948204274
  2.4	-0.896868635
  2.45	-0.837469882
  2.5	-0.772777757
  2.55	-0.705171201
  2.6	-0.631857012
  2.65	-0.555438398
  2.7	0.461815363
  2.75	0.364139805
  2.8	0.253445538
  2.85	0.130390415
  2.9	0.017401347
  2.95	0.183091701
  3	0.33164805
  3.05	0.476059803
  3.1	0.484374245
  3.15	0.486552322
  3.2	0.486428645
  3.25	0.485071728
  3.3	0.482211579
  3.35	0.476162061
  3.4	0.471565255
  3.45	0.466807785
  3.5	0.461326235
  3.55	0.456032729
  3.6	0.450722032
  3.65	0.444966665
  3.7	0.439381205
  3.75	0.433486182
  3.8	0.42758389
  3.85	0.422085015
  3.9	0.416380443
  3.95	0.410324236
  4	0.404790983
  4.1	0.392457111
  4.2	0.382971964
  4.3	0.373834779
  4.4	0.364389143
  4.5	0.356047949
  4.6	0.348165264
  4.7	0.340340093
  4.8	0.332115962
  4.9	0.323391427
  5	0.314028708
  5.5	0.242392761
  6	0.130382699
  6.5	0.055772549
  7	0.023207018
  7.5	0.00930098
end


(MRCI)
spin-orbit-x H E
name "<H2Pi|SOZ|E2Pi>"
spin   0.5  0.5
lambda  1  1
sigma  0.5  0.5
units  angstroms	cm-1	
factor    i  (0, 1 or i)
type  grid
<x|Lz|y> -i -i
values
  0.5	-3.435194261
  0.55	-3.048672656
  0.6	-2.775180543
  0.65	-2.597848468
  0.7	-2.472688689
  0.75	-2.367896919
  0.8	-2.266072627
  0.85	-2.154125112
  0.9	-2.019210535
  0.95	-1.842455039
  1	-1.565887634
  1.05	-0.829409758
  1.1	0.08381437
  1.15	0.191297432
  1.2	0.132875473
  1.22	0.096681931
  1.24	0.057461052
  1.26	0.017152203
  1.28	-0.019788331
  1.3	-0.038645056
  1.32	0.018263327
  1.34	0.390370779
  1.36	1.95335605
  1.38	4.417668933
  1.4	4.614204254
  1.42	4.118969686
  1.44	3.656383287
  1.46	3.109175027
  1.48	2.64656172
  1.5	2.259485074
  1.52	1.932052912
  1.54	1.657048042
  1.56	1.422840806
  1.58	1.221838099
  1.6	1.047081325
  1.62	0.894152222
  1.64	0.758816266
  1.66	0.640672116
  1.68	0.532046177
  1.7	0.433534708
  1.72	0.343385805
  1.74	0.260857681
  1.76	0.185362871
  1.78	0.127823496
  1.8	0.089888951
  1.82	0.067463076
  1.84	0.054243281
  1.86	0.046346737
  1.88	0.041923285
  1.9	0.040454588
  1.92	0.039983766
  1.94	0.040844471
  1.96	0.042768636
  1.98	0.045635402
  2	0.049345824
  2.05	0.061712463
  2.1	0.077035191
  2.15	0.095169908
  2.2	0.114040412
  2.25	0.134239831
  2.3	0.152881623
  2.35	0.168105644
  2.4	0.181174501
  2.45	0.189504758
  2.5	0.19321465
  2.55	0.192236258
  2.6	0.185360195
  2.65	0.173075484
  2.7	0.147710644
  2.75	0.114548468
  2.8	0.070079079
  2.85	0.01076958
  2.9	0.071716971
  2.95	0.173429847
  3	0.269272966
  3.05	0.405747196
  3.1	0.410379794
  3.15	0.408569754
  3.2	0.404288315
  3.25	0.398929451
  3.3	0.392224806
  3.35	0.384354221
  3.4	0.376302286
  3.45	0.368006539
  3.5	0.35905838
  3.55	0.350344319
  3.6	0.341664606
  3.65	0.332943377
  3.7	0.324368594
  3.75	0.315846181
  3.8	0.307441018
  3.85	0.299390639
  3.9	0.291487961
  3.95	0.283424884
  4	0.275860859
  4.1	0.265380636
  4.2	0.252634843
  4.3	0.240736774
  4.4	0.22970255
  4.5	0.220000427
  4.6	0.211010189
  4.7	0.202595831
  4.8	0.194560274
  4.9	0.18661976
  5	0.178941974
  5.5	0.132131708
  6	0.069045982
  6.5	0.027695298
  7	0.01038998
  7.5	0.003297612
end


(MRCI)
spin-orbit-x H b
name "<H2Pi|SOZ|b4Pi>"
spin   0.5  1.5
lambda  1  1
sigma  0.5  0.5
units  angstroms	cm-1	
factor    i  (0, 1 or i)
type  grid
<x|Lz|y> -i -i
values
  0.5	-5.951740569
  0.55	-5.251204457
  0.6	-4.809164039
  0.65	-4.61111676
  0.7	-4.583101345
  0.75	-4.642121354
  0.8	-4.739259522
  0.85	-4.83383766
  0.9	-4.899178508
  0.95	-4.855586751
  1	-4.427044836
  1.05	-1.81388515
  1.1	2.209052257
  1.15	3.040869778
  1.2	3.195201232
  1.22	3.222591075
  1.24	3.266908542
  1.26	3.352477964
  1.28	3.51745517
  1.3	3.822205388
  1.32	4.348205047
  1.34	5.080426517
  1.36	5.423397627
  1.38	4.988566674
  1.4	4.278144038
  1.42	3.603663604
  1.44	2.969597184
  1.46	2.49489924
  1.48	2.111390396
  1.5	1.797445631
  1.52	1.559971437
  1.54	1.3409
  1.56	1.153196051
  1.58	0.990042892
  1.6	0.846461846
  1.62	0.717359785
  1.64	0.598171225
  1.66	0.483325974
  1.68	0.371237616
  1.7	0.254033658
  1.72	0.122253949
  1.74	-0.034980124
  1.76	-0.209010093
  1.78	-0.352379309
  1.8	-0.436071888
  1.82	-0.476193619
  1.84	-0.493567117
  1.86	-0.499733782
  1.88	-0.49951598
  1.9	-0.497028339
  1.92	-0.491416187
  1.94	-0.484671088
  1.96	-0.47718125
  1.98	-0.469371809
  2	-0.461501522
  2.05	-0.441346122
  2.1	-0.421028261
  2.15	-0.399472249
  2.2	-0.377232061
  2.25	-0.354981934
  2.3	-0.331834231
  2.35	-0.30896228
  2.4	-0.286004788
  2.45	-0.264108742
  2.5	-0.242829352
  2.55	-0.223702936
  2.6	-0.206045047
  2.65	-0.19130605
  2.7	-0.185957627
  2.75	-0.1860763
  2.8	-0.19547619
  2.85	-0.228081197
  2.9	-0.287502039
  2.95	-0.371811035
  3	-0.449841339
  3.05	-0.562202267
  3.1	-0.553437592
  3.15	-0.536994511
  3.2	-0.518379783
  3.25	-0.499603367
  3.3	-0.480162994
  3.35	-0.46281857
  3.4	-0.443706302
  3.45	-0.424597968
  3.5	-0.405232552
  3.55	-0.386758598
  3.6	-0.368662188
  3.65	-0.351376865
  3.7	-0.334449654
  3.75	-0.318270932
  3.8	-0.302562726
  3.85	-0.287388789
  3.9	-0.272814736
  3.95	-0.258280071
  4	-0.244448727
  4.1	-0.219660325
  4.2	-0.197244686
  4.3	-0.177553271
  4.4	-0.159930285
  4.5	-0.143845951
  4.6	-0.129339543
  4.7	-0.116258599
  4.8	-0.104805657
  4.9	-0.094407345
  5	-0.085297351
  5.5	-0.048870685
  6	-0.021478669
  6.5	-0.004422481
  7	0.001312911
  7.5	0.002992946
end


(MRCI)
spin-orbit-x H a
name "<H2Pi|SOX|a4Sigma->"
spin   0.5  1.5
lambda  1  0
sigma  0.5  1.5
units  angstroms	cm-1	
factor    i  (0, 1 or i)
type  grid
<x|Lz|y> -i 0
values
  0.5	1.141593976
  0.55	0.720534243
  0.6	0.411284562
  0.65	0.178140528
  0.7	-0.059006055
  0.75	-0.287495449
  0.8	-0.535360521
  0.85	-0.806518268
  0.9	-1.1176733
  0.95	-1.46445193
  1	-1.856825171
  1.05	-2.122993854
  1.1	-1.460706702
  1.15	-1.108492029
  1.2	-0.95726796
  1.22	-0.918344487
  1.24	-0.886482725
  1.26	-0.861712537
  1.28	-0.84056617
  1.3	-0.822514825
  1.32	-0.82116525
  1.34	-0.843388197
  1.36	-0.986141663
  1.38	-1.287304651
  1.4	-1.671345213
  1.42	-2.053454738
  1.44	-2.327317915
  1.46	-2.662373297
  1.48	-2.96645027
  1.5	-3.245874611
  1.52	-3.582256042
  1.54	-3.827067211
  1.56	-4.060850678
  1.58	-4.288862865
  1.6	-4.517124975
  1.62	-4.751861019
  1.64	-5.001529615
  1.66	-5.281794767
  1.68	-5.605753925
  1.7	-6.002153115
  1.72	-6.49924435
  1.74	-7.075131332
  1.76	-7.531547529
  1.78	-7.574443078
  1.8	-7.277655462
  1.82	-6.884060116
  1.84	-6.496848525
  1.86	-6.136991692
  1.88	-5.80460689
  1.9	-5.496450025
  1.92	-5.205213056
  1.94	-4.929807958
  1.96	-4.66820968
  1.98	-4.419065538
  2	-4.180896643
  2.05	-3.630233516
  2.1	-3.13694454
  2.15	-2.698998576
  2.2	-2.314002719
  2.25	-1.979595606
  2.3	-1.688550477
  2.35	-1.439194992
  2.4	-1.23039753
  2.45	-1.05391104
  2.5	-0.906202706
  2.55	-0.783240506
  2.6	-0.682236511
  2.65	-0.599696679
  2.7	-0.533566154
  2.75	-0.490247621
  2.8	-0.457137525
  2.85	-0.427692005
  2.9	-0.40592424
  2.95	-0.381906059
  3	-0.351422435
  3.05	-0.23738939
  3.1	-0.240714735
  3.15	-0.248070757
  3.2	-0.259536131
  3.25	-0.272831934
  3.3	-0.285791084
  3.35	-0.297674488
  3.4	-0.310640432
  3.45	-0.323008226
  3.5	-0.333482887
  3.55	-0.344825065
  3.6	-0.355405989
  3.65	-0.365148272
  3.7	-0.374376493
  3.75	-0.382297876
  3.8	-0.390306406
  3.85	-0.397735741
  3.9	-0.404475947
  3.95	-0.408516175
  4	-0.414177051
  4.1	-0.429855448
  4.2	-0.438650312
  4.3	-0.445574189
  4.4	-0.450660948
  4.5	-0.454142927
  4.6	-0.456797198
  4.7	-0.458275237
  4.8	-0.456767773
  4.9	-0.453528546
  5	-0.447604871
  5.5	-0.360164576
  6	-0.198362259
  6.5	-0.088062022
  7	-0.041011298
  7.5	-0.020689228
end

(MRCI)
spin-orbit-x H c
name "<H2Pi|SOX|c4Sigma->"
spin   0.5  1.5
lambda  1  0
sigma  0.5  1.5
units  angstroms	cm-1	
factor    i  (0, 1 or i)
type  grid
<x|Lz|y> -i 0
values
  0.5	7.422295851
  0.55	7.529372668
  0.6	7.474391653
  0.65	7.330671652
  0.7	7.191697488
  0.75	7.022201581
  0.8	6.84800522
  0.85	6.690697526
  0.9	6.601035546
  0.95	6.660683284
  1	7.148650772
  1.05	8.900524751
  1.1	9.121319226
  1.15	2.032629735
  1.2	1.553202761
  1.22	1.398005857
  1.24	1.247826864
  1.26	1.065486529
  1.28	0.835145099
  1.3	0.499296722
  1.32	-0.03866755
  1.34	-0.915528804
  1.36	-1.978246885
  1.38	-2.695251225
  1.4	-3.075575183
  1.42	-3.299576568
  1.44	-3.641956147
  1.46	-3.743354362
  1.48	-3.850460294
  1.5	-3.968635035
  1.52	-4.114045565
  1.54	-4.252964277
  1.56	-4.404299158
  1.58	-4.569385119
  1.6	-4.748738363
  1.62	-4.948077898
  1.64	-5.173198218
  1.66	-5.435775687
  1.68	-5.749295108
  1.7	-6.13924516
  1.72	-6.632737891
  1.74	-7.214714046
  1.76	-7.692556518
  1.78	-7.823399079
  1.8	-7.676346497
  1.82	-7.460607906
  1.84	-7.25630418
  1.86	-7.072713501
  1.88	-6.904236947
  1.9	-6.745885086
  1.92	-6.585761844
  1.94	-6.423313001
  1.96	-6.255912859
  1.98	-6.082457901
  2	-5.901805214
  2.05	-5.417535302
  2.1	-4.891138568
  2.15	-4.337941794
  2.2	-3.774112265
  2.25	-3.218906329
  2.3	-2.688864869
  2.35	-2.192905053
  2.4	-1.743948563
  2.45	-1.340367525
  2.5	-0.983777014
  2.55	-0.668774603
  2.6	-0.392079579
  2.65	-0.144310563
  2.7	0.103834085
  2.75	0.344638381
  2.8	0.610387513
  2.85	0.946757888
  2.9	1.378728087
  2.95	1.900835228
  3	2.371125974
  3.05	2.783040512
  3.1	2.826121547
  3.15	2.851920007
  3.2	2.872359507
  3.25	2.888319882
  3.3	2.901095082
  3.35	2.911409032
  3.4	2.9200482
  3.45	2.927279803
  3.5	2.931845991
  3.55	2.936052367
  3.6	2.938826172
  3.65	2.94033357
  3.7	2.940692917
  3.75	2.939358853
  3.8	2.937509539
  3.85	2.934590516
  3.9	2.930141005
  3.95	2.923025997
  4	2.916388769
  4.1	2.902451381
  4.2	2.883550477
  4.3	2.858867079
  4.4	2.828616446
  4.5	2.790835326
  4.6	2.745173695
  4.7	2.688880835
  4.8	2.619256471
  4.9	2.53541705
  5	2.434318043
  5.5	1.651125241
  6	0.771424615
  6.5	0.297806531
  7	0.111574279
  7.5	0.04172663
end


(MRCI)
spin-orbit-x H B
name "<H2Pi|SOX|B2Sigma->"
spin   0.5  0.5
lambda  1  0
sigma  -0.5  0.5
units  angstroms	cm-1	
factor    i  (0, 1 or i)
type  grid
<x|Lz|y> -i 0
values
  0.5	-0.205444824
  0.55	-0.17621583
  0.6	-0.178412018
  0.65	-0.161868375
  0.7	-0.129246903
  0.75	-0.097689063
  0.8	-0.076966783
  0.85	-0.067573489
  0.9	-0.064055299
  0.95	-0.06091794
  1	-0.025870371
  1.05	0.264957194
  1.1	0.712088647
  1.15	0.887616359
  1.2	1.055070299
  1.22	1.143903835
  1.24	1.257752634
  1.26	1.412175663
  1.28	1.634419069
  1.3	1.976953564
  1.32	2.539267221
  1.34	3.361453788
  1.36	3.041997813
  1.38	3.296027294
  1.4	3.381041962
  1.42	3.419048472
  1.44	3.439124353
  1.46	3.466226418
  1.48	3.498630067
  1.5	3.535560022
  1.52	3.61540267
  1.54	3.659491967
  1.56	3.706973693
  1.58	3.759462109
  1.6	3.818589043
  1.62	3.886708475
  1.64	3.967596971
  1.66	4.069131543
  1.68	4.195920513
  1.7	4.361655782
  1.72	4.575713852
  1.74	4.810104333
  1.76	4.936372814
  1.78	4.803162406
  1.8	4.50077833
  1.82	4.181408091
  1.84	3.894203755
  1.86	3.641150587
  1.88	3.415577266
  1.9	3.213752268
  1.92	3.025553172
  1.94	2.850667772
  1.96	2.68697635
  1.98	2.532879282
  2	2.387130147
  2.05	2.054957535
  2.1	1.761791534
  2.15	1.503329839
  2.2	1.27745157
  2.25	1.081705522
  2.3	0.912013858
  2.35	0.769486085
  2.4	0.64929464
  2.45	0.550556622
  2.5	0.470395398
  2.55	0.406605515
  2.6	0.358168936
  2.65	0.324674576
  2.7	0.313081632
  2.75	0.324062021
  2.8	0.354484901
  2.85	0.414533509
  2.9	0.518224415
  2.95	0.655501255
  3	0.782786033
  3.05	0.940964053
  3.1	0.929949604
  3.15	0.912790289
  3.2	0.894757839
  3.25	0.876448421
  3.3	0.857433506
  3.35	0.837847394
  3.4	0.818717773
  3.45	0.799356148
  3.5	0.779213804
  3.55	0.760240628
  3.6	0.741457359
  3.65	0.722897784
  3.7	0.704714742
  3.75	0.686696638
  3.8	0.669299318
  3.85	0.652479434
  3.9	0.635879932
  3.95	0.618756226
  4	0.603246488
  4.1	0.580579765
  4.2	0.55363571
  4.3	0.52890507
  4.4	0.505962986
  4.5	0.484802074
  4.6	0.465449629
  4.7	0.447445829
  4.8	0.429770765
  4.9	0.412918143
  5	0.395893039
  5.5	0.288873828
  6	0.148685886
  6.5	0.057560343
  7	0.018764124
  7.5	0.003642626
end


(MRCI)
spin-orbit-x H A
name "<H2Pi|SOX|A2Delta>"
spin   0.5  0.5
lambda  1  0
sigma  -0.5  0.5
units  angstroms	cm-1	
factor    i  (0, 1 or i)
type  grid
<x|Lz|y> -i -2i
values
  0.5	-0.661661364
  0.55	-0.473016816
  0.6	-0.372834886
  0.65	-0.298098182
  0.7	-0.207486484
  0.75	-0.098640932
  0.8	-0.023144778
  0.85	0.15873072
  0.9	0.317234398
  0.95	0.500841618
  1	0.738794624
  1.05	1.093521456
  1.1	1.091836235
  1.15	1.034652909
  1.2	1.07611444
  1.22	1.119810487
  1.24	1.184036719
  1.26	1.276928968
  1.28	1.414381704
  1.3	1.628176462
  1.32	1.98209812
  1.34	2.518364589
  1.36	4.061365769
  1.38	4.196947185
  1.4	4.015256605
  1.42	3.756630625
  1.44	3.458786197
  1.46	3.229479559
  1.48	3.03732558
  1.5	2.87616278
  1.52	2.803688865
  1.54	2.684327819
  1.56	2.582920042
  1.58	2.497389285
  1.6	2.425909076
  1.62	2.368238262
  1.64	2.324484215
  1.66	2.297693279
  1.68	2.287725261
  1.7	2.300407278
  1.72	2.338923722
  1.74	2.388624425
  1.76	2.385697547
  1.78	2.273638212
  1.8	2.096048692
  1.82	1.92119802
  1.84	1.767705332
  1.86	1.63421082
  1.88	1.515877403
  1.9	1.408629325
  1.92	1.310994501
  1.94	1.220672176
  1.96	1.136495491
  1.98	1.057511968
  2	0.983084407
  2.05	0.813745574
  2.1	0.665965619
  2.15	0.536815669
  2.2	0.425834985
  2.25	0.331013083
  2.3	0.251926005
  2.35	0.187913484
  2.4	0.136875258
  2.45	0.098025565
  2.5	0.070097138
  2.55	0.051776813
  2.6	0.042762358
  2.65	0.044663592
  2.7	0.067069227
  2.75	0.110021299
  2.8	0.17428696
  2.85	0.279722759
  2.9	0.448104952
  2.95	0.67040591
  3	0.8862229
  3.05	1.213468002
  3.1	1.194685766
  3.15	1.163130655
  3.2	1.126803439
  3.25	1.088433515
  3.3	1.049333442
  3.35	1.010239221
  3.4	0.97098165
  3.45	0.931816349
  3.5	0.893005631
  3.55	0.855224297
  3.6	0.818346106
  3.65	0.782478177
  3.7	0.747573374
  3.75	0.713986814
  3.8	0.68122666
  3.85	0.649768044
  3.9	0.619344329
  3.95	0.590401232
  4	0.562423593
  4.1	0.518087318
  4.2	0.469721869
  4.3	0.426324673
  4.4	0.387022869
  4.5	0.351882652
  4.6	0.320013905
  4.7	0.29117156
  4.8	0.265349811
  4.9	0.242253306
  5	0.22124635
  5.5	0.133457043
  6	0.061284586
  6.5	0.019180773
  7	0.000846264
  7.5	0.00515506
end


(--------------------------------------------------------------------)
(-------------------------- LX Hou Liu ------------------------------)
(--------------------------------------------------------------------)

(--------------------------A2D------------------------------------------)

(angular momentum)
lx   A X
name "<A2Delta|Lx|X2Pi"
spin   0.5 0.5
lambda 2 1
type   grid
factor   i   (0, 1 or i)
units  angstroms	ea0	
<x|lz|y> -2i -i 
values
  0.8	0.670670169
  0.85	0.675727036
  0.9	0.680114764
  0.95	0.683780484
  1	0.686668874
  1.05	0.688719726
  1.1	0.689935767
  1.15	0.690083288
  1.2	0.689159381
  1.22	0.688469057
  1.24	0.687584755
  1.26	0.686498749
  1.28	0.685203425
  1.3	0.683691054
  1.32	0.681955015
  1.34	0.679996264
  1.36	0.677799437
  1.38	0.675336409
  1.4	0.672607472
  1.42	0.669610649
  1.44	0.6663397
  1.46	0.662787827
  1.48	0.658949371
  1.5	0.654819813
  1.52	0.650395812
  1.54	0.64567664
  1.56	0.640666446
  1.58	0.635353559
  1.6	0.629746419
  1.62	0.623848061
  1.64	0.617664361
  1.66	0.611202642
  1.68	0.604472222
  1.7	0.597483354
  1.72	0.590246817
  1.74	0.582775482
  1.76	0.575080986
  1.78	0.567177137
  1.8	0.55907578
  1.82	0.550789844
  1.84	0.542331468
  1.86	0.533712627
  1.88	0.524945493
  1.9	0.516037753
  1.92	0.507000131
  1.94	0.497838598
  1.96	0.488404472
  1.98	0.479000313
  2	0.469504175
  2.05	0.445423533
  2.1	0.420925637
  2.15	0.396121637
  2.2	0.371142683
  2.25	0.346137185
  2.3	0.321266415
  2.35	0.296718309
  2.4	0.272691464
  2.45	0.249380323
  2.5	0.226961595
  2.55	0.20560523
  2.6	0.185449802
  2.65	0.16658496
  2.7	0.149070247
  2.75	0.13293344
  2.8	0.118167182
  2.85	0.104739552
  2.9	0.092597975
  2.95	0.081673539
  3	0.071887773
  3.05	0.063155308
  3.1	0.055391392
  3.15	0.04850583
  3.2	0.042421302
  3.25	0.037055184
  3.3	0.032331792
  3.35	0.028182669
  3.4	0.024543926
  3.45	0.021356549
  3.5	0.018569584
  3.55	0.016131326
  3.6	0.018523639
  3.65	0.016033103
  3.7	0.013869049
  3.75	0.01199052
  3.8	0.010361469
  3.85	0.008950381
  3.9	0.007728001
  3.95	0.006670911
  4	0.005755265
  4.1	0.004278568
  4.2	0.003178336
  4.3	0.002360185
  4.4	0.001750123
  4.5	0.00129677
  4.6	0.000959725
  4.7	0.000710337
  4.8	0.000526015
  4.9	0.000388841
  5	0.00028882
  5.5	6.39506E-05
  6	1.5351E-05
  6.5	3.11357E-06
  7	7.24195E-07
  7.5	1.6015E-07
  8	4.9278E-08
  8.5	2.3007E-08
  9	1.9785E-08
  9.5	1.2979E-08
end

(angular momentum)
lx   A E
name "<A2Delta|Lx|E2Pi"
spin   0.5 0.5
lambda 2 1
type   grid
factor   i   (0, 1 or i)
units  angstroms	ea0	
<x|lz|y> -2i -i 
values
  0.8	0.581349134
  0.85	0.586616609
  0.9	0.59155804
  0.95	0.596087911
  1	0.600137253
  1.05	0.603694408
  1.1	0.606731761
  1.15	0.609501474
  1.2	0.612422889
  1.22	0.613805211
  1.24	0.615501493
  1.26	0.617745494
  1.28	0.62098624
  1.3	0.626121527
  1.32	0.634939138
  1.34	0.651460927
  1.36	0.655372761
  1.38	0.531588145
  1.4	0.458232175
  1.42	0.436358148
  1.44	0.433160162
  1.46	0.437747786
  1.48	0.446178759
  1.5	0.456763209
  1.52	0.468673316
  1.54	0.481452111
  1.56	0.494783946
  1.58	0.508537653
  1.6	0.52255245
  1.62	0.536727121
  1.64	0.55098276
  1.66	0.565252551
  1.68	0.579488957
  1.7	0.593629751
  1.72	0.607644502
  1.74	0.621496995
  1.76	0.635158491
  1.78	0.64859908
  1.8	0.66179592
  1.82	0.674734859
  1.84	0.687397461
  1.86	0.699773584
  1.88	0.711861154
  1.9	0.7236305
  1.92	0.735090417
  1.94	0.74624343
  1.96	0.757268084
  1.98	0.767814464
  2	0.778043292
  2.05	0.802233693
  2.1	0.824518167
  2.15	0.844969682
  2.2	0.863651821
  2.25	0.880636975
  2.3	0.895989822
  2.35	0.909777571
  2.4	0.922070816
  2.45	0.932951947
  2.5	0.942514712
  2.55	0.950853411
  2.6	0.958068635
  2.65	0.964277456
  2.7	0.969592359
  2.75	0.974119604
  2.8	0.977965893
  2.85	0.98122314
  2.9	0.983977056
  2.95	0.98630711
  3	0.988275733
  3.05	0.989942354
  3.1	0.991352492
  3.15	0.992546436
  3.2	0.993569881
  3.25	0.99443876
  3.3	0.99518672
  3.35	0.995819641
  3.4	0.996362878
  3.45	0.996850602
  3.5	0.997271088
  3.55	0.997721544
  3.6	0.997871262
  3.65	0.99813595
  3.7	0.998354302
  3.75	0.998572396
  3.8	0.998778649
  3.85	0.998868679
  3.9	0.99907772
  3.95	0.999142617
  4	0.999286212
  4.1	0.999444687
  4.2	0.999547007
  4.3	0.999639095
  4.4	0.999713383
  4.5	0.999738745
  4.6	0.999839998
  4.7	0.999856991
  4.8	0.999869587
  4.9	0.99989123
  5	0.999929982
  5.5	0.99996829
  6	1.000003118
  6.5	0.999987906
  7	0.999988864
  7.5	0.999991827
  8	0.999993321
  8.5	0.999994438
  9	0.9999953
  9.5	0.999996177
  10	0.999996859
end

(angular momentum)
lx   A H
name "<A2Delta|Lx|H2Pi"
spin   0.5 0.5
lambda 2 1
type   grid
factor   i   (0, 1 or i)
units  angstroms	ea0	
<x|lz|y> -2i -i 
values
  0.5	0.072409473
  0.55	0.069815557
  0.6	0.065103743
  0.65	0.059234948
  0.7	0.052491473
  0.75	0.044966744
  0.8	0.036712413
  0.85	0.027735961
  0.9	0.018174086
  0.95	0.008302069
  1	0.000489055
  1.05	0.001637068
  1.1	0.017652997
  1.15	0.023478239
  1.2	0.02700543
  1.22	0.028548045
  1.24	0.030387009
  1.26	0.032819067
  1.28	0.036306621
  1.3	0.041634245
  1.32	0.050011821
  1.34	0.061317325
  1.36	0.067501285
  1.38	0.06210632
  1.4	0.052007135
  1.42	0.042202159
  1.44	0.033456237
  1.46	0.026747936
  1.48	0.021888011
  1.5	0.018703769
  1.52	0.017083506
  1.54	0.016972076
  1.56	0.018412794
  1.58	0.021508792
  1.6	0.026504292
  1.62	0.033805799
  1.66	0.058459517
  1.68	0.078911857
  1.7	0.10880911
  1.72	0.15352671
  1.74	0.218789458
  1.76	0.295486002
  1.78	0.359905052
  1.8	0.394181047
  1.82	0.407711649
  1.84	0.410870126
  1.86	0.408937235
  1.88	0.404325829
  1.9	0.398171464
  1.92	0.391070399
  1.94	0.383343787
  1.96	0.375208287
  1.98	0.366784573
  2	0.358148107
  2.05	0.336008076
  2.1	0.31352091
  2.15	0.291128427
  2.2	0.269177679
  2.25	0.247923032
  2.3	0.227361997
  2.35	0.207419969
  2.4	0.189034615
  2.45	0.171899637
  2.5	0.155984112
  2.55	0.141172389
  2.6	0.127380105
  2.65	0.114609151
  2.7	0.102733011
  2.75	0.092084407
  2.8	0.082556631
  2.85	0.074723067
  2.9	0.069207613
  2.95	0.065045214
  3	0.061562437
  3.05	0.057879811
  3.1	0.056516776
  3.15	0.055868659
  3.2	0.055653437
  3.25	0.055689344
  3.3	0.055901067
  3.35	0.056233297
  3.4	0.056660535
  3.45	0.057164018
  3.5	0.057678765
  3.55	0.058253839
  3.6	0.034882836
  3.65	0.035390078
  3.7	0.035860221
  3.75	0.036310826
  3.8	0.036715617
  3.85	0.03709041
  3.9	0.037446322
  3.95	0.037750712
  4	0.038089893
  4.1	0.038772002
  4.2	0.039457214
  4.3	0.0402118
  4.4	0.041057928
  4.5	0.041986583
  4.6	0.043072002
  4.7	0.044304443
  4.8	0.045722428
  4.9	0.047397408
  5	0.049295545
  5.5	0.064343104
  6	0.078200007
  6.5	0.087882602
  7	0.095501156
  7.5	0.102490814
  8	0.109256481
  8.5	0.115923819
  9	0.122544252
  9.5	0.129156867
  10	0.135765872
end

(angular momentum)
lx   A F
name "<A2Delta|Lx|F2Pi"
spin   0.5 0.5
lambda 2 1
type   grid
factor   i   (0, 1 or i)
units  angstroms	ea0	
<x|lz|y> -2i -i 
values
  0.5	0.018956737
  0.55	0.012327944
  0.6	0.008759498
  0.65	0.00763828
  0.7	0.008367559
  0.75	0.010372325
  0.8	0.013124052
  0.85	0.016247016
  0.9	0.019543742
  0.95	0.023076144
  1	0.027579767
  1.05	0.035767146
  1.1	0.044769713
  1.15	0.059925775
  1.2	0.081483769
  1.22	0.09209009
  1.24	0.103947796
  1.26	0.116834235
  1.28	0.129728538
  1.3	0.139664032
  1.32	0.13879983
  1.34	0.103897938
  1.36	0.058300514
  1.38	0.384020211
  1.4	0.496837757
  1.42	0.528368668
  1.44	0.54030719
  1.46	0.545077392
  1.48	0.546385152
  1.5	0.545670756
  1.52	0.543600004
  1.54	0.540519405
  1.56	0.536617975
  1.58	0.531995387
  1.6	0.526692274
  1.62	0.520681487
  1.66	0.505915132
  1.68	0.496207495
  1.7	0.483162148
  1.72	0.462971784
  1.74	0.427214971
  1.76	0.367976029
  1.78	0.292308407
  1.8	0.227612177
  1.82	0.182084618
  1.84	0.150943826
  1.86	0.128943115
  1.88	0.112733026
  1.9	0.100323277
  1.92	0.090527052
  1.94	0.082624539
  1.96	0.076129246
  1.98	0.070736099
  2	0.066226816
  2.05	0.057886278
  2.1	0.052491327
  2.15	0.04900298
  2.2	0.046693027
  2.25	0.045021087
  2.3	0.043615435
  2.35	0.042266752
  2.4	0.040735654
  2.45	0.038993699
  2.5	0.037031211
  2.55	0.034866498
  2.6	0.03253338
  2.65	0.030077789
  2.7	0.027551167
  2.75	0.024984583
  2.8	0.022422528
  2.85	0.019892824
  2.9	0.017420002
  2.95	0.015026633
  3	0.012726039
  3.05	0.01028932
  3.1	0.008196691
  3.15	0.006158314
  3.2	0.004294829
  3.25	0.002544739
  3.3	0.000902905
  3.35	0.000634561
  3.4	0.002074345
  3.45	0.003419144
  3.5	0.004675509
  3.55	0.005849226
  3.6	0.00530033
  3.65	0.005714247
  3.7	0.006122377
  3.75	0.006522597
  3.8	0.006914618
  3.85	0.007291299
  3.9	0.007655523
  3.95	0.008007271
  4	0.00835291
  4.1	0.009010307
  4.2	0.009622171
  4.3	0.01020569
  4.4	0.010756762
  4.5	0.011273318
  4.6	0.011763164
  4.7	0.012215898
  4.8	0.012610836
  4.9	0.012930357
  5	0.013159761
  5.5	0.011717883
  6	0.006840674
  6.5	0.003115411
  7	0.001308008
  7.5	0.000540431
  8	0.000220343
  8.5	8.87095E-05
  9	2.93941E-05
  9.5	6.5633E-06
  10	2.87066E-06
end


(--------------------------P-BS------------------------------------------)

(ECP-50)
lX  X B
name "<X2Pi|Lx|B2Sigma->"
spin   0.5 0.5
lambda   1 0
type   grid
factor   i   (0, 1 or i)
units  angstroms	ea0	
<x|lz|y>   -i  0
values
  0.8	-1.216361558
  0.85	-1.224332308
  0.9	-1.230954423
  0.95	-1.236089774
  1	-1.239612339
  1.05	-1.241405914
  1.1	-1.24115279
  1.15	-1.23912168
  1.2	-1.235069476
  1.22	-1.232868203
  1.24	-1.230333826
  1.26	-1.22746701
  1.28	-1.224269534
  1.3	-1.220745346
  1.32	-1.216900952
  1.34	-1.212758331
  1.36	-1.208310386
  1.38	-1.203559842
  1.4	-1.198521072
  1.42	-1.193220469
  1.44	-1.187678939
  1.46	-1.181917217
  1.48	-1.175958791
  1.5	-1.169829174
  1.52	-1.163555464
  1.54	-1.157165414
  1.56	-1.150689969
  1.58	-1.144157964
  1.6	-1.137598367
  1.62	-1.131039816
  1.64	-1.124511493
  1.66	-1.118040764
  1.68	-1.111654673
  1.7	-1.105378397
  1.72	-1.099234074
  1.74	-1.093243452
  1.76	-1.087422531
  1.78	-1.081793232
  1.8	-1.076367071
  1.82	-1.071156053
  1.84	-1.066169971
  1.86	-1.061416717
  1.88	-1.056900583
  1.9	-1.052626374
  1.92	-1.048593386
  1.94	-1.044798555
  1.96	-1.041135771
  1.98	-1.037808935
  2	-1.0347214
  2.05	-1.028000498
  2.1	-1.022604339
  2.15	-1.01838597
  2.2	-1.015180935
  2.25	-1.012820436
  2.3	-1.011127388
  2.35	-1.009945308
  2.4	-1.009130795
  2.45	-1.008563149
  2.5	-1.008145243
  2.55	-1.007804544
  2.6	-1.007490743
  2.65	-1.007172455
  2.7	-1.006833277
  2.75	-1.006467763
  2.8	-1.006077713
  2.85	-1.005668383
  2.9	-1.005249579
  2.95	-1.004828745
  3	-1.004413749
  3.05	-1.004011262
  3.1	-1.003626394
  3.15	-1.003265412
  3.2	-1.002925627
  3.25	-1.002610928
  3.3	-1.00232212
  3.35	-1.002058768
  3.4	-1.001819409
  3.45	-1.001604285
  3.5	-1.001411187
  3.55	-1.001238659
  3.6	-1.001084934
  3.65	-1.000945378
  3.7	-1.000824634
  3.75	-1.000717707
  3.8	-1.000623761
  3.85	-1.000541539
  3.9	-1.000468599
  3.95	-1.000405134
  4	-1.00034943
  4.1	-1.000261062
  4.2	-1.000192035
  4.3	-1.000140119
  4.4	-1.000100915
  4.5	-1.000071589
  4.6	-1.000049853
  4.7	-1.000033802
  4.8	-1.000022081
  4.9	-1.000013541
  5	-1.000007374
  5.5	-0.999994441
  6	-0.999993121
  6.5	-0.999993673
  7	-0.999994228
  7.5	-0.999995247
  8	-0.99999587
  8.5	-0.999996243
  9	-0.999996573
  9.5	-0.999996809
  10	-0.999996987
end


(ECP-50, positive at 1.5)
lx  E B
name "<E2Pi|lx|B2Sigma->"
spin   0.5 0.5
lambda    1 0
type   grid
factor   i   (0, 1 or i)
units  angstroms	ea0	
<x|lz|y> -i 0 
values
  0.8	0.920339697
  0.85	0.931132541
  0.9	0.941147858
  0.95	0.95023481
  1	0.958222264
  1.05	0.964905022
  1.1	0.970179007
  1.15	0.973397012
  1.2	0.97406574
  1.22	0.973366971
  1.24	0.971915896
  1.26	0.969434611
  1.28	0.965405146
  1.3	0.958540282
  1.32	0.944995416
  1.34	0.906491221
  1.36	0.72554268
  1.38	0.293592394
  1.4	0.085570181
  1.42	-0.005884379
  1.44	-0.057794538
  1.46	-0.092669233
  1.48	-0.11859969
  1.5	-0.139156144
  1.52	-0.156153041
  1.54	-0.170614578
  1.56	-0.183198159
  1.58	-0.194283112
  1.6	-0.204136887
  1.62	-0.212954203
  1.64	-0.220869754
  1.66	-0.227981887
  1.68	-0.234360678
  1.7	-0.240078514
  1.72	-0.24516402
  1.74	-0.249659603
  1.76	-0.253589729
  1.78	-0.256991588
  1.8	-0.259883967
  1.82	-0.262276882
  1.84	-0.264191413
  1.86	-0.265640695
  1.88	-0.266654774
  1.9	-0.26722298
  1.92	-0.267370623
  1.94	-0.267112408
  1.96	-0.266532155
  1.98	-0.265504545
  2	-0.264102956
  2.05	-0.259053769
  2.1	-0.251967392
  2.15	-0.243071608
  2.2	-0.232603423
  2.25	-0.220828549
  2.3	-0.208025998
  2.35	-0.194485241
  2.4	-0.180496024
  2.45	-0.166338489
  2.5	-0.152270971
  2.55	-0.138521969
  2.6	-0.125282432
  2.65	-0.112702509
  2.7	-0.100891213
  2.75	-0.089918798
  2.8	-0.079821177
  2.85	-0.070605626
  2.9	-0.062255532
  2.95	-0.054737709
  3	-0.048007289
  3.05	-0.042010632
  3.1	-0.03669126
  3.15	-0.031987328
  3.2	-0.027843545
  3.25	-0.024202622
  3.3	-0.021011644
  3.35	-0.018220932
  3.4	-0.015786907
  3.45	-0.013664019
  3.5	-0.011816966
  3.55	-0.010211843
  3.6	-0.008818713
  3.65	-0.007610733
  3.7	-0.006564545
  3.75	-0.005659358
  3.8	-0.004876498
  3.85	-0.004199983
  3.9	-0.003616117
  3.95	-0.003111999
  4	-0.002677364
  4.1	-0.001979506
  4.2	-0.001461952
  4.3	-0.001078506
  4.4	-0.000794911
  4.5	-0.000585436
  4.6	-0.000430802
  4.7	-0.00031682
  4.8	-0.000232665
  4.9	-0.000170926
  5	-0.000125113
  5.5	-2.62111E-05
  6	-5.53658E-06
  6.5	-1.10961E-06
  7	-4.3605E-07
  7.5	-1.66346E-07
  8	-8.6429E-08
  8.5	-6.152E-08
  9	-1.6385E-08
  9.5	-1.2038E-08
end

(ECP-50)
lx  F B
name "<F2Pi|lx|B2Sigma->"
spin   0.5 0.5
lambda    1 0
type   grid
factor   i   (0, 1 or i)
units  angstroms	ea0	
<x|lz|y> -i 0 
values
  0.5	0.108269727
  0.55	0.100140623
  0.6	0.092296658
  0.65	0.085307049
  0.7	0.079301266
  0.75	0.074107865
  0.8	0.069448467
  0.85	0.065052795
  0.9	0.06101262
  0.95	0.057512125
  1	0.055688366
  1.05	0.057920026
  1.1	0.049114747
  1.15	0.037247918
  1.2	0.016984612
  1.22	0.003867072
  1.24	0.013863494
  1.26	0.038012292
  1.28	0.071163898
  1.3	0.117414562
  1.32	0.185236179
  1.34	0.30123952
  1.36	0.566286204
  1.38	0.900131068
  1.4	0.958527828
  1.42	0.96287933
  1.44	0.95989329
  1.46	0.954857103
  1.48	0.949201333
  1.5	0.943033463
  1.52	0.936427859
  1.54	0.929406747
  1.56	0.921963015
  1.58	0.91406762
  1.6	0.905660431
  1.62	0.896611872
  1.66	0.875279732
  1.68	0.861275056
  1.7	0.841878162
  1.72	0.810338027
  1.74	0.751506464
  1.76	0.650079346
  1.78	0.517449585
  1.8	0.401697067
  1.82	0.3184463
  1.84	0.260069523
  1.86	0.217679155
  1.88	0.185547537
  1.9	0.160205202
  1.92	0.139577315
  1.94	0.122418099
  1.96	0.107877301
  1.98	0.095402188
  2	0.084638474
  2.05	0.063555157
  2.1	0.048645899
  2.15	0.038154644
  2.2	0.030778819
  2.25	0.025520113
  2.3	0.021636012
  2.35	0.018631944
  2.4	0.015978146
  2.45	0.013481432
  2.5	0.011017102
  2.55	0.008510365
  2.6	0.005948597
  2.65	0.003336313
  2.7	0.000718716
  2.75	0.00194377
  2.8	0.004635308
  2.85	0.007255579
  2.9	0.009790891
  2.95	0.012246467
  3	0.015144408
  3.05	0.017433663
  3.1	0.019624458
  3.15	0.021814497
  3.2	0.023796501
  3.25	0.025687606
  3.3	0.027494316
  3.35	0.029214913
  3.4	0.030865739
  3.45	0.032448277
  3.5	0.033973297
  3.55	0.035448269
  3.6	0.036882608
  3.65	0.038280556
  3.7	0.039649385
  3.75	0.041002398
  3.8	0.042342195
  3.85	0.043673795
  3.9	0.045015303
  3.95	0.046369053
  4	0.047738682
  4.1	0.050572592
  4.2	0.053560895
  4.3	0.056775712
  4.4	0.06026718
  4.5	0.064097664
  4.6	0.068332106
  4.7	0.073017722
  4.8	0.078212905
  4.9	0.083959742
  5	0.090294067
  5.5	0.129292012
  6	0.16101746
  6.5	0.181402583
  7	0.197035856
  7.5	0.211212494
  8	0.224867134
  8.5	0.238354135
  9	0.251700292
  9.5	0.26514001
  10	0.278592305
end

(ECP-50)
lx  H B
name "<H2Pi|lx|B2Sigma->"
spin   0.5 0.5
lambda    1 0
type   grid
factor   i   (0, 1 or i)
units  angstroms	ea0	
<x|lz|y> -i 0 
values
  0.5	0.015352736
  0.55	0.017898339
  0.6	0.016516795
  0.65	0.012492718
  0.7	0.006741007
  0.75	-3.59712E-05
  0.8	-0.007246002
  0.85	-0.01434143
  0.9	-0.020653848
  0.95	-0.025149174
  1	-0.024994731
  1.05	-0.00609972
  1.1	0.019444547
  1.15	0.01955895
  1.2	0.012591616
  1.22	0.008313816
  1.24	0.002850979
  1.26	0.004365781
  1.28	0.014476382
  1.3	0.029700045
  1.32	0.054453693
  1.34	0.09331676
  1.36	-0.133654889
  1.38	-0.152036643
  1.4	-0.153374036
  1.42	-0.147385227
  1.44	-0.143216906
  1.46	-0.131843693
  1.48	-0.11998405
  1.5	-0.107566968
  1.52	-0.09446639
  1.54	-0.080368605
  1.56	-0.064952993
  1.58	-0.047868203
  1.6	-0.028502178
  1.62	-0.005990844
  1.66	0.054437659
  1.68	0.098010384
  1.7	0.157696462
  1.72	0.243222116
  1.74	0.364977048
  1.76	0.507291239
  1.78	0.627998792
  1.8	0.695009595
  1.82	0.724803438
  1.84	0.735914741
  1.86	0.737819955
  1.88	0.734882285
  1.9	0.729138498
  1.92	0.721653612
  1.94	0.712992059
  1.96	0.703520664
  1.98	0.693449414
  2	0.682895388
  2.05	0.65495282
  2.1	0.625298879
  2.15	0.594558235
  2.2	0.56327077
  2.25	0.531839845
  2.3	0.499926634
  2.35	0.467174834
  2.4	0.436823912
  2.45	0.407836336
  2.5	0.380221951
  2.55	0.353600543
  2.6	0.327937771
  2.65	0.302908331
  2.7	0.277573707
  2.75	0.251270007
  2.8	0.222760109
  2.85	0.190290563
  2.9	0.14858774
  2.95	0.095866906
  3	0.042674489
  3.05	-0.037747979
  3.1	-0.050110348
  3.15	-0.058291456
  3.2	-0.064048759
  3.25	-0.06862649
  3.3	-0.072332212
  3.35	-0.075337636
  3.4	-0.077922155
  3.45	-0.080194244
  3.5	-0.082294026
  3.55	-0.084080525
  3.6	0.05889478
  3.65	0.05950195
  3.7	0.060119436
  3.75	0.060763599
  3.8	0.061386241
  3.85	0.062018564
  3.9	0.06265598
  3.95	0.063301308
  4	0.063958752
  4.1	0.065275685
  4.2	0.06665252
  4.3	0.068137314
  4.4	0.069743294
  4.5	0.071517192
  4.6	0.073501226
  4.7	0.075780104
  4.8	0.078369748
  4.9	0.081300804
  5	0.084723846
  5.5	0.110958152
  6	0.135123702
  6.5	0.152008962
  7	0.165241825
  7.5	0.177386772
  8	0.189136693
  8.5	0.200721113
  9	0.212227643
  9.5	0.223702091
  10	0.235156654
end


(--------------------------C2S+------------------------------------------)

( ECP-50)
lx  C X
name "<C2Sigma+|Lx|X2Pi>"
spin   0.5 0.5
lambda  0  1
type   grid
factor   i   (0, 1 or i)
units  angstroms	ea0	
<x|lz|y> 0 -i
values
  0.8	0.532211571
  0.85	0.540157056
  0.9	0.547937926
  0.95	0.55550805
  1	0.562852134
  1.05	0.569973034
  1.1	0.576891443
  1.15	0.583686499
  1.2	0.59047848
  1.22	0.59323416
  1.24	0.59603243
  1.26	0.598889534
  1.28	0.601824326
  1.3	0.604857619
  1.32	0.608013935
  1.34	0.611326844
  1.36	0.614829073
  1.38	0.61849132
  1.4	0.622367196
  1.42	0.626475343
  1.44	0.63082688
  1.46	0.635422055
  1.48	0.640242246
  1.5	0.645244019
  1.52	0.650351859
  1.54	0.655454255
  1.56	0.660393326
  1.58	0.664978224
  1.6	0.668994679
  1.62	0.672221667
  1.64	0.674462316
  1.66	0.675571519
  1.68	0.6754755
  1.7	0.674177782
  1.72	0.671747851
  1.74	0.668306113
  1.76	0.664000405
  1.78	0.658966058
  1.8	0.653339053
  1.82	0.647230449
  1.84	0.640726198
  1.86	0.633890078
  1.88	0.626773689
  1.9	0.61938843
  1.92	0.611757462
  1.94	0.603886042
  1.96	0.595657754
  1.98	0.587300579
  2	0.578709642
  2.05	0.556189069
  2.1	0.53215216
  2.15	0.506626808
  2.2	0.479754344
  2.25	0.451730202
  2.3	0.422838462
  2.35	0.393417666
  2.4	0.363841015
  2.45	0.33449403
  2.5	0.305742461
  2.55	0.277935488
  2.6	0.251351259
  2.65	0.226216432
  2.7	0.202693763
  2.75	0.180882265
  2.8	0.160825161
  2.85	0.14251887
  2.9	0.125920747
  2.95	0.110963176
  3	0.097550595
  3.05	0.085578367
  3.1	0.074934069
  3.15	0.065497387
  3.2	0.057168094
  3.25	0.049831109
  3.3	0.04338257
  3.35	0.037727762
  3.4	0.032778529
  3.45	0.028451427
  3.5	0.024675873
  3.55	0.021386573
  3.6	0.01400567
  3.65	0.012154645
  3.7	0.010541909
  3.75	0.009140344
  3.8	0.007921028
  3.85	0.006860138
  3.9	0.005940247
  3.95	0.005139527
  4	0.004446706
  4.1	0.003325643
  4.2	0.002482821
  4.3	0.001856041
  4.4	0.00138465
  4.5	0.001032831
  4.6	0.000768594
  4.7	0.00057052
  4.8	0.000425849
  4.9	0.000319468
  5	0.000238706
  5.5	5.21744E-05
  6	1.28893E-05
  6.5	2.95512E-06
  7	9.47024E-07
  7.5	6.6359E-08
  8	7.856E-08
  8.5	8.178E-08
  9	6.6734E-08
  9.5	5.3313E-08
end

(ECP-50, positive at 1.5, up to R=3.3)
lx  C E
name "<C2Sigma+|lx|E2Pi>"
spin   0.5 0.5
lambda  0  1
type   grid
factor   i   (0, 1 or i)
units  angstroms	ea0	
<x|lz|y> 0  -i
values
  0.8	-0.700759179
  0.85	-0.707597352
  0.9	-0.712778257
  0.95	-0.716241674
  1	-0.717932913
  1.05	-0.717720806
  1.1	-0.715458694
  1.15	-0.710748087
  1.2	-0.702765027
  1.22	-0.698295679
  1.24	-0.69280531
  1.26	-0.685889056
  1.28	-0.676747438
  1.3	-0.66355793
  1.32	-0.641329125
  1.34	-0.588839517
  1.36	-0.394277985
  1.38	0.004774538
  1.4	0.183470479
  1.42	0.28225926
  1.44	0.353600872
  1.46	0.414871437
  1.48	0.472276536
  1.5	0.528573203
  1.52	0.585112256
  1.54	0.642514548
  1.56	0.701012282
  1.58	0.760324957
  1.6	0.819965006
  1.62	0.879223271
  1.64	0.93722998
  1.66	0.993089177
  1.68	1.046017859
  1.7	1.09537897
  1.72	1.140733845
  1.74	1.181982565
  1.76	1.219172881
  1.78	1.252593033
  1.8	1.282547209
  1.82	1.30940359
  1.84	1.333545947
  1.86	1.355354789
  1.88	1.375227417
  1.9	1.39326975
  1.92	1.409842985
  1.94	1.425158869
  1.96	1.439576009
  1.98	1.452961728
  2	1.465546915
  2.05	1.494136118
  2.1	1.519529625
  2.15	1.542528875
  2.2	1.563460301
  2.25	1.582646538
  2.3	1.600193055
  2.35	1.61619953
  2.4	1.630708585
  2.45	1.643768387
  2.5	1.655437433
  2.55	1.66576707
  2.6	1.674848599
  2.65	1.682778147
  2.7	1.689661498
  2.75	1.695606538
  2.8	1.700721021
  2.85	1.705109783
  2.9	1.708871138
  2.95	1.712086337
  3	1.714836863
  3.05	1.71719054
  3.1	1.719207114
  3.15	1.720933204
  3.2	1.722415534
  3.25	1.723692508
  3.3	1.724789207
  3.35	1.72573989
  3.4	1.726568353
  3.45	1.727266834
  3.5	1.727872514
  3.55	1.728350243
  3.6	1.728901997
  3.65	1.729303588
  3.7	1.729660147
  3.75	1.729954484
  3.8	1.730201402
  3.85	1.730469292
  3.9	1.730628198
  3.95	1.730833614
  4	1.730963021
  4.1	1.731218015
  4.2	1.731424979
  4.3	1.731573345
  4.4	1.73168543
  4.5	1.731790418
  4.6	1.731823747
  4.7	1.731883643
  4.8	1.731930182
  4.9	1.731959719
  5	1.7319686
  5.5	1.732022719
  6	1.732024212
  6.5	1.732042644
  7	1.732044635
  7.5	1.732044957
  8	1.732045283
  8.5	1.732045525
  9	1.732045788
  9.5	1.73204601
  10	1.732046263
end

(ECP-50)
lx  C F
name "<C2Sigma+|Lx|F2Pi>"
spin   0.5 0.5
lambda  0  1
type   grid
factor   i   (0, 1 or i)
units  angstroms	ea0	
<x|lz|y> 0  -i
values
  0.5	0.22264168
  0.55	0.22239444
  0.6	0.213444999
  0.65	0.199283656
  0.7	0.182194087
  0.75	0.163681181
  0.8	0.144832043
  0.85	0.126414617
  0.9	0.109452852
  0.95	0.094931445
  1	0.085432153
  1.05	0.086516021
  1.1	0.063504669
  1.15	0.028806843
  1.2	0.014314275
  1.22	0.036445004
  1.24	0.06308306
  1.26	0.095961115
  1.28	0.137355964
  1.3	0.190370407
  1.32	0.260426136
  1.34	0.363560258
  1.36	0.553666713
  1.38	0.72263366
  1.4	0.718383662
  1.42	0.702065864
  1.44	0.688705608
  1.46	0.677204438
  1.48	0.666668289
  1.5	0.656568408
  1.52	0.64661283
  1.54	0.636664498
  1.56	0.626668701
  1.58	0.616697781
  1.6	0.606882223
  1.62	0.597542128
  1.66	0.58229082
  1.68	0.577854101
  1.7	0.576748981
  1.72	0.579061482
  1.74	0.58074359
  1.76	0.570163364
  1.78	0.53805157
  1.8	0.499629695
  1.82	0.467211146
  1.84	0.441869196
  1.86	0.42129858
  1.88	0.403557936
  1.9	0.387286842
  1.92	0.371686107
  1.94	0.356511224
  1.96	0.34165355
  1.98	0.326849201
  2	0.312071482
  2.05	0.275012012
  2.1	0.238779174
  2.15	0.204244311
  2.2	0.172024666
  2.25	0.143007683
  2.3	0.117443798
  2.35	0.095168074
  2.4	0.076433873
  2.45	0.060816931
  2.5	0.047946186
  2.55	0.0374424
  2.6	0.028956702
  2.65	0.022187066
  2.7	0.016845859
  2.75	0.012705718
  2.8	0.009494457
  2.85	0.007080064
  2.9	0.005283461
  2.95	0.0040101
  3	0.003142548
  3.05	0.002828681
  3.1	0.002536674
  3.15	0.002481987
  3.2	0.002540764
  3.25	0.002718363
  3.3	0.002977012
  3.35	0.00329917
  3.4	0.00366441
  3.45	0.004055949
  3.5	0.004465508
  3.55	0.004881716
  3.6	0.006946301
  3.65	0.007974865
  3.7	0.008939953
  3.75	0.009846462
  3.8	0.010700089
  3.85	0.011503518
  3.9	0.012264962
  3.95	0.012982608
  4	0.013662581
  4.1	0.01493576
  4.2	0.016104884
  4.3	0.017187304
  4.4	0.018194927
  4.5	0.019136235
  4.6	0.020017311
  4.7	0.020806108
  4.8	0.021534715
  4.9	0.022113882
  5	0.022527109
  5.5	0.020241154
  6	0.011833324
  6.5	0.005412547
  7	0.002278469
  7.5	0.000931618
  8	0.000384797
  8.5	0.000154985
  9	6.72252E-05
  9.5	2.87802E-05
  10	1.31786E-05
end

(ECP-50)
lx  C H
name "<C2Sigma+|lx|H2Pi>"
spin   0.5 0.5
lambda  0  1
type   grid
factor   i   (0, 1 or i)
units  angstroms	ea0	
<x|lz|y> 0  -i
values
  0.5	0.209370601
  0.55	0.192957324
  0.6	0.179947113
  0.65	0.169804713
  0.7	0.161237407
  0.75	0.153000973
  0.8	0.144072692
  0.85	0.133642858
  0.9	0.120803491
  0.95	0.104479487
  1	0.081399748
  1.05	0.033683763
  1.1	0.011259707
  1.15	0.01089439
  1.2	0.000345135
  1.22	0.005571747
  1.24	0.012684817
  1.26	0.021537051
  1.28	0.033159908
  1.3	0.049498186
  1.32	0.074157428
  1.34	0.109845947
  1.36	0.143151944
  1.38	0.155305956
  1.4	0.154325582
  1.42	0.149850741
  1.44	0.143861584
  1.46	0.140249439
  1.48	0.138906668
  1.5	0.139755252
  1.52	0.142508546
  1.54	0.147146812
  1.56	0.153243263
  1.58	0.16014923
  1.6	0.167062627
  1.62	0.173019944
  1.66	0.175803994
  1.68	0.167227843
  1.7	0.146003923
  1.72	0.103678845
  1.74	-0.028561671
  1.76	-0.075004948
  1.78	-0.181177907
  1.8	-0.253106739
  1.82	-0.294178017
  1.84	-0.317257411
  1.86	-0.33073255
  1.88	-0.339008958
  1.9	-0.344361448
  1.92	-0.348005916
  1.94	-0.350651634
  1.96	-0.35266284
  1.98	-0.35435104
  2	-0.355719591
  2.05	-0.357982851
  2.1	-0.359252185
  2.15	-0.359255898
  2.2	-0.357127183
  2.25	-0.352801607
  2.3	-0.346158781
  2.35	-0.335595282
  2.4	-0.323759956
  2.45	-0.309878224
  2.5	-0.294294705
  2.55	-0.277243961
  2.6	-0.258967098
  2.65	-0.239827345
  2.7	-0.219549473
  2.75	-0.197274434
  2.8	-0.173931497
  2.85	-0.147991263
  2.9	-0.117069679
  2.95	-0.080436687
  3	-0.043652528
  3.05	-0.007861407
  3.1	0.015914499
  3.15	0.02109478
  3.2	0.024564822
  3.25	0.0271255
  3.3	0.029089987
  3.35	0.030614122
  3.4	0.03179737
  3.45	0.032766952
  3.5	0.033606321
  3.55	0.034275551
  3.6	0.058826534
  3.65	0.059452491
  3.7	0.060067893
  3.75	0.060710107
  3.8	0.061348732
  3.85	0.061975067
  3.9	0.062607963
  3.95	0.063259041
  4	0.063916749
  4.1	0.065253995
  4.2	0.066671807
  4.3	0.068162821
  4.4	0.069765075
  4.5	0.071533812
  4.6	0.073506429
  4.7	0.075729236
  4.8	0.07834799
  4.9	0.081268453
  5	0.08466338
  5.5	0.111087565
  6	0.135219099
  6.5	0.152089869
  7	0.165290795
  7.5	0.177373861
  8	0.189106939
  8.5	0.200682357
  9	0.212214026
  9.5	0.223694577
  10	0.23514594
end


(--------------------------D2S+------------------------------------------)

(ECP-50, negative at 1.5)
lx  D X
name "<D2Sigma+|Lx|X2Pi>"
spin   0.5 0.5
lambda  0 1 
type   grid
factor   i   (0, 1 or i)
units  angstroms	ea0	
<x|lz|y> 0 -i  
values
  0.8	-0.074198974
  0.85	-0.055693669
  0.9	-0.035773418
  0.95	-0.014143677
  1	0.009621062
  1.05	0.035884456
  1.1	0.065008742
  1.15	0.097248005
  1.2	0.131549875
  1.22	0.145372225
  1.24	0.158941197
  1.26	0.172005009
  1.28	0.184304727
  1.3	0.195589136
  1.32	0.205616369
  1.34	0.214120959
  1.36	0.221028642
  1.38	0.22626847
  1.4	0.229580972
  1.42	0.23086203
  1.44	0.230004856
  1.46	0.226911978
  1.48	0.221491378
  1.5	0.213665399
  1.52	0.203380239
  1.54	0.19062658
  1.56	0.175471345
  1.58	0.158088722
  1.6	0.138727392
  1.62	0.11779595
  1.64	0.09580894
  1.66	0.073356155
  1.68	0.051053261
  1.7	0.029479896
  1.72	0.009122057
  1.74	-0.00965143
  1.76	-0.026602913
  1.78	-0.041638173
  1.8	-0.054740573
  1.82	-0.065986845
  1.84	-0.075489299
  1.86	-0.083392065
  1.88	-0.089844525
  1.9	-0.095014845
  1.92	-0.099045419
  1.94	-0.102065679
  1.96	-0.103986059
  1.98	-0.105387911
  2	-0.106122375
  2.05	-0.105768667
  2.1	-0.103065025
  2.15	-0.098842646
  2.2	-0.093682372
  2.25	-0.08800618
  2.3	-0.082089918
  2.35	-0.076130497
  2.4	-0.07027772
  2.45	-0.064612434
  2.5	-0.059188362
  2.55	-0.054045834
  2.6	-0.049210343
  2.65	-0.044686573
  2.7	-0.040466009
  2.75	-0.036564552
  2.8	-0.032968293
  2.85	-0.0296655
  2.9	-0.026638902
  2.95	-0.023876813
  3	-0.021364651
  3.05	-0.019084621
  3.1	-0.017022414
  3.15	-0.01516535
  3.2	-0.013488828
  3.25	-0.011982413
  3.3	-0.010632159
  3.35	-0.009422967
  3.4	-0.008341053
  3.45	-0.007377893
  3.5	-0.006520264
  3.55	-0.005752071
  3.6	-0.005075724
  3.65	-0.004474825
  3.7	-0.003942486
  3.75	-0.003471952
  3.8	-0.003055805
  3.85	-0.00268662
  3.9	-0.002362263
  3.95	-0.002075847
  4	-0.001823162
  4.1	-0.001402684
  4.2	-0.001077526
  4.3	-0.000828319
  4.4	-0.000634167
  4.5	-0.000487612
  4.6	-0.00037378
  4.7	-0.000285154
  4.8	-0.0002184
  4.9	-0.000167671
  5	-0.000128463
  5.5	-3.18251E-05
  6	-6.50474E-06
  6.5	-3.75067E-07
  7	-7.6355E-07
  7.5	-8.0047E-08
  8	-4.108E-08
  8.5	-6.3058E-08
  9	-4.1285E-08
  9.5	-2.0135E-08
end

(ECP-50, negative at 1.5)
lx  D E
name "<D2Sigma+|Lx|E2Pi>"
spin   0.5 0.5
lambda  0 1 
type   grid
factor   i   (0, 1 or i)
units  angstroms	ea0	
<x|lz|y> 0 -i  
values
  0.8	-0.002483068
  0.85	-0.003354605
  0.9	-0.004183611
  0.95	-0.005282687
  1	-0.006807829
  1.05	-0.009312306
  1.1	-0.013987204
  1.15	-0.021179166
  1.2	-0.033531381
  1.22	-0.040504817
  1.24	-0.049567641
  1.26	-0.06160943
  1.28	-0.078282406
  1.3	-0.103729228
  1.32	-0.147316687
  1.34	-0.242919734
  1.36	-0.507723636
  1.38	-0.822510409
  1.4	-0.931620439
  1.42	-0.987485221
  1.44	-1.023252022
  1.46	-1.046318929
  1.48	-1.059583259
  1.5	-1.06483607
  1.52	-1.062825137
  1.54	-1.054125556
  1.56	-1.039254409
  1.58	-1.018097334
  1.6	-0.990925483
  1.62	-0.958291006
  1.64	-0.920815301
  1.66	-0.879369817
  1.68	-0.835048498
  1.7	-0.788946757
  1.72	-0.742115732
  1.74	-0.695623634
  1.76	-0.650262444
  1.78	-0.60670817
  1.8	-0.565335986
  1.82	-0.526391441
  1.84	-0.489971206
  1.86	-0.45609322
  1.88	-0.424722877
  1.9	-0.395625771
  1.92	-0.36874966
  1.94	-0.343997299
  1.96	-0.321485579
  1.98	-0.300209609
  2	-0.280533385
  2.05	-0.237573248
  2.1	-0.202089224
  2.15	-0.172669958
  2.2	-0.148093692
  2.25	-0.127487994
  2.3	-0.110111957
  2.35	-0.09539793
  2.4	-0.082881673
  2.45	-0.072193301
  2.5	-0.063029805
  2.55	-0.055144879
  2.6	-0.048337637
  2.65	-0.042442907
  2.7	-0.0373208
  2.75	-0.03286412
  2.8	-0.028973194
  2.85	-0.025571499
  2.9	-0.022587898
  2.95	-0.019969184
  3	-0.017665721
  3.05	-0.015637514
  3.1	-0.013850998
  3.15	-0.012275005
  3.2	-0.010884222
  3.25	-0.009657111
  3.3	-0.008573347
  3.35	-0.007616667
  3.4	-0.006779073
  3.45	-0.006033394
  3.5	-0.005376344
  3.55	-0.004795435
  3.6	-0.00428505
  3.65	-0.003835278
  3.7	-0.003439099
  3.75	-0.003089184
  3.8	-0.002781588
  3.85	-0.002511043
  3.9	-0.002272626
  3.95	-0.002062811
  4	-0.001878058
  4.1	-0.001567713
  4.2	-0.001329138
  4.3	-0.001141218
  4.4	-0.000994471
  4.5	-0.000876538
  4.6	-0.000780873
  4.7	-0.000703638
  4.8	-0.000637855
  4.9	-0.000583644
  5	-0.000535911
  5.5	-0.000363626
  6	-0.000239302
  6.5	-0.000141191
  7	-6.52728E-05
  7.5	-3.93251E-06
  8	-4.49322E-05
  8.5	-8.42056E-05
  9	-0.000115633
  9.5	-0.000141185
  10	-0.000162112
end

(ECP-50, negative at 1.5)
lx  D F
name "<D2Sigma+|Lx|F2Pi>"
spin   0.5 0.5
lambda  0 1 
type   grid
factor   i   (0, 1 or i)
units  angstroms	ea0	
<x|lz|y> 0 -i  
values
  0.5	-0.309316639
  0.55	-0.292826517
  0.6	-0.281369185
  0.65	-0.274483687
  0.7	-0.271334368
  0.75	-0.271039509
  0.8	-0.27281493
  0.85	-0.276099543
  0.9	-0.27952777
  0.95	-0.280420868
  1	-0.26592163
  1.05	-0.142847958
  1.1	-0.05874528
  1.15	-0.076928174
  1.2	0.01891923
  1.22	0.025978088
  1.24	0.086677574
  1.26	0.166100266
  1.28	0.265848281
  1.3	0.383555388
  1.32	0.508774346
  1.34	0.618325046
  1.36	0.630696351
  1.38	0.34840225
  1.4	0.16645361
  1.42	0.094278823
  1.44	0.055528631
  1.46	0.029822206
  1.48	0.010304412
  1.5	-0.005925021
  1.52	-0.020218682
  1.54	-0.033125389
  1.56	-0.044831398
  1.58	-0.055025986
  1.6	-0.063281344
  1.62	-0.06860473
  1.66	-0.064493611
  1.68	-0.049912185
  1.7	-0.02067021
  1.72	0.031813522
  1.74	0.11814622
  1.76	0.231186191
  1.78	0.335459708
  1.8	0.398494813
  1.82	0.42869551
  1.84	0.441122583
  1.86	0.444284034
  1.88	0.4424043
  1.9	0.437474088
  1.92	0.430589518
  1.94	0.422511702
  1.96	0.413717635
  1.98	0.404311765
  2	0.394431537
  2.05	0.368086668
  2.1	0.340535627
  2.15	0.31270246
  2.2	0.285128394
  2.25	0.25867166
  2.3	0.233724186
  2.35	0.210434254
  2.4	0.189273143
  2.45	0.170079096
  2.5	0.152736073
  2.55	0.137094355
  2.6	0.123004586
  2.65	0.110321655
  2.7	0.098893548
  2.75	0.088632599
  2.8	0.079367822
  2.85	0.071051499
  2.9	0.063497025
  2.95	0.056683883
  3	0.050527016
  3.05	0.04501401
  3.1	0.039959815
  3.15	0.035333138
  3.2	0.031188289
  3.25	0.027431061
  3.3	0.024016062
  3.35	0.020920532
  3.4	0.018103306
  3.45	0.015540156
  3.5	0.013206977
  3.55	0.011075482
  3.6	0.009129334
  3.65	0.007343631
  3.7	0.00571398
  3.75	0.004215471
  3.8	0.002838464
  3.85	0.001569526
  3.9	0.000399512
  3.95	0.000696303
  4	0.001700777
  4.1	0.003502308
  4.2	0.00506586
  4.3	0.006441089
  4.4	0.007662662
  4.5	0.008741197
  4.6	0.009709663
  4.7	0.010545415
  4.8	0.011287516
  4.9	0.011910502
  5	0.012375364
  5.5	0.011725321
  6	0.006973524
  6.5	0.00321109
  7	0.001349691
  7.5	0.000542566
  8	0.000237073
  8.5	8.53511E-05
  9	3.56216E-05
  9.5	1.76376E-05
  10	9.87746E-06
end

(ECP-50, negative at 1.5)
lx  D H
name "<D2Sigma+|Lx|H2Pi>"
spin   0.5 0.5
lambda  0 1 
type   grid
factor   i   (0, 1 or i)
units  angstroms	ea0	
<x|lz|y> 0 -i  
values
  0.5	0.261212664
  0.55	0.279599735
  0.6	0.288799037
  0.65	0.291781975
  0.7	0.290805968
  0.75	0.287579387
  0.8	0.283506781
  0.85	0.28007445
  0.9	0.278946139
  0.95	0.283889688
  1	0.307222096
  1.05	0.392149442
  1.1	0.428980622
  1.15	0.44878459
  1.2	0.4933347
  1.22	0.518749766
  1.24	0.550574273
  1.26	0.591669855
  1.28	0.647597652
  1.3	0.728437597
  1.32	0.851380478
  1.34	1.019567275
  1.36	1.144122204
  1.38	1.148576043
  1.4	1.100038916
  1.42	1.045284121
  1.44	0.965921325
  1.46	0.925965101
  1.48	0.892604486
  1.5	0.864154917
  1.52	0.838578888
  1.54	0.816359094
  1.56	0.796360564
  1.58	0.777573968
  1.6	0.759657713
  1.62	0.742747981
  1.66	0.711792415
  1.68	0.69736844
  1.7	0.683344247
  1.72	0.667397596
  1.74	0.64181502
  1.76	0.595309134
  1.78	0.524775615
  1.8	0.457933467
  1.82	0.407130629
  1.84	0.369679579
  1.86	0.340745207
  1.88	0.316987831
  1.9	0.296403707
  1.92	0.277831965
  1.94	0.260544611
  1.96	0.244149437
  1.98	0.228326948
  2	0.213022654
  2.05	0.176615049
  2.1	0.142106473
  2.15	0.109713997
  2.2	0.080284973
  2.25	0.054038886
  2.3	0.030899444
  2.35	0.011837376
  2.4	0.003848313
  2.45	0.016140701
  2.5	0.02546837
  2.55	0.032112668
  2.6	0.036490773
  2.65	0.039090573
  2.7	0.040217917
  2.75	0.039701922
  2.8	0.038558531
  2.85	0.037432057
  2.9	0.036723166
  2.95	0.03581647
  3	0.034533641
  3.05	0.032118923
  3.1	0.031279442
  3.15	0.03089674
  3.2	0.030577672
  3.25	0.03051667
  3.3	0.030593598
  3.35	0.030734824
  3.4	0.030966381
  3.45	0.03122405
  3.5	0.031567335
  3.55	0.031920355
  3.6	0.032312668
  3.65	0.032739355
  3.7	0.033160233
  3.75	0.033607788
  3.8	0.034036979
  3.85	0.034494814
  3.9	0.034955317
  3.95	0.035488721
  4	0.03595384
  4.1	0.03690973
  4.2	0.03786977
  4.3	0.038900563
  4.4	0.040017294
  4.5	0.041192799
  4.6	0.04251218
  4.7	0.043932162
  4.8	0.045572428
  4.9	0.047443678
  5	0.049493692
  5.5	0.065593195
  6	0.080238783
  6.5	0.090486288
  7	0.098481693
  7.5	0.105790839
  8	0.112895313
  8.5	0.119837
  9	0.126826744
  9.5	0.133771094
  10	0.140670649
end


(-------------------------AMC-4------------------------------------------)

(ECP-50)
lx  b a
name "<b4Pi|lx|a4Sigma->"
spin   1.5 1.5
lambda    1 0
type   grid
factor   i   (0, 1 or i)
units  angstroms	ea0	
<x|lz|y> -i 0 
values
  0.4	0.111927675
  0.45	0.116613398
  0.5	0.115935688
  0.55	0.111562763
  0.6	0.104675314
  0.65	0.095941113
  0.7	0.085740689
  0.75	0.074296799
  0.8	0.061480906
  0.85	0.046890698
  0.9	0.030191935
  0.95	0.010529044
  1	-0.013694455
  1.05	-0.043484501
  1.1	-0.080911336
  1.15	-0.126563052
  1.2	-0.178264303
  1.22	-0.19954829
  1.24	-0.220649088
  1.26	-0.241298531
  1.28	-0.261307907
  1.3	-0.280569925
  1.32	-0.299101378
  1.34	-0.316932159
  1.36	-0.334152858
  1.38	-0.350879797
  1.4	-0.367210443
  1.42	-0.38322
  1.44	-0.39898646
  1.46	-0.414581511
  1.48	-0.430066714
  1.5	-0.44548329
  1.52	-0.460878478
  1.54	-0.47627082
  1.56	-0.491676794
  1.58	-0.50709377
  1.6	-0.522527965
  1.62	-0.537970385
  1.64	-0.553408933
  1.66	-0.568817793
  1.68	-0.584178158
  1.7	-0.599438486
  1.72	-0.61459835
  1.74	-0.629613881
  1.76	-0.644452766
  1.78	-0.659043309
  1.8	-0.673393184
  1.82	-0.687457989
  1.84	-0.701206271
  1.86	-0.714610889
  1.88	-0.727648598
  1.9	-0.740298311
  1.92	-0.752545505
  1.94	-0.764374943
  1.96	-0.775777312
  1.98	-0.786756457
  2	-0.797305761
  2.05	-0.821809437
  2.1	-0.843732702
  2.15	-0.863132393
  2.2	-0.880236375
  2.25	-0.895234143
  2.3	-0.908343691
  2.35	-0.919804473
  2.4	-0.929793221
  2.45	-0.938500962
  2.5	-0.946122409
  2.55	-0.952787858
  2.6	-0.958613531
  2.65	-0.963736373
  2.7	-0.968217145
  2.75	-0.972145717
  2.8	-0.97559014
  2.85	-0.978608176
  2.9	-0.981256779
  2.95	-0.983579139
  3	-0.985616154
  3.05	-0.987403548
  3.1	-0.988971221
  3.15	-0.990343399
  3.2	-0.991544319
  3.25	-0.992598352
  3.3	-0.993520825
  3.35	-0.994329624
  3.4	-0.99503739
  3.45	-0.995656815
  3.5	-0.996198892
  3.55	-0.996672749
  3.6	-0.997086872
  3.65	-0.99744889
  3.7	-0.997764898
  3.75	-0.998042367
  3.8	-0.99828336
  3.85	-0.998493837
  3.9	-0.998677288
  3.95	-0.99883738
  4	-0.998976888
  4.1	-0.999204463
  4.2	-0.999377689
  4.3	-0.99950885
  4.4	-0.999608523
  4.5	-0.999684324
  4.6	-0.999741518
  4.7	-0.999784972
  4.8	-0.999818248
  4.9	-0.99984362
  5	-0.999862349
  5.5	-0.999911474
  6	-0.99992555
  6.5	-0.999931538
  7	-0.999935551
  7.5	-0.999938096
  8	-0.999939525
  8.5	-0.999940596
  9	-0.999941401
  9.5	-0.999942032
end

(ECP-50)
lx  b c
name "<b4Pi|lx|c4Sigma->"
spin   1.5 1.5
lambda    1 0
type   grid
factor   i   (0, 1 or i)
units  angstroms	ea0	
<x|lz|y> -i 0 
values
  0.4	-0.141645896
  0.45	-0.15537545
  0.5	-0.162289367
  0.55	-0.165540463
  0.6	-0.167664553
  0.65	-0.169951541
  0.7	-0.173206051
  0.75	-0.17892806
  0.8	-0.188994158
  0.85	-0.201324548
  0.9	-0.219232641
  0.95	-0.238016598
  1	-0.141982013
  1.05	-0.083685081
  1.1	-0.042960942
  1.15	-0.000578985
  1.2	0.050383702
  1.22	0.073399622
  1.24	0.097652648
  1.26	0.122860602
  1.28	0.148635785
  1.3	0.174603463
  1.32	0.20041977
  1.34	0.225789325
  1.36	0.250393938
  1.38	0.274009817
  1.4	0.29653634
  1.42	0.317605618
  1.44	0.337236434
  1.46	0.355352005
  1.48	0.371942866
  1.5	0.38691908
  1.52	0.400304997
  1.54	0.412164186
  1.56	0.422388513
  1.58	0.43111844
  1.6	0.438275911
  1.62	0.443961168
  1.64	0.448210589
  1.66	0.451092715
  1.68	0.45265351
  1.7	0.452963351
  1.72	0.452074988
  1.74	0.45005707
  1.76	0.446985269
  1.78	0.443125822
  1.8	0.438193249
  1.82	0.43242613
  1.84	0.425911
  1.86	0.418709598
  1.88	0.410902748
  1.9	0.402556144
  1.92	0.393740348
  1.94	0.384535362
  1.96	0.374992597
  1.98	0.3651518
  2	0.355085094
  2.05	0.32927689
  2.1	0.303028815
  2.15	0.277193506
  2.2	0.252014073
  2.25	0.227895995
  2.3	0.205080308
  2.35	0.183628703
  2.4	0.163783848
  2.45	0.145549124
  2.5	0.128784337
  2.55	0.11353387
  2.6	0.099741514
  2.65	0.087332671
  2.7	0.076244458
  2.75	0.066385648
  2.8	0.057662618
  2.85	0.049981117
  2.9	0.043241319
  2.95	0.03734573
  3	0.032208632
  3.05	0.027742319
  3.1	0.023860995
  3.15	0.020509815
  3.2	0.017614401
  3.25	0.015115787
  3.3	0.012964566
  3.35	0.011112561
  3.4	0.009520581
  3.45	0.008153303
  3.5	0.006979913
  3.55	0.005973715
  3.6	0.005111543
  3.65	0.004372902
  3.7	0.003742176
  3.75	0.00320078
  3.8	0.002738144
  3.85	0.002342892
  3.9	0.002004662
  3.95	0.001715398
  4	0.00146839
  4.1	0.001077116
  4.2	0.000789381
  4.3	0.000580995
  4.4	0.000428299
  4.5	0.000317943
  4.6	0.000236141
  4.7	0.000175405
  4.8	0.000131821
  4.9	9.99785E-05
  5	7.6802E-05
  5.5	1.48717E-05
  6	5.67759E-06
  6.5	3.38529E-06
  7	2.60901E-06
  7.5	2.63913E-06
  8	2.80426E-06
  8.5	3.0962E-06
  9	3.29718E-06
  9.5	3.49536E-06
end


(--------------------------------------------------------------------)
(-------------------------NACs Ryan  --------------------------------)
(--------------------------------------------------------------------)


NAC C D 
name '<C^2Sigma|NAC|D^2Sigma>'
symmetry +
lambda 0
mult 2
type  grid
values
	0.5	0.012625090140559299
	0.50325	0.012910726034275566
	0.5065	0.013195123399951856
	0.50975	0.013478272343665342
	0.513	0.013760163938235898
	0.51625	0.01404079023997764
	0.5195	0.014320144308170527
	0.52275	0.014598220225904679
	0.526	0.014875013118273455
	0.52925	0.015150519165051803
	0.5325	0.015424735631474229
	0.5357500000000001	0.015697660877987303
	0.539	0.015969294375491272
	0.54225	0.016239636733035932
	0.5455	0.0165086897099783
	0.5487500000000001	0.01677645622869286
	0.552	0.017042940404033643
	0.55525	0.017308147545857085
	0.5585	0.017572084188859263
	0.56175	0.01783475810056351
	0.565	0.01809617830020255
	0.56825	0.018356355076546177
	0.5715	0.018615299996045467
	0.57475	0.018873025931734923
	0.578	0.019129547064780435
	0.58125	0.0193848789083608
	0.5845	0.019639038316566687
	0.58775	0.019892043502599665
	0.591	0.02014391405181008
	0.5942500000000001	0.020394670934589496
	0.5975	0.020644336520426937
	0.60075	0.020892934591154433
	0.604	0.02114049035403284
	0.6072500000000001	0.02138703045764479
	0.6105	0.02163258299642733
	0.61375	0.02187717753247151
	0.617	0.022120845101390167
	0.62025	0.022363618227228904
	0.6234999999999999	0.022605530933577925
	0.62675	0.02284661875528369
	0.63	0.023086918747293267
	0.6332500000000001	0.023326469504212296
	0.6365000000000001	0.023565311161804606
	0.63975	0.023803485413033513
	0.643	0.024041035521927292
	0.64625	0.024278006329989797
	0.6495	0.02451444427091987
	0.65275	0.024750397379769157
	0.656	0.024985915309522065
	0.65925	0.025221049331360185
	0.6625	0.02545585236376311
	0.6657500000000001	0.025690378966595557
	0.669	0.025924685371027042
	0.67225	0.026158829475797514
	0.6755	0.02639287087326067
	0.67875	0.02662687085683036
	0.6819999999999999	0.026860892436125845
	0.68525	0.027095000352745095
	0.6885	0.027329261093327162
	0.69175	0.027563742906909088
	0.695	0.027798515823983013
	0.69825	0.028033651667890635
	0.7015	0.02826922407938106
	0.70475	0.02850530853055866
	0.708	0.028741982348652936
	0.71125	0.02897932473443261
	0.7145	0.029217416783691417
	0.71775	0.029456341512374227
	0.721	0.029696183880796884
	0.7242500000000001	0.02993703081726776
	0.7275	0.030178971242977984
	0.73075	0.03042209610532432
	0.734	0.03066649839839676
	0.73725	0.030912273206595283
	0.7404999999999999	0.03115951771967559
	0.74375	0.03140833127840301
	0.747	0.031658815405620176
	0.7502500000000001	0.03191107384111706
	0.7535000000000001	0.032165212576830936
	0.75675	0.03242133990591793
	0.76	0.03267956644864961
	0.76325	0.0329400052064222
	0.7665	0.03320277159807247
	0.76975	0.03346798351291397
	0.773	0.03373576134531148
	0.7762500000000001	0.03400622805667513
	0.7795	0.034279509211299124
	0.7827500000000001	0.03455573304340105
	0.786	0.03483503048895944
	0.78925	0.035117535262473874
	0.7925	0.03540338389600149
	0.79575	0.03569271579990415
	0.7989999999999999	0.035985673323900916
	0.80225	0.036282401816312426
	0.8055	0.03658304968046128
	0.8087500000000001	0.03688776843708544
	0.812	0.03719671279124657
	0.81525	0.03751004069249106
	0.8185	0.03782791339834486
	0.82175	0.03815049554328115
	0.825	0.038477955205173255
	0.82825	0.03881046396529523
	0.8314999999999999	0.03914819698528659
	0.83475	0.03949133307120389
	0.838	0.03984005473820627
	0.84125	0.04019454828816536
	0.8445	0.040555003871652714
	0.84775	0.040921615563292296
	0.851	0.04129458142446048
	0.85425	0.041674103581022165
	0.8574999999999999	0.04206038828895521
	0.86075	0.04245364600146064
	0.864	0.04285409144811689
	0.8672500000000001	0.04326194369337567
	0.8705	0.043677426212576635
	0.87375	0.04410076695963925
	0.877	0.044532198432408944
	0.88025	0.04497195775092386
	0.8835	0.04542028671155367
	0.8867499999999999	0.04587743186389849
	0.8899999999999999	0.04634364457549401
	0.89325	0.04681918110019438
	0.8965000000000001	0.0473043026400587
	0.89975	0.04779927541814687
	0.903	0.04830437074096197
	0.90625	0.04881986506041985
	0.9095	0.049346040048144954
	0.91275	0.0498831826552553
	0.9159999999999999	0.05043158517740082
	0.91925	0.05099154532087238
	0.9225000000000001	0.051563366281002276
	0.9257500000000001	0.052147356784682436
	0.929	0.05274383118544249
	0.93225	0.05335310951082845
	0.9355	0.0539755175436603
	0.93875	0.054611386891708955
	0.942	0.05526105505903239
	0.94525	0.055924865524573944
	0.9485000000000001	0.056603167813563504
	0.9517500000000001	0.05729631758560498
	0.9550000000000001	0.058004676713162236
	0.9582499999999999	0.05872861337647521
	0.9615	0.0594685021414122
	0.96475	0.06022472406632971
	0.968	0.06099766680026354
	0.97125	0.06178772468558265
	0.9745	0.06259529887040641
	0.9777499999999999	0.06342079743774878
	0.9810000000000001	0.06426463550801843
	0.98425	0.06512723539344983
	0.9875	0.06600902673228401
	0.99075	0.0669104466322791
	0.994	0.06783193983731844
	0.99725	0.0687739588954864
	1.0005000000000002	0.06973696433426066
	1.00375	0.07072142486069996
	1.0070000000000001	0.07172781755667217
	1.01025	0.07275662810080064
	1.0135	0.07380835099244959
	1.01675	0.07488348980446193
	1.02	0.0759825574309949
	1.02325	0.07710607637066597
	1.0265	0.07825457900986059
	1.02975	0.07942860794044611
	1.0330000000000001	0.08062871627159202
	1.03625	0.08185546797932171
	1.0395	0.08310943826764643
	1.04275	0.08439121395041471
	1.046	0.08570139384691583
	1.04925	0.08704058920233808
	1.0525000000000002	0.08840942413887136
	1.05575	0.08980853610067957
	1.059	0.09123857635360476
	1.06225	0.09270021046965246
	1.0655000000000001	0.09419411888333526
	1.0687499999999999	0.09572099739497247
	1.072	0.09728155778774784
	1.07525	0.09887652838342231
	1.0785	0.10050665466531543
	1.08175	0.10217269990288207
	1.085	0.10387544581873934
	1.08825	0.10561569323872991
	1.0915	0.10739426280752867
	1.09475	0.10921199565536677
	1.098	0.11106975416649782
	1.1012499999999998	0.11296842268220215
	1.1045	0.114908908275137
	1.10775	0.11689214148304211
	1.111	0.11891907712605959
	1.11425	0.12099069504021173
	1.1175000000000002	0.12310800088700061
	1.12075	0.1252720269318709
	1.124	0.12748383283913872
	1.12725	0.1297445064488668
	1.1305	0.13205516454517194
	1.13375	0.1344169536329427
	1.137	0.13683105068414095
	1.14025	0.13929866386660045
	1.1435	0.14182103325989676
	1.14675	0.14439943151777304
	1.1500000000000001	0.1470351645482111
	1.1532499999999999	0.14972957208614457
	1.1565	0.15248402828894533
	1.15975	0.15529994224511745
	1.163	0.15817875843636547
	1.1662499999999998	0.16112195714523528
	1.1695	0.16413105479749898
	1.17275	0.1672076042207439
	1.176	0.1703531948426401
	1.17925	0.17356945277929334
	1.1825	0.17685804086834078
	1.1857499999999999	0.18022065857275554
	1.189	0.1836590417854217
	1.19225	0.18717496256678587
	1.1955	0.19077022869855018
	1.19875	0.19444668316908698
	1.202	0.19820620353672064
	1.20525	0.20205070110255333
	1.2085	0.20598212003570177
	1.2117499999999999	0.2100024362895213
	1.215	0.21411365640954727
	1.2182499999999998	0.2183178161893571
	1.2215	0.22261697917253467
	1.22475	0.22701323501926077
	1.228	0.23150869771518798
	1.23125	0.23610550363227112
	1.2345000000000002	0.2408058094314482
	1.23775	0.24561178983011833
	1.241	0.2505256352256667
	1.24425	0.25554954914545835
	1.2475	0.26068574560531277
	1.25075	0.2659364462891018
	1.254	0.27130387763286223
	1.25725	0.2767902677510689
	1.2605	0.2823978432665955
	1.26375	0.2881288260353375
	1.267	0.2939854297501088
	1.2702499999999999	0.2999698564300246
	1.2734999999999999	0.30608429288109956
	1.27675	0.31233090702424676
	1.28	0.318711844157538
	1.2832499999999998	0.32522922316593683
	1.2865	0.3318851326724645
	1.2897500000000002	0.3386816271280974
	1.293	0.3456207228719687
	1.29625	0.35270439412642973
	1.2995	0.3599345689939321
	1.30275	0.3673131253935682
	1.306	0.37484188698554105
	1.30925	0.3825226190763191
	1.3125	0.3903570244713166
	1.31575	0.3983467393350523
	1.319	0.40649332901758917
	1.32225	0.4147982838073872
	1.3255	0.42326301472883204
	1.32875	0.43188884922778925
	1.332	0.44067702683730947
	1.3352499999999998	0.44962869477748857
	1.3385	0.4587449035135809
	1.3417500000000002	0.4680266022066517
	1.345	0.47747463407504037
	1.34825	0.48708973170566355
	1.3515000000000001	0.4968725121821156
	1.3547500000000001	0.5068234721377929
	1.358	0.5169429826714234
	1.36125	0.527231284096266
	1.3645	0.5376884805303038
	1.36775	0.548314534333063
	1.371	0.5591092603625775
	1.37425	0.5700723200210197
	1.3775	0.5812032151362083
	1.3807500000000001	0.5925012816390851
	1.3840000000000001	0.6039656830200082
	1.3872499999999999	0.6155954036130211
	1.3905	0.6273892416629919
	1.3937500000000003	0.639345802226373
	1.397	0.6514634898573837
	1.40025	0.6637405011472317
	1.4035000000000002	0.6761748171062382
	1.4067500000000002	0.6887641953994421
	1.4100000000000001	0.7015061625085506
	1.4132500000000001	0.7143980057433325
	1.4164999999999999	0.7274367652800401
	1.41975	0.7406192261312565
	1.4229999999999998	0.7539419101650361
	1.42625	0.7674010681644178
	1.4295	0.7809926720583209
	1.43275	0.7947124072765768
	1.436	0.8085556653323609
	1.43925	0.8225175367289321
	1.4425	0.836592804184038
	1.4457499999999999	0.850775936291874
	1.449	0.8650610816821173
	1.4522499999999998	0.8794420637050876
	1.4554999999999998	0.8939123758256884
	1.45875	0.9084651776753669
	1.462	0.9230932919428008
	1.46525	0.937789202128115
	1.4685	0.9525450512919401
	1.4717500000000001	0.967352641787334
	1.475	0.9822034362019667
	1.4782499999999998	0.9970885594480134
	1.4815	1.0119988021509123
	1.48475	1.026924625393629
	1.488	1.0418561669184427
	1.49125	1.0567832487699436
	1.4945	1.071695386523059
	1.49775	1.0865818001146994
	1.5010000000000001	1.1014314262856877
	1.5042499999999999	1.116232932770109
	1.5074999999999998	1.1309747341095746
	1.51075	1.1456450092601718
	1.514	1.1602317208795512
	1.51725	1.1747226363409986
	1.5205	1.1891053504409823
	1.5237500000000002	1.2033673097550388
	1.5270000000000001	1.2174958386196066
	1.5302499999999999	1.23147816659614
	1.5335	1.2453014574726466
	1.53675	1.258952839542076
	1.54	1.272419437195146
	1.54325	1.285688403602566
	1.5465	1.2987469543975596
	1.54975	1.3115824021756015
	1.5530000000000002	1.3241821916457681
	1.55625	1.3365339353100685
	1.5594999999999999	1.348625449366027
	1.56275	1.3604447897656082
	1.566	1.3719802881199794
	1.56925	1.383220587278834
	1.5725	1.394154676387319
	1.5757500000000002	1.4047719251409991
	1.5790000000000002	1.415062117078406
	1.58225	1.4250154816776126
	1.5855000000000001	1.4346227249717203
	1.58875	1.4438750586266378
	1.592	1.4527642271303731
	1.59525	1.4612825329882466
	1.5985	1.4694228597438999
	1.60175	1.4771786926140187
	1.6050000000000002	1.4845441366865657
	1.60825	1.4915139324498479
	1.6115	1.4980834686406286
	1.6147500000000001	1.504248792249836
	1.6179999999999999	1.5100066156734127
	1.62125	1.5153543209473952
	1.6244999999999998	1.5202899610363785
	1.6277499999999998	1.5248122581885046
	1.631	1.5289205993619626
	1.6342499999999998	1.5326150287983424
	1.6374999999999997	1.5358962377640102
	1.64075	1.538765551550578
	1.6440000000000001	1.5412249138515537
	1.64725	1.5432768685813882
	1.6504999999999999	1.5449245393423054
	1.65375	1.5461716065292257
	1.657	1.5470222823860222
	1.6602499999999998	1.547481284058369
	1.6635	1.547553804787372
	1.66675	1.5472454834961815
	1.67	1.5465623728531512
	1.6732500000000001	1.5455109060296677
	1.6764999999999999	1.5440978622872559
	1.6797499999999999	1.5423303316276256
	1.683	1.5402156786361405
	1.6862499999999998	1.5377615058239833
	1.6894999999999998	1.5349756166126984
	1.69275	1.5318659783052024
	1.6960000000000002	1.528440685404528
	1.6992500000000001	1.5247079236012473
	1.7025	1.5206759351805448
	1.70575	1.5163529862711314
	1.709	1.5117473370971939
	1.7122499999999998	1.506867216214353
	1.7155	1.5017208002820976
	1.71875	1.4963162011846611
	1.722	1.4906614627462755
	1.7252500000000002	1.4847645697991778
	1.7285	1.4786334726633756
	1.73175	1.4722761303779746
	1.735	1.4657005760576427
	1.7382499999999999	1.4589150071640977
	1.7414999999999998	1.451927902196
	1.74475	1.4447481628984633
	1.7480000000000002	1.4373852773549016
	1.7512500000000002	1.4298494940442725
	1.7545	1.4221519904393156
	1.7577500000000001	1.4143050126554366
	1.7610000000000001	1.406321956326828
	1.7642499999999999	1.398217356186633
	1.7675	1.3900067542340548
	1.77075	1.3817064271534543
	1.774	1.3733329727157162
	1.7772500000000002	1.3649027803715248
	1.7805	1.356431437753568
	1.78375	1.3479331451638172
	1.7870000000000001	1.3394202169000218
	1.79025	1.3309027379275378
	1.7934999999999999	1.3223884183179726
	1.79675	1.313882653177596
	1.8000000000000003	1.305388761542147
	1.8032500000000002	1.2969083530728491
	1.8065	1.2884417604371285
	1.8097500000000002	1.2799884781541866
	1.8130000000000002	1.2715475614804577
	1.81625	1.2631179559604666
	1.8195000000000001	1.254698745264394
	1.8227499999999999	1.2462893182903905
	1.826	1.2378894652731538
	1.82925	1.2294994171870188
	1.8324999999999998	1.2211198432671293
	1.83575	1.2127518206794308
	1.839	1.2043967877138555
	1.84225	1.196056489171955
	1.8455	1.1877329203107017
	1.84875	1.1794282732254326
	1.8519999999999999	1.1711448882139535
	1.85525	1.1628852111753964
	1.8584999999999998	1.1546517574901338
	1.8617499999999998	1.146447082161636
	1.865	1.1382737556546498
	1.86825	1.1301343449364027
	1.8715	1.1220313988136863
	1.87475	1.1139674370513148
	1.8780000000000001	1.105944942500978
	1.88125	1.0979663557182664
	1.8844999999999998	1.090034071490386
	1.88775	1.0821504369389259
	1.891	1.0743177506437027
	1.89425	1.0665382626728817
	1.8975	1.0588141750685092
	1.90075	1.051147642669755
	1.904	1.0435407740670177
	1.9072500000000001	1.0359956325170707
	1.9104999999999999	1.0285142366745785
	1.9137499999999998	1.0210985610680814
	1.917	1.0137505363278483
	1.92025	1.006472048843113
	1.9235	0.9992649400947855
	1.92675	0.9921310055014537
	1.9300000000000002	0.9850719926954461
	1.9332500000000001	0.9780895993503493
	1.9364999999999999	0.9711854704798019
	1.93975	0.9643611952760135
	1.943	0.9576183034795347
	1.94625	0.9509582613320072
	1.9495	0.944382467139312
	1.95275	0.9378922465346095
	1.956	0.9314888475032304
	1.9592500000000002	0.9251734351888482
	1.9625	0.9189470866077019
	1.9657499999999999	0.91281078530928
	1.969	0.9067654161739362
	1.97225	0.9008117601932619
	1.9755	0.8949504896651705
	1.97875	0.8891821635427113
	1.9820000000000002	0.883507223271006
	1.9852500000000002	0.8779259890278848
	1.9885	0.8724386565922372
	1.9917500000000001	0.8670452947169218
	1.995	0.86174584324796
	1.99825	0.8565401119103708
	2.0015	0.8514277798534396
	2.00475	0.846408395987329
	2.008	0.8414813800490801
	2.01125	0.8366460245041942
	2.0145	0.8319014972386908
	2.01775	0.8272468449144326
	2.021	0.8226809971366947
	2.02425	0.8182027712764802
	2.0275	0.813810877878527
	2.03075	0.8095039266896694
	2.034	0.8052804331332637
	2.0372500000000002	0.8011388252443519
	2.0404999999999998	0.7970774509934327
	2.0437499999999997	0.793094585772727
	2.0469999999999997	0.7891884402003846
	2.05025	0.7853571680018886
	2.0535	0.781598873895338
	2.05675	0.7779116215323538
	2.06	0.7742934412579848
	2.06325	0.7707423378179822
	2.0665	0.7672562977300783
	2.06975	0.7638332964672971
	2.073	0.76047130535015
	2.07625	0.7571682979982588
	2.0795	0.7539222564864463
	2.08275	0.7507311770788545
	2.086	0.7475930754818592
	2.08925	0.7445059917660481
	2.0925	0.741467994714593
	2.09575	0.7384771858722105
	2.099	0.7355317030425625
	2.10225	0.7326297233890852
	2.1055	0.729769466130986
	2.1087499999999997	0.7269491948461771
	2.112	0.7241672193207165
	2.11525	0.7214218971386589
	2.1185	0.7187116347875777
	2.12175	0.7160348885777428
	2.125	0.7133901651815433
	2.12825	0.7107760219207877
	2.1315	0.708191066795855
	2.13475	0.7056339582803045
	2.138	0.7031034049556704
	2.1412500000000003	0.7005981648866
	2.1445	0.6981170449208336
	2.14775	0.6956588997647084
	2.151	0.6932226310170709
	2.15425	0.6908071860748934
	2.1575	0.688411556910889
	2.16075	0.6860347788298483
	2.164	0.6836759291715431
	2.16725	0.6813341259819112
	2.1705	0.6790085265781249
	2.17375	0.6766983262168098
	2.177	0.6744027566402029
	2.18025	0.6721210847028074
	2.1835	0.6698526110069607
	2.18675	0.6675966684607951
	2.19	0.6653526209638922
	2.19325	0.6631198620935299
	2.1965	0.6608978137609823
	2.19975	0.6586859249975409
	2.2030000000000003	0.6564836706845779
	2.2062500000000003	0.6542905503726437
	2.2095000000000002	0.6521060871892597
	2.2127499999999998	0.6499298266331714
	2.216	0.6477613355723622
	2.21925	0.6456002012413219
	2.2225	0.6434460302066658
	2.22575	0.6412984474732671
	2.229	0.6391570955674899
	2.23225	0.6370216337137566
	2.2355	0.6348917369841165
	2.23875	0.63276709558147
	2.242	0.6306474140460546
	2.2452500000000004	0.6285324106328763
	2.2485	0.6264218165870685
	2.25175	0.6243153755808906
	2.255	0.6222128430805038
	2.2582500000000003	0.620113985826215
	2.2615000000000003	0.6180185812929812
	2.2647500000000003	0.6159264172006453
	2.2680000000000002	0.6138372910296711
	2.27125	0.6117510096405027
	2.2745	0.6096673888012125
	2.27775	0.6075862528208364
	2.281	0.6055074341900714
	2.28425	0.6034307732444135
	2.2875	0.6013561178163065
	2.29075	0.5992833229822846
	2.294	0.5972122507130119
	2.29725	0.5951427696762054
	2.3005	0.5930747549079657
	2.30375	0.5910080876852022
	2.3070000000000004	0.5889426551983399
	2.3102500000000004	0.5868783503852343
	2.3135000000000003	0.5848150717738608
	2.31675	0.5827527232374176
	2.3200000000000003	0.5806912138548953
	2.3232500000000003	0.5786304577615685
	2.3265000000000002	0.5765703739712412
	2.3297499999999998	0.5745108862352831
	2.3329999999999997	0.5724519229120545
	2.3362499999999997	0.570393416879066
	2.3395	0.5683353053168091
	2.3427499999999997	0.5662775296980447
	2.3459999999999996	0.5642200356264934
	2.3492499999999996	0.5621627727258259
	2.3525	0.5601056945670669
	2.35575	0.5580487585834367
	2.359	0.5559919259449086
	2.3622499999999995	0.5539351615047009
	2.3655	0.5518784337156418
	2.36875	0.5498217145493951
	2.372	0.5477649793920754
	2.37525	0.5457082070341064
	2.3785	0.5436513795494416
	2.38175	0.5415944822560992
	2.385	0.5395375036347847
	2.38825	0.5374804352761298
	2.3914999999999997	0.5354232718064869
	2.3947499999999997	0.533366010864631
	2.398	0.5313086529895031
	2.40125	0.5292512016081841
	2.4044999999999996	0.5271936629550259
	2.40775	0.5251360460453853
	2.4109999999999996	0.5230783625775092
	2.4142499999999996	0.5210206268970591
	2.4175	0.5189628559566702
	2.42075	0.5169050692810817
	2.424	0.5148472888638767
	2.42725	0.5127895391380021
	2.4305	0.5107318469610426
	2.43375	0.5086742414883796
	2.437	0.5066167542282557
	2.4402500000000003	0.5045594188630786
	2.4435000000000002	0.5025022713219118
	2.4467499999999998	0.5004453496497595
	2.45	0.49838869397952124
	2.4532499999999997	0.4963323465040494
	2.4564999999999997	0.49427635139187587
	2.45975	0.4922207547697409
	2.463	0.4901656046294669
	2.4662499999999996	0.4881109508429946
	2.4695	0.48605684506911356
	2.47275	0.4840033406735831
	2.476	0.4819504927735873
	2.47925	0.479898358076863
	2.4825	0.47784699490406257
	2.48575	0.47579646316273033
	2.489	0.4737468241941576
	2.4922500000000003	0.47169814082017003
	2.4955	0.4696504772374185
	2.49875	0.46760389903954064
	2.5020000000000002	0.46555847304299613
	2.50525	0.46351426737421453
	2.5084999999999997	0.461471351335879
	2.51175	0.4594297953736525
	2.5149999999999997	0.45738967105624995
	2.5182499999999997	0.4553510509720563
	2.5215	0.4533140087450624
	2.52475	0.45127861893318966
	2.528	0.44924495701490547
	2.53125	0.44721309931083175
	2.5345	0.4451831229765332
	2.53775	0.44315510588671936
	2.541	0.44112912668223925
	2.5442500000000003	0.43910526463204014
	2.5475000000000003	0.43708359966265287
	2.55075	0.435064212244208
	2.5540000000000003	0.4330471833623225
	2.55725	0.43103259453301135
	2.5604999999999998	0.42902052769090576
	2.56375	0.4270110651484481
	2.567	0.4250042895622026
	2.5702499999999997	0.42300028391866473
	2.5735	0.42099913144939616
	2.57675	0.4190009155844806
	2.58	0.41700571996006713
	2.58325	0.4150136283142407
	2.5865	0.4130247245130912
	2.58975	0.4110390924194705
	2.593	0.40905681593608545
	2.5962500000000004	0.4070779789437079
	2.5995	0.40510266521827354
	2.60275	0.403130958447469
	2.6060000000000003	0.40116294215945797
	2.6092500000000003	0.3991986997029832
	2.6125	0.39723831421091294
	2.6157500000000002	0.3952818685141206
	2.6189999999999998	0.39332944519859897
	2.6222499999999997	0.3913811265007568
	2.6255	0.38943699428513284
	2.62875	0.387497130022636
	2.632	0.3855616147242147
	2.63525	0.38363052900105543
	2.6385	0.3817039528903225
	2.64175	0.37978196598599817
	2.645	0.3778646472148937
	2.6482500000000004	0.3759520750192912
	2.6515000000000004	0.37404432717647573
	2.65475	0.37214148082115933
	2.6580000000000004	0.370243612442182
	2.66125	0.3683507978036547
	2.6645	0.3664631119431643
	2.6677500000000003	0.3645806291761261
	2.6710000000000003	0.3627034230305297
	2.67425	0.36083156622867424
	2.6775	0.3589651306789868
	2.68075	0.35710418746270994
	2.684	0.355248806797958
	2.68725	0.35339905797679044
	2.6905	0.351555009456285
	2.69375	0.3497167287170742
	2.697	0.34788428231712465
	2.7002500000000005	0.34605773586731725
	2.7035	0.34423715399709387
	2.70675	0.3424226003382677
	2.7100000000000004	0.34061413751501174
	2.7132500000000004	0.3388118271429742
	2.7165	0.3370157297939957
	2.7197500000000003	0.3352259049945735
	2.723	0.3334424112194585
	2.72625	0.3316653058473156
	2.7295000000000003	0.3298946452125628
	2.7327500000000002	0.3281304844987276
	2.7359999999999998	0.3263728778408742
	2.7392499999999997	0.3246218782541024
	2.7425	0.3228775375790575
	2.74575	0.32113990661270186
	2.7489999999999997	0.3194090349381854
	2.75225	0.3176849710445327
	2.7554999999999996	0.3159677622699907
	2.7587499999999996	0.3142574547626898
	2.762	0.3125540935525064
	2.76525	0.31085772249481125
	2.7684999999999995	0.30916838427434223
	2.77175	0.3074861204213435
	2.775	0.3058109712866491
	2.77825	0.3041429760517273
	2.7815	0.30248217271492017
	2.78475	0.30082859812676643
	2.788	0.2991822879614303
	2.79125	0.29754327668101377
	2.7945	0.2959115976379092
	2.7977499999999997	0.294287282950292
	2.8009999999999997	0.29267036362570575
	2.80425	0.2910608694731327
	2.8075	0.2894588291503877
	2.8107499999999996	0.2878642701570229
	2.814	0.2862772188154248
	2.8172499999999996	0.2846977003484785
	2.8204999999999996	0.28312573880137
	2.82375	0.28156135706099117
	2.827	0.2800045769123817
	2.83025	0.2784554189904699
	2.8335	0.27691390281996364
	2.83675	0.275380046806852
	2.84	0.27385386825495855
	2.84325	0.2723353833351343
	2.8465000000000003	0.2708246071673409
	2.8497500000000002	0.2693215537704151
	2.8529999999999998	0.26782623607569356
	2.85625	0.2663386659534455
	2.8594999999999997	0.26485885420103095
	2.8627499999999997	0.26338681059495395
	2.866	0.2619225438752295
	2.86925	0.2604660616833912
	2.8724999999999996	0.2590173707325435
	2.87575	0.2575764766419756
	2.879	0.25614338410504744
	2.88225	0.25471809676192303
	2.8855	0.2533006173088301
	2.88875	0.2518909474694667
	2.892	0.2504890880132631
	2.89525	0.24909503875830027
	2.8985000000000003	0.24770879858777672
	2.90175	0.2463303654655452
	2.905	0.24495973646423197
	2.9082500000000002	0.24359690772303275
	2.9115	0.24224187452210577
	2.9147499999999997	0.24089463126480928
	2.918	0.2395551714954728
	2.9212499999999997	0.23822348789623937
	2.9244999999999997	0.23689957233947712
	2.92775	0.23558341582525502
	2.931	0.23427500862160766
	2.93425	0.23297434013611643
	2.9375	0.23168139898636606
	2.94075	0.2303961730750993
	2.944	0.22911864951881225
	2.94725	0.22784881466143542
	2.9505000000000003	0.226586654153354
	2.9537500000000003	0.2253321529018747
	2.957	0.22408529513902287
	2.9602500000000003	0.22284606435176407
	2.9635	0.2216144434057295
	2.9667499999999998	0.22039041443766058
	2.97	0.21917395899847741
	2.97325	0.21796505795543913
	2.9764999999999997	0.21676369155854183
	2.97975	0.21556983944140856
	2.983	0.21438348064243457
	2.98625	0.21320459359089397
	2.9895	0.21203315618780488
	2.99275	0.21086914571856039
	2.996	0.20971253894958575
	2.99925	0.20856331210811493
	3.0025000000000004	0.2074214409017792
	3.00575	0.20628690049439316
	3.009	0.20515966559189902
	3.0122500000000003	0.20403971038993834
	3.0155000000000003	0.2029270086192361
	3.01875	0.20182153356265095
	3.0220000000000002	0.20072325801313456
	3.0252499999999998	0.19963215437457016
	3.0284999999999997	0.1985481945883134
	3.03175	0.19747135021886936
	3.035	0.19640159239452132
	3.03825	0.1953388918789225
	3.0415	0.1942832190468458
	3.04475	0.19323454392823977
	3.048	0.19219283615188187
	3.05125	0.1911580650576848
	3.0545000000000004	0.19013019961777283
	3.0577500000000004	0.18910920850850638
	3.061	0.18809506008201832
	3.0642500000000004	0.18708772238580085
	3.0675	0.1860871632251421
	3.07075	0.1850933500620536
	3.0740000000000003	0.18410625012354156
	3.0772500000000003	0.18312583039591934
	3.0805	0.18215205760781814
	3.08375	0.18118489824263231
	3.087	0.18022431857090435
	3.09025	0.17927028465726788
	3.0935	0.17832276233330452
	3.09675	0.1773817172572865
	3.1	0.17644711489044176
	3.10325	0.1755189205204812
	3.1065000000000005	0.1745970992720417
	3.10975	0.17368161610999688
	3.113	0.17277243585716795
	3.1162500000000004	0.17186952317150975
	3.1195000000000004	0.17097284260119192
	3.12275	0.17008235856557458
	3.1260000000000003	0.1691980353653896
	3.12925	0.1683198372074554
	3.1325	0.16744772817713363
	3.1357500000000003	0.16658167229348383
	3.1390000000000002	0.16572163348633176
	3.1422499999999998	0.16486757561133886
	3.1454999999999997	0.1640194624509538
	3.14875	0.16317725773165886
	3.152	0.16234092512650483
	3.1552499999999997	0.1615104282755862
	3.1585	0.16068573075448855
	3.1617499999999996	0.15986679614359497
	3.1649999999999996	0.15905358797285968
	3.16825	0.1582460697764486
	3.1715	0.15744420506139756
	3.1747499999999995	0.15664795731477446
	3.178	0.1558572900816621
	3.18125	0.15507216684293076
	3.1845	0.15429255117527696
	3.18775	0.1535184065901207
	3.191	0.1527496966945546
	3.19425	0.15198638508842466
	3.1975	0.15122843543087386
	3.20075	0.15047581139571586
	3.2039999999999997	0.14972847675061568
	3.2072499999999997	0.14898639526549165
	3.2105	0.14824953080731818
	3.21375	0.14751784728163464
	3.2169999999999996	0.14679130867617227
	3.22025	0.1460698790724298
	3.2234999999999996	0.14535352257173492
	3.2267499999999996	0.1446422033974375
	3.23	0.1439358858686393
	3.23325	0.14323453435702274
	3.2365	0.14253811338833525
	3.23975	0.14184658750494594
	3.243	0.14115992142636566
	3.24625	0.14047807993711367
	3.2495	0.1398010279596646
	3.2527500000000003	0.13912873050927724
	3.2560000000000002	0.1384611527144297
	3.2592499999999998	0.1377982598498271
	3.2625	0.13714001729320746
	3.2657499999999997	0.136486390559999
	3.2689999999999997	0.13583734527831132
	3.27225	0.1351928472369829
	3.2755	0.13455286233895136
	3.2787499999999996	0.13391735664967755
	3.282	0.13328629634798217
	3.28525	0.13265964778551606
	3.2885	0.13203737742969252
	3.29175	0.13141945193191518
	3.295	0.13080583805214943
	3.29825	0.13019650276351508
	3.3015	0.1295914131548741
	3.3047500000000003	0.12899053646972963
	3.308	0.12839384013482358
	3.31125	0.12780129171878823
	3.3145000000000002	0.127212858988281
	3.31775	0.1266285098312223
	3.3209999999999997	0.12604821233010016
	3.32425	0.12547193473583626
	3.3274999999999997	0.12489964546998096
	3.3307499999999997	0.12433131311643209
	3.334	0.1237669064548568
	3.33725	0.12320639440764192
	3.3405	0.12264974611856125
	3.34375	0.12209693086656065
	3.347	0.12154791813537685
	3.35025	0.12100267756007003
	3.3535	0.12046117901307432
	3.3567500000000003	0.11992339250054006
	3.3600000000000003	0.11938928822168415
	3.36325	0.1188588365511495
	3.3665000000000003	0.118332008099072
	3.36975	0.11780877359411633
	3.3729999999999998	0.11728910399696156
	3.37625	0.11677297043369561
	3.3795	0.11626034422544237
	3.3827499999999997	0.11575119689034771
	3.386	0.11524550010248293
	3.38925	0.11474322577028455
	3.3925	0.11424434596656653
	3.39575	0.11374883293989924
	3.399	0.11325665916050877
	3.40225	0.11276779726894712
	3.4055	0.11228222010621763
	3.4087500000000004	0.11179990070177039
	3.412	0.11132081225798
	3.41525	0.11084492820617411
	3.4185000000000003	0.11037222213095481
	3.4217500000000003	0.10990266781767771
	3.425	0.10943623927321475
	3.4282500000000002	0.10897291064071907
	3.4314999999999998	0.10851265628299596
	3.4347499999999997	0.10805545078077074
	3.438	0.10760126884723652
	3.44125	0.10715008543679067
	3.4445	0.10670187566929001
	3.44775	0.1062566148374359
	3.451	0.10581427846048164
	3.45425	0.10537484222593275
	3.4575	0.10493828200443807
	3.4607500000000004	0.10450457386670607
	3.4640000000000004	0.10407369407785805
	3.46725	0.10364561904348406
	3.4705000000000004	0.10322032542310286
	3.47375	0.1027977900201052
	3.477	0.10237798983107092
	3.4802500000000003	0.10196090203010813
	3.4835000000000003	0.10154650399235547
	3.48675	0.10113477326489695
	3.49	0.10072568759533404
	3.49325	0.1003192248824484
	3.4965	0.09991536322729368
	3.49975	0.09951408089605322
	3.503	0.09911535635970334
	3.50625	0.09871916826634011
	3.5095	0.09832549540728559
	3.5127500000000005	0.09793431679058238
	3.516	0.09754561157368216
	3.51925	0.0971593591330466
	3.5225000000000004	0.09677553895119073
	3.5257500000000004	0.09639413075049598
	3.529	0.0960151143852901
	3.5322500000000003	0.0956384699173545
	3.5355	0.09526417754163116
	3.53875	0.09489221765120735
	3.5420000000000003	0.09452257082312729
	3.5452500000000002	0.09415521773330832
	3.5484999999999998	0.09379013932361917
	3.5517499999999997	0.09342731662808806
	3.555	0.09306673087443698
	3.55825	0.09270836347532344
	3.5614999999999997	0.0923521959481271
	3.56475	0.09199821003168233
	3.5679999999999996	0.09164638763882749
	3.5712499999999996	0.09129671076878028
	3.5745	0.09094916164464194
	3.57775	0.0906037226308681
	3.5809999999999995	0.09026037625026569
	3.58425	0.08991910516498887
	3.5875	0.08957989223116916
	3.59075	0.08924272042638758
	3.594	0.0889075729116188
	3.59725	0.08857443296106535
	3.6005	0.08824328404154066
	3.60375	0.0879141097457295
	3.607	0.08758689383331371
	3.6102499999999997	0.08726162020336185
	3.6134999999999997	0.08693827289853637
	3.61675	0.08661683610426041
	3.62	0.08629729418930608
	3.6232499999999996	0.08597963161551991
	3.6265	0.0856638330228619
	3.6297499999999996	0.08534988317050687
	3.6329999999999996	0.08503776699747886
	3.63625	0.08472746952411331
	3.6395	0.08441897596321518
	3.64275	0.08411227165487732
	3.646	0.08380734204731229
	3.64925	0.08350417275609935
	3.6525	0.08320274951505222
	3.65575	0.08290305819865881
	3.6590000000000003	0.08260508481415357
	3.6622500000000002	0.08230881551339378
	3.6654999999999998	0.08201423654468366
	3.66875	0.08172133430728913
	3.6719999999999997	0.0814300953422554
	3.6752499999999997	0.08114050630133675
	3.6785	0.08085255396762547
	3.68175	0.08056622523759542
	3.6849999999999996	0.08028150715570138
	3.68825	0.07999838686150454
	3.6915	0.07971685163330072
	3.69475	0.07943688889712824
	3.698	0.07915848613965197
	3.70125	0.07888163101262025
	3.7045	0.07860631125314879
	3.70775	0.07833251477636462
	3.7110000000000003	0.07806022952270407
	3.71425	0.07778944362392604
	3.7175	0.07752014528903683
	3.7207500000000002	0.07725232284797831
	3.724	0.07698596474008869
	3.7272499999999997	0.07672105953165569
	3.7305	0.07645759587942826
	3.7337499999999997	0.07619556256029078
	3.7369999999999997	0.07593494844938688
	3.74025	0.07567574252223228
	3.7435	0.07541793387720244
	3.74675	0.07516151173661934
	3.75	0.07490646537346093
	3.75325	0.07465278422034385
	3.7565	0.07440045775740005
	3.7597499999999995	0.07414947560263309
	3.7630000000000003	0.07389982747752832
	3.7662499999999994	0.07365150317309073
	3.7695	0.0734044926217721
	3.77275	0.07315878576854322
	3.776	0.07291437277172387
	3.7792499999999993	0.07267124380537439
	3.7825	0.07242938915439934
	3.7857499999999997	0.07218879921818559
	3.7889999999999997	0.07194946445232331
	3.7922499999999997	0.0717113754376449
	3.7955	0.07147452283809998
	3.7987499999999996	0.07123889738417354
	3.802	0.07100448992287837
	3.80525	0.07077129138576864
	3.8085	0.07053929277384392
	3.8117499999999995	0.07030848519209171
	3.8150000000000004	0.07007885984179049
	3.81825	0.06985040797949411
	3.8215	0.06962312095151549
	3.82475	0.06939699020292
	3.8280000000000003	0.06917200726178276
	3.8312499999999994	0.068948163725375
	3.8345000000000002	0.06872545124910025
	3.8377499999999998	0.06850386163432924
	3.8409999999999997	0.06828338670621972
	3.8442499999999997	0.06806401836592327
	3.8475	0.06784574863513212
	3.8507499999999997	0.06762856956600358
	3.854	0.06741247332864608
	3.85725	0.06719745212107153
	3.8605	0.06698349825210198
	3.8637499999999996	0.06677060410614041
	3.8670000000000004	0.06655876210783074
	3.8702499999999995	0.06634796477385524
	3.8735	0.06613820469727102
	3.87675	0.06592947453073661
	3.88	0.06572176700575912
	3.8832499999999994	0.06551507491923317
	3.8865000000000003	0.06530939113261607
	3.88975	0.06510470857733246
	3.893	0.06490102024108278
	3.8962499999999998	0.0646983192066804
	3.8995	0.06449659857888204
	3.9027499999999997	0.06429585159402176
	3.906	0.06409607147071922
	3.90925	0.06389725155800308
	3.9125	0.06369938521191633
	3.9157499999999996	0.06350246591469949
	3.9190000000000005	0.06330648713751232
	3.92225	0.06311144247567692
	3.9255	0.06291732554253854
	3.92875	0.06272413004244391
	3.9320000000000004	0.06253184971314281
	3.9352499999999995	0.06234047834889747
	3.9385000000000003	0.06215000983637674
	3.94175	0.06196043806894164
	3.945	0.06177175703129032
	3.94825	0.06158396076593957
	3.9515000000000002	0.061397043354355585
	3.9547499999999998	0.061210998942516054
	3.958	0.06102582169591123
	3.96125	0.060841505906244375
	3.9645	0.06065804584234309
	3.9677499999999997	0.06047543586679069
	3.9710000000000005	0.06029367038481927
	3.9742499999999996	0.06011274385136532
	3.9775	0.05993265076900548
	3.98075	0.05975338569744276
	3.984	0.059574943246357974
	3.9872499999999995	0.059397318078216216
	3.9905000000000004	0.05922050486799643
	3.99375	0.05904449838601883
	3.997	0.058869293423937166
	4.000249999999999	0.0586948848300866
	4.0035	0.058521267477766245
	4.00675	0.058348436333346014
	4.01	0.05817638635528917
	4.01325	0.05800511257144262
	4.016500000000001	0.05783461005651933
	4.01975	0.057664873922832385
	4.023000000000001	0.057495899334834455
	4.02625	0.057327681479477935
	4.0295000000000005	0.057160215615843876
	4.03275	0.056993497016068345
	4.0360000000000005	0.05682752099313631
	4.03925	0.05666228294375572
	4.0425	0.05649777825291552
	4.04575	0.05633400236826547
	4.049	0.05617095079441594
	4.05225	0.05600861903180404
	4.0555	0.05584700265237035
	4.05875	0.05568609727079711
	4.062	0.055525898516034435
	4.06525	0.055366402074292984
	4.0685	0.05520760365062444
	4.07175	0.05504949900800207
	4.075	0.054892083925731326
	4.07825	0.05473535423194798
	4.0815	0.05457930577160057
	4.08475	0.05442393445536464
	4.088	0.054269236217334454
	4.09125	0.05411520698977494
	4.0945	0.05396184280293067
	4.09775	0.053809139683757626
	4.101	0.05365709366601104
	4.10425	0.053505700877558515
	4.1075	0.05335495743944074
	4.11075	0.053204859496347415
	4.114000000000001	0.05305540325810604
	4.11725	0.05290658494904392
	4.120500000000001	0.05275840082118627
	4.12375	0.05261084714977606
	4.127000000000001	0.05246392025576349
	4.13025	0.052317616491980315
	4.133500000000001	0.05217193223116678
	4.13675	0.05202686387566264
	4.140000000000001	0.0518824078623579
	4.14325	0.05173856066529605
	4.1465000000000005	0.051595318751966754
	4.14975	0.05145267865469978
	4.1530000000000005	0.05131063692281446
	4.15625	0.051169190125764846
	4.1594999999999995	0.05102833487067907
	4.16275	0.050888067782176236
	4.1659999999999995	0.05074838550765856
	4.16925	0.050609284760965906
	4.172499999999999	0.05047076220824551
	4.17575	0.05033281460095083
	4.178999999999999	0.05019543869797085
	4.18225	0.05005863130371773
	4.185499999999999	0.04992238920068373
	4.18875	0.04978670922430177
	4.191999999999999	0.04965158824581453
	4.19525	0.049517023131365384
	4.198499999999999	0.04938301080823491
	4.20175	0.049249548190740816
	4.205	0.049116632241658444
	4.20825	0.0489842599313524
	4.2115	0.048852428249217386
	4.2147499999999996	0.04872113425168888
	4.218	0.04859037495056253
	4.22125	0.04846014742414363
	4.224499999999999	0.048330448751748654
	4.22775	0.048201276047286815
	4.231	0.048072626453499016
	4.234249999999999	0.0479444971214006
	4.2375	0.047816885216487345
	4.24075	0.0476897879340457
	4.244	0.04756320250547073
	4.24725	0.04743712614571122
	4.2505	0.04731155611946664
	4.25375	0.04718648969491447
	4.257	0.04706192418880801
	4.26025	0.04693785689750743
	4.2635	0.046814285161522716
	4.26675	0.046691206356225576
	4.27	0.04656861778643374
	4.27325	0.04644651692522879
	4.2765	0.04632490113107108
	4.27975	0.0462037678584895
	4.2829999999999995	0.046083114543017334
	4.286250000000001	0.04596293865710388
	4.289499999999999	0.04584323767247066
	4.29275	0.04572400908481766
	4.296	0.045605250427011065
	4.29925	0.04548695923280204
	4.3025	0.04536913304354415
	4.305750000000001	0.0452517694397908
	4.308999999999999	0.04513486600299165
	4.312250000000001	0.04501842034012072
	4.3155	0.044902430062525645
	4.31875	0.044786892798449274
	4.322	0.0446718062105421
	4.3252500000000005	0.04455716797164322
	4.328499999999999	0.04444297576088732
	4.33175	0.0443292272524486
	4.335	0.0442159202047943
	4.3382499999999995	0.04410305232282388
	4.3415	0.04399062135030754
	4.34475	0.043878625039470945
	4.348	0.04376706118597516
	4.35125	0.04365592758022814
	4.3545	0.04354522201273253
	4.35775	0.04343494229752567
	4.361	0.043325086284179845
	4.36425	0.04321565181327505
	4.3675	0.04310663675490438
	4.37075	0.042998038958578025
	4.374	0.04288985634788402
	4.37725	0.04278208679041055
	4.3805000000000005	0.04267472823379979
	4.38375	0.04256777860230504
	4.387	0.04246123582766314
	4.390250000000001	0.04235509787263695
	4.3934999999999995	0.04224936270979531
	4.39675	0.04214402831833542
	4.4	0.0420390926894117
	4.40325	0.0419345538654675
	4.406499999999999	0.04183040981544548
	4.409750000000001	0.04172665858976965
	4.412999999999999	0.04162329824603987
	4.41625	0.04152032685486711
	4.4195	0.04141774246165866
	4.42275	0.0413155431583241
	4.426	0.041213727044225615
	4.429250000000001	0.04111229221054383
	4.432499999999999	0.041011236809579465
	4.4357500000000005	0.04091055892826087
	4.439	0.040810256733486455
	4.44225	0.04071032836234371
	4.4455	0.0406107720115047
	4.44875	0.040511585817543494
	4.452	0.04041276798097565
	4.45525	0.040314316714022566
	4.4585	0.04021623021702276
	4.46175	0.04011850670288561
	4.465	0.04002114440376826
	4.46825	0.03992414156423631
	4.4715	0.03982749644683288
	4.47475	0.03973120727942592
	4.478	0.03963527238511324
	4.48125	0.039539690003823874
	4.484500000000001	0.03944445845695425
	4.48775	0.03934957603219042
	4.491	0.039255041040217264
	4.494250000000001	0.039160851818876845
	4.4975	0.03906700671050762
	4.50075	0.03897350404964835
	4.5040000000000004	0.03888034216274389
	4.50725	0.03878751943963155
	4.5105	0.038695034264578834
	4.513750000000001	0.03860288500003626
	4.5169999999999995	0.0385110700456105
	4.520250000000001	0.03841958778771479
	4.5235	0.03832843665365194
	4.52675	0.038237615076082955
	4.53	0.03814712145817943
	4.533250000000001	0.03805695423590941
	4.536499999999999	0.03796711188840178
	4.539750000000001	0.03787759284035884
	4.543	0.03778839558613101
	4.54625	0.03769951856865074
	4.5495	0.037610960298656085
	4.5527500000000005	0.03752271924564421
	4.556	0.03743479392840181
	4.5592500000000005	0.037347182848763635
	4.5625	0.037259884527340664
	4.5657499999999995	0.03717289748563462
	4.569	0.03708622024975333
	4.5722499999999995	0.03699985138651072
	4.5755	0.036913789421856566
	4.57875	0.0368280329253344
	4.582	0.03674258047031061
	4.585249999999999	0.03665743062934069
	4.588500000000001	0.036572581994462096
	4.591749999999999	0.03648803314017797
	4.595	0.036403782671946126
	4.59825	0.0363198292086383
	4.6015	0.0362361713571969
	4.604749999999999	0.03615280773531244
	4.6080000000000005	0.03606973698526503
	4.611249999999999	0.03598695774255299
	4.6145	0.03590446864694611
	4.61775	0.03582226836000565
	4.6209999999999996	0.03574035554570946
	4.62425	0.0356587288528325
	4.6275	0.03557738698115421
	4.630749999999999	0.03549632861602098
	4.634	0.03541555242769871
	4.63725	0.035335057133608946
	4.640499999999999	0.035254841428069145
	4.64375	0.03517490401386786
	4.647	0.03509524365422294
	4.65025	0.03501585903386658
	4.6535	0.03493674888778052
	4.65675	0.034857911974588894
	4.66	0.03477934703434441
	4.66325	0.03470105283872069
	4.6665	0.03462302812442637
	4.66975	0.03454527165964296
	4.673	0.03446778222813035
	4.67625	0.03439055864593315
	4.6795	0.03431359963334065
	4.68275	0.03423690404001533
	4.686	0.03416047064958696
	4.6892499999999995	0.03408429826136932
	4.692500000000001	0.034008385707545025
	4.695749999999999	0.03393273179353982
	4.699	0.03385733536237121
	4.70225	0.03378219523040252
	4.7055	0.03370731026644974
	4.70875	0.03363267927692053
	4.712000000000001	0.033558301151662764
	4.715249999999999	0.033484174723699134
	4.718500000000001	0.033410298896721605
	4.72175	0.03333667249520519
	4.725	0.033263294418821664
	4.72825	0.0331901635626566
	4.7315000000000005	0.033117278793074224
	4.734749999999999	0.03304463903074382
	4.738	0.03297224314647434
	4.74125	0.03290009007755331
	4.7444999999999995	0.03282817872173512
	4.74775	0.03275650799510821
	4.751	0.032685076850195956
	4.75425	0.03261388418813048
	4.7575	0.032542928957430634
	4.76075	0.03247221009556444
	4.764	0.03240172656557561
	4.76725	0.03233147729647152
	4.7705	0.03226146127954762
	4.77375	0.032191677441839796
	4.777	0.03212212477434433
	4.78025	0.0320528022752834
	4.7835	0.03198370889187381
	4.7867500000000005	0.03191484362329802
	4.79	0.03184620546996798
	4.79325	0.031777793412884656
	4.796500000000001	0.03170960647174287
	4.7997499999999995	0.031641643644300804
	4.803	0.031573903934038174
	4.80625	0.031506386393450735
	4.8095	0.03143909002621134
	4.812749999999999	0.031372013856985216
	4.816000000000001	0.03130515691938271
	4.819249999999999	0.03123851827903508
	4.8225	0.031172096943116394
	4.82575	0.031105891977538262
	4.829	0.031039902457984787
	4.83225	0.03097412741298234
	4.835500000000001	0.030908565932898202
	4.838749999999999	0.030843217066295336
	4.8420000000000005	0.03077807990247118
	4.84525	0.030713153517634255
	4.8485	0.03064843698213838
	4.85175	0.03058392941947016
	4.855	0.030519629883239086
	4.85825	0.030455537496533115
	4.8615	0.030391651357670756
	4.86475	0.030327970576409655
	4.868	0.03026449426699087
	4.87125	0.03020122154938163
	4.8745	0.030138151539511958
	4.87775	0.030075283365646084
	4.881	0.030012616155881043
	4.88425	0.029950149064316478
	4.8875	0.029887881198599486
	4.890750000000001	0.029825811745188953
	4.894	0.02976393982464441
	4.89725	0.029702264600128453
	4.900500000000001	0.029640785245374737
	4.90375	0.02957950088728812
	4.907	0.029518410731881266
	4.9102500000000004	0.02945751392384109
	4.9135	0.02939680964408494
	4.91675	0.029336297092332216
	4.920000000000001	0.02927597543046875
	4.9232499999999995	0.029215843858215972
	4.926500000000001	0.029155901566739008
	4.92975	0.02909614774906776
	4.933	0.029036581615077835
	4.93625	0.028977202361350523
	4.939500000000001	0.028918009210496472
	4.942749999999999	0.02885900137643588
	4.946000000000001	0.028800178050770252
	4.94925	0.02874153850115262
	4.9525	0.028683081916613846
	4.95575	0.02862480753137519
	4.9590000000000005	0.028566714600328887
	4.96225	0.028508802335913557
	4.9655000000000005	0.028451069989617703
	4.96875	0.02839351682529616
	4.9719999999999995	0.028336142067434598
	4.97525	0.028278944992718966
	4.9784999999999995	0.028221924842329382
	4.98175	0.02816508088829712
	4.985	0.028108412385993244
	4.98825	0.028051918612371562
	4.991499999999999	0.027995598831424988
	4.994750000000001	0.02793945232615114
	4.997999999999999	0.027883478376876117
	5.00125	0.02782767626324821
	5.0045	0.02777204529318233
	5.00775	0.02771658473034438
	5.010999999999999	0.02766129389060512
	5.0142500000000005	0.0276061720573605
	5.017499999999999	0.02755121853373956
	5.02075	0.02749643264253277
	5.024	0.027441813673341316
	5.0272499999999996	0.027387360960715243
	5.0305	0.02733307380174894
	5.03375	0.027278951527324322
	5.036999999999999	0.027224993442026547
	5.04025	0.027171198915856475
	5.0435	0.027117567225505446
	5.046749999999999	0.02706409773681236
	5.05	0.027010789791261258
	5.05325	0.02695764270980206
	5.0565	0.026904655862849555
	5.05975	0.026851828558181273
	5.063	0.026799160174163564
	5.06625	0.026746650074890823
	5.0695	0.026694297579414914
	5.07275	0.0266421020819917
	5.076	0.026590062941304102
	5.07925	0.026538179518938936
	5.0825	0.02648645117930489
	5.08575	0.02643487729898644
	5.089	0.026383457250059077
	5.09225	0.026332190430314827
	5.0954999999999995	0.02628107621507088
	5.098750000000001	0.02623011396472784
	5.101999999999999	0.026179303113033837
	5.10525	0.0261286430173023
	5.1085	0.026078133089634838
	5.11175	0.02602777271454083
	5.115	0.025977561304313845
	5.118250000000001	0.025927498266681576
	5.121499999999999	0.025877582990364793
	5.124750000000001	0.02582781491895928
	5.128	0.025778193422122397
	5.13125	0.025728717945493806
	5.1345	0.025679387902309964
	5.1377500000000005	0.025630202711060045
	5.140999999999999	0.025581161797028053
	5.14425	0.025532264591192115
	5.1475	0.025483510531697916
	5.1507499999999995	0.025434899006592467
	5.154	0.025386429523880618
	5.15725	0.02533810147974637
	5.1605	0.025289914314493258
	5.16375	0.025241867487267818
	5.167	0.025193960432700755
	5.17025	0.025146192613516173
	5.1735	0.0250985634742976
	5.17675	0.02505107248367879
	5.18	0.025003719068250954
	5.18325	0.02495650270983431
	5.1865	0.024909422870420785
	5.18975	0.024862479031389915
	5.1930000000000005	0.024815670625547587
	5.19625	0.02476899717658565
	5.1995	0.02472245812249671
	5.202750000000001	0.024676052919557698
	5.2059999999999995	0.024629781082991034
	5.20925	0.02458364208434155
	5.2125	0.0245376354175132
	5.21575	0.024491760542463638
	5.218999999999999	0.02444601698836865
	5.222250000000001	0.02440040420381692
	5.225499999999999	0.024354921696154108
	5.22875	0.02430956898830057
	5.232	0.024264345553591863
	5.23525	0.024219250891204837
	5.2385	0.024174284525299843
	5.241750000000001	0.024129445959800384
	5.244999999999999	0.024084734669692243
	5.2482500000000005	0.02404015020753189
	5.2515	0.02399569206315166
	5.25475	0.023951359772504732
	5.258	0.023907152827751008
	5.26125	0.023863070771929118
	5.2645	0.023819113110453927
	5.26775	0.023775279390782306
	5.271	0.023731569123275023
	5.27425	0.023687981848524362
	5.2775	0.023644517071845218
	5.28075	0.02360117435654815
	5.284	0.023557953237983376
	5.28725	0.023514853232929345
	5.2905	0.023471873908037066
	5.29375	0.02342901479486951
	5.297000000000001	0.023386275429611005
	5.30025	0.023343655375768744
	5.3035	0.023301154173294383
	5.306750000000001	0.023258771384265957
	5.31	0.0232165065438744
	5.31325	0.02317435923579614
	5.3165000000000004	0.023132328991508275
	5.31975	0.023090415380841146
	5.323	0.023048617984284262
	5.326250000000001	0.023006936339163883
	5.3294999999999995	0.022965370020361517
	5.332750000000001	0.022923918591388502
	5.336	0.02288258163784931
	5.33925	0.02284135872412558
	5.3425	0.022800249433174408
	5.345750000000001	0.022759253327598043
	5.348999999999999	0.02271836998578405
	5.352250000000001	0.022677599003131963
	5.3555	0.022636939947401315
	5.35875	0.022596392420658317
	5.362	0.02255595599425592
	5.3652500000000005	0.02251563026018758
	5.3685	0.022475414810889688
	5.3717500000000005	0.02243530922993138
	5.375	0.022395313128357283
	5.3782499999999995	0.022355426099508614
	5.3815	0.022315647721873805
	5.3847499999999995	0.022275977617902162
	5.388	0.022236415372186142
	5.39125	0.02219696059451803
	5.3945	0.022157612899962247
	5.397749999999999	0.022118371887246056
	5.401000000000001	0.022079237161736025
	5.404249999999999	0.022040208333466694
	5.4075	0.022001285023759837
	5.41075	0.021962466855999795
	5.414	0.02192375343367299
	5.417249999999999	0.02188514435441403
	5.4205000000000005	0.021846639276602162
	5.423749999999999	0.021808237801971816
	5.427	0.021769939534655395
	5.43025	0.02173174414587014
	5.4334999999999996	0.02169365121733476
	5.43675	0.021655660408421915
	5.44	0.021617771345351273
	5.443249999999999	0.02157998362751504
	5.4465	0.02154229693969861
	5.44975	0.021504710882907216
	5.452999999999999	0.021467225086610038
	5.45625	0.021429839218576982
	5.4595	0.02139255290767656
	5.46275	0.0213553657956553
	5.466	0.021318277504299505
	5.46925	0.021281287696884497
	5.4725	0.021244396026928465
	5.47575	0.021207602152899362
	5.479	0.021170905682711485
	5.48225	0.0211343063127697
	5.4855	0.02109780365983861
	5.48875	0.021061397406402456
	5.492	0.021025087196882442
	5.49525	0.02098887268776819
	5.4985	0.02095275353763465
	5.5017499999999995	0.02091672939471309
	5.505000000000001	0.02088079995300144
	5.508249999999999	0.020844964833870397
	5.5115	0.020809223755534324
	5.51475	0.02077357635940682
	5.518	0.020738022286782152
	5.52125	0.020702561237382185
	5.524500000000001	0.020667192880459654
	5.527749999999999	0.020631916875888542
	5.531000000000001	0.020596732914328373
	5.53425	0.020561640664785757
	5.5375	0.02052663979167314
	5.54075	0.02049172999409864
	5.5440000000000005	0.020456910930894547
	5.547249999999999	0.020422182305064977
	5.5505	0.020387543789122636
	5.55375	0.020352995052407886
	5.5569999999999995	0.020318535805250296
	5.56025	0.02028416571994976
	5.5635	0.020249884484263025
	5.56675	0.020215691799523858
	5.57	0.020181587337984638
	5.57325	0.02014757080603242
	5.5765	0.020113641905883804
	5.57975	0.02007980031577489
	5.583	0.020046045720944653
	5.58625	0.020012377850647092
	5.5895	0.019978796377103675
	5.59275	0.01994530102117022
	5.596	0.019911891474291663
	5.5992500000000005	0.01987856743728461
	5.6025	0.019845328620857566
	5.60575	0.01981217470209484
	5.609000000000001	0.019779105442080315
	5.6122499999999995	0.01974612051559885
	5.6155	0.019713219621300602
	5.61875	0.019680402493860823
	5.622	0.01964766882398088
	5.625249999999999	0.01961501835093804
	5.628500000000001	0.01958245075421139
	5.631749999999999	0.0195499657766737
	5.635	0.019517563124638912
	5.63825	0.019485242523856403
	5.6415	0.019453003689929547
	5.64475	0.01942084633777743
	5.648000000000001	0.01938877019634993
	5.651249999999999	0.01935677497553525
	5.6545000000000005	0.019324860411280443
	5.65775	0.019293026224674614
	5.661	0.019261272142927312
	5.66425	0.019229597888867522
	5.6675	0.01919800319306874
	5.67075	0.019166487805830846
	5.674	0.019135051429865272
	5.67725	0.019103693809061066
	5.6805	0.019072414666136142
	5.68375	0.019041213763026588
	5.687	0.019010090800848825
	5.69025	0.018979045534224862
	5.6935	0.018948077703319657
	5.69675	0.018917187041315706
	5.7	0.01888637328756649
	5.703250000000001	0.0188556361800028
	5.7065	0.0188249754624933
	5.70975	0.01879439088846804
	5.713000000000001	0.018763882207032297
	5.71625	0.01873344913725088
	5.7195	0.01870309143790169
	5.7227500000000004	0.01867280885871684
	5.726	0.01864260114616514
	5.72925	0.018612468054183085
	5.732500000000001	0.018582409344702414
	5.7357499999999995	0.018552424724632494
	5.739000000000001	0.01852251400524708
	5.74225	0.0184926769083143
	5.7455	0.018462913183602884
	5.74875	0.018433222604659176
	5.752000000000001	0.01840360491353605
	5.755249999999999	0.01837405987681093
	5.758500000000001	0.01834458724593759
	5.76175	0.018315186798048815
	5.765	0.01828585827690555
	5.76825	0.018256601440724936
	5.7715000000000005	0.018227416067355822
	5.77475	0.01819830191415237
	5.7780000000000005	0.01816925875494421
	5.78125	0.01814028633540029
	5.7844999999999995	0.018111384428498457
	5.78775	0.018082552821836628
	5.7909999999999995	0.018053791263056892
	5.79425	0.018025099536149863
	5.7975	0.017996477393617875
	5.80075	0.017967924619225726
	5.803999999999999	0.017939440968181123
	5.807250000000001	0.017911026247259487
	5.810499999999999	0.01788268021753482
	5.81375	0.017854402633131244
	5.817	0.01782619329111844
	5.82025	0.01779805196022958
	5.823499999999999	0.017769978437854713
	5.8267500000000005	0.017741972476861538
	5.829999999999999	0.017714033873821325
	5.83325	0.01768616237946706
	5.8365	0.017658357824140217
	5.8397499999999996	0.01763061995762917
	5.843	0.017602948558933885
	5.84625	0.017575343443980415
	5.849499999999999	0.017547804369123687
	5.85275	0.01752033111756889
	5.856	0.017492923511389744
	5.859249999999999	0.01746558130164755
	5.8625	0.017438304296157867
	5.86575	0.017411092263888775
	5.869	0.01738394502207086
	5.87225	0.017356862343043407
	5.8755	0.017329844038973006
	5.87875	0.017302889870553246
	5.882	0.017275999660946454
	5.88525	0.01724917318723916
	5.8885	0.01722241026833019
	5.89175	0.017195710660574407
	5.895	0.017169074194212774
	5.89825	0.017142500659768658
	5.9015	0.017115989843787465
	5.90475	0.017089541553740022
	5.9079999999999995	0.017063155594542734
	5.911250000000001	0.017036831770225396
	5.914499999999999	0.01701056986742602
	5.91775	0.016984369695766482
	5.921	0.016958231075369472
	5.92425	0.016932153782907737
	5.9275	0.016906137632227692
	5.930750000000001	0.016880182432733242
	5.933999999999999	0.016854287998414968
	5.937250000000001	0.016828454110137163
	5.9405	0.016802680615038864
	5.94375	0.01677696730313359
	5.947	0.016751313963759566
	5.9502500000000005	0.01672572043155447
	5.953499999999999	0.01670018652696976
	5.95675	0.01667471203693466
	5.96	0.016649296785422544
	5.9632499999999995	0.01662394057082179
	5.9665	0.016598643223311012
	5.96975	0.0165734045718354
	5.973	0.01654822440424111
	5.97625	0.016523102562435464
	5.9795	0.01649803882396859
	5.98275	0.016473033040690668
	5.986	0.016448085029732447
	5.98925	0.01642319459191067
	5.9925	0.0163983615570371
	5.99575	0.016373585751868782
	5.999	0.016348866977950394
	6.00225	0.01632420509176149
	6.0055000000000005	0.016299599881311896
	6.00875	0.016275051172035013
	6.012	0.016250558819311294
	6.015250000000001	0.016226122630274318
	6.0184999999999995	0.01620174240915672
	6.02175	0.01617741801936354
	6.025	0.016153149252918633
	6.02825	0.016128935964885398
	6.031499999999999	0.016104777971586798
	6.034750000000001	0.016080675098984195
	6.037999999999999	0.016056627183412418
	6.04125	0.01603263405748937
	6.0445	0.01600869553207392
	6.04775	0.01598481145790941
	6.051	0.015960981658842778
	6.054250000000001	0.015937205976758646
	6.057499999999999	0.0159134842314218
	6.0607500000000005	0.015889816270643363
	6.064	0.015866201922239975
	6.06725	0.015842641016827377
	6.0705	0.015819133388610535
	6.07375	0.015795678898882542
	6.077	0.015772277357520858
	6.08025	0.015748928617677346
	6.0835	0.015725632499002887
	6.08675	0.015702388876582648
	6.09	0.015679197553281423
	6.09325	0.01565605836276584
	6.0965	0.01563297119199124
	6.09975	0.01560993584806799
	6.103	0.015586952184907363
	6.10625	0.015564020045643884
	6.109500000000001	0.0155411392613587
	6.11275	0.015518309699598377
	6.116	0.015495531170670474
	6.119250000000001	0.015472803555801688
	6.1225	0.01545012668196253
	6.12575	0.015427500390019552
	6.1290000000000004	0.015404924534885338
	6.13225	0.015382398970085392
	6.1355	0.0153599235227368
	6.138750000000001	0.015337498079189446
	6.1419999999999995	0.015315122449974853
	6.145250000000001	0.015292796510854098
	6.1485	0.015270520084190027
	6.15175	0.015248293054433506
	6.155	0.015226115246190173
	6.158250000000001	0.015203986540306847
	6.161499999999999	0.015181906754914364
	6.164750000000001	0.015159875764671364
	6.168	0.01513789341305753
	6.17125	0.015115959561765322
	6.1745	0.0150940740806546
	6.1777500000000005	0.015072236784417551
	6.181	0.015050447566732513
	6.1842500000000005	0.015028706268236035
	6.1875	0.015007012745850761
	6.1907499999999995	0.014985366858814632
	6.194	0.01496376846449924
	6.1972499999999995	0.01494221742366
	6.2005	0.014920713587495783
	6.20375	0.01489925684320137
	6.207	0.014877847005649848
	6.210249999999999	0.014856483973266442
	6.213500000000001	0.014835167591069552
	6.216749999999999	0.014813897727099139
	6.22	0.014792674238463845
	6.22325	0.01477149698476966
	6.2265	0.01475036584451571
	6.229749999999999	0.01472928064855478
	6.2330000000000005	0.014708241312669283
	6.236249999999999	0.01468724766188009
	6.2395	0.01466629957039867
	6.24275	0.014645396893633625
	6.2459999999999996	0.014624539531943983
	6.24925	0.014603727326872677
	6.2525	0.014582960148868392
	6.255749999999999	0.014562237866822326
	6.259	0.014541560344631874
	6.26225	0.014520927453720333
	6.265499999999999	0.014500339063235014
	6.26875	0.014479795052380492
	6.272	0.014459295286055326
	6.27525	0.014438839627526274
	6.2785	0.014418427951655172
	6.28175	0.014398060123532803
	6.285	0.014377736033613846
	6.28825	0.014357455546489121
	6.2915	0.01433721853064587
	6.29475	0.014317024855877034
	6.298	0.014296874417241099
	6.30125	0.014276767063580026
	6.3045	0.01425670267323028
	6.30775	0.01423668113697149
	6.311	0.01421670231209532
	6.3142499999999995	0.01419676609698517
	6.317500000000001	0.014176872351425764
	6.320749999999999	0.014157020958960985
	6.324	0.014137211797696702
	6.32725	0.014117444746568187
	6.3305	0.014097719670044955
	6.33375	0.014078036476546991
	6.337000000000001	0.014058395018035947
	6.340249999999999	0.014038795179568209
	6.343500000000001	0.014019236844688102
	6.34675	0.013999719902574526
	6.35	0.01398024422687648
	6.35325	0.013960809701031243
	6.3565000000000005	0.013941416213387816
	6.359749999999999	0.013922063609656038
	6.363	0.01390275182259798
	6.36625	0.013883480716203607
	6.3694999999999995	0.013864250165540088
	6.37275	0.013845060061816069
	6.376	0.0138259102928375
	6.37925	0.013806800745145353
	6.3825	0.013787731285154594
	6.38575	0.013768701823648718
	6.389	0.013749712231893297
	6.39225	0.01373076241205479
	6.3955	0.013711852230364606
	6.39875	0.013692981587886309
	6.402	0.013674150354333186
	6.40525	0.013655358442930851
	6.4085	0.013636605738108293
	6.4117500000000005	0.01361789211073893
	6.415	0.013599217468573307
	6.41825	0.013580581680079916
	6.421500000000001	0.013561984659681132
	6.4247499999999995	0.013543426289701024
	6.428	0.013524906466207482
	6.43125	0.013506425059687948
	6.4345	0.01348798198359901
	6.437749999999999	0.013469577127420548
	6.441000000000001	0.013451210371303386
	6.444249999999999	0.013432881633626895
	6.4475	0.01341459077190684
	6.45075	0.013396337700576117
	6.454	0.013378122317178073
	6.45725	0.013359944503485524
	6.460500000000001	0.013341804161180916
	6.463749999999999	0.01332370118964154
	6.4670000000000005	0.013305635476716437
	6.47025	0.013287606922419872
	6.4735	0.013269615424096257
	6.47675	0.013251660887523324
	6.48	0.0132337431695583
	6.48325	0.013215862236703565
	6.4865	0.013198017929351536
	6.48975	0.013180210152501775
	6.493	0.013162438815722736
	6.49625	0.013144703843241222
	6.4995	0.013127005089887803
	6.50275	0.01310934248243209
	6.506	0.013091715895033601
	6.50925	0.013074125266095549
	6.5125	0.013056570463327543
	6.515750000000001	0.013039051403749806
	6.519	0.013021567971663317
	6.52225	0.01300412011324047
	6.525500000000001	0.012986707673150912
	6.52875	0.012969330589005203
	6.532	0.012951988753443677
	6.5352500000000004	0.012934682068376436
	6.5385	0.012917410437167594
	6.54175	0.01290017376957792
	6.545000000000001	0.012882971973235664
	6.5482499999999995	0.012865804935268137
	6.551500000000001	0.012848672567953582
	6.55475	0.0128315747816284
	6.558	0.012814511481961312
	6.56125	0.012797482571157906
	6.564500000000001	0.012780487952966768
	6.567749999999999	0.01276352751705046
	6.571000000000001	0.012746601206554955
	6.57425	0.01272970891076713
	6.5775	0.012712850536364822
	6.58075	0.01269602600127311
	6.5840000000000005	0.012679235179759864
	6.58725	0.012662478035272467
	6.5905000000000005	0.0126457544287235
	6.59375	0.012629064271516974
	6.5969999999999995	0.01261240751061807
	6.60025	0.01259578401794631
	6.6034999999999995	0.012579193729698377
	6.60675	0.012562636529057378
	6.61	0.012546112346738423
	6.61325	0.012529621087043996
	6.616499999999999	0.012513162679081875
	6.619750000000001	0.012496736974553568
	6.622999999999999	0.012480343964707359
	6.62625	0.012463983515228871
	6.6295	0.012447655543433142
	6.63275	0.012431359967353981
	6.635999999999999	0.012415096706208157
	6.6392500000000005	0.012398865655329497
	6.642499999999999	0.01238266673404965
	6.64575	0.012366499877627005
	6.649	0.012350364966834284
	6.6522499999999996	0.012334261934557547
	6.6555	0.012318190712952997
	6.65875	0.012302151165878855
	6.661999999999999	0.01228614326079678
	6.66525	0.012270166876180542
	6.6685	0.01225422196900617
	6.671749999999999	0.012238308408854634
	6.675	0.012222426140462997
	6.67825	0.012206575078534029
	6.6815	0.012190755117122112
	6.68475	0.012174966202916504
	6.688	0.012159208235093512
	6.69125	0.012143481153175803
	6.6945	0.012127784844049215
	6.69775	0.012112119247054803
	6.701	0.012096484285439923
	6.70425	0.012080879859734427
	6.7075	0.012065305890183915
	6.71075	0.012049762310400083
	6.714	0.012034249024105659
	6.71725	0.012018765987295624
	6.7204999999999995	0.012003313077556053
	6.723750000000001	0.011987890228249915
	6.726999999999999	0.011972497369523303
	6.73025	0.011957134407355642
	6.7335	0.011941801281324738
	6.73675	0.011926497890374704
	6.74	0.01191122418156932
	6.743250000000001	0.011895980058884904
	6.746499999999999	0.011880765446985351
	6.749750000000001	0.011865580286938814
	6.753	0.011850424466487887
	6.75625	0.01183529794414244
	6.7595	0.011820200625052445
	6.7627500000000005	0.011805132444099014
	6.765999999999999	0.011790093304030805
	6.76925	0.011775083143911685
	6.7725	0.011760101880115875
	6.7757499999999995	0.011745149460817266
	6.779	0.011730225779451106
	6.78225	0.011715330781900166
	6.7855	0.011700464370279707
	6.78875	0.011685626504830189
	6.792	0.011670817100480641
	6.79525	0.011656036063834842
	6.7985	0.011641283333665133
	6.80175	0.011626558819722134
	6.805	0.011611862496065217
	6.80825	0.011597194241505276
	6.8115	0.011582554000506666
	6.81475	0.011567941701674606
	6.8180000000000005	0.011553357282483547
	6.82125	0.011538800655001485
	6.8245	0.011524271741484546
	6.827750000000001	0.011509770496651882
	6.8309999999999995	0.011495296831897386
	6.83425	0.011480850676755012
	6.8375	0.011466431969392748
	6.84075	0.011452040633186616
	6.843999999999999	0.011437676587541521
	6.847250000000001	0.011423339769879814
	6.850499999999999	0.011409030123169312
	6.85375	0.011394747566649543
	6.857	0.011380492021138661
	6.86025	0.011366263434674253
	6.8635	0.011352061732597308
	6.866750000000001	0.01133788683862973
	6.869999999999999	0.01132373869860002
	6.8732500000000005	0.011309617233206061
	6.8765	0.011295522382727616
	6.87975	0.011281454068604034
	6.883	0.011267412225291255
	6.88625	0.011253396790785799
	6.8895	0.011239407694998952
	6.89275	0.011225444872230799
	6.896	0.011211508253594519
	6.89925	0.011197597771629316
	6.9025	0.011183713383290442
	6.90575	0.011169854974206441
	6.909	0.011156022517681496
	6.91225	0.011142215939369801
	6.9155	0.011128435162393927
	6.91875	0.011114680131781953
	6.922000000000001	0.011100950781842487
	6.92525	0.01108724705940913
	6.9285	0.011073568871722594
	6.931750000000001	0.01105991617062423
	6.935	0.01104628888501508
	6.93825	0.011032686970214266
	6.9415000000000004	0.011019110340364437
	6.94475	0.011005558943931418
	6.948	0.010992032708724299
	6.951250000000001	0.01097853157668671
	6.9544999999999995	0.010965055490593659
	6.957750000000001	0.01095160438742822
	6.961	0.010938178192220772
	6.96425	0.010924776832834021
	6.9675	0.010911400274648484
	6.970750000000001	0.010898048453530788
	6.973999999999999	0.01088472129016336
	6.977250000000001	0.010871418743721628
	6.9805	0.010858140720055899
	6.98375	0.010844887188930114
	6.987	0.010831658090648557
	6.9902500000000005	0.01081845332450576
	6.9935	0.010805272877213295
	6.9967500000000005	0.010792116667904991
	7.0	0.010778984640114914
end


NAC C G 
name '<C^2Sigma|NAC|G^2Sigma>'
symmetry +
lambda 0
mult 2
type  grid
values
	0.5	0.0010850002592397725
	0.50325	0.0010432002361835395
	0.5065	0.0009992705605742628
	0.50975	0.0009531429907720199
	0.513	0.0009047475993519182
	0.51625	0.0008540127439459837
	0.5195	0.0008008651242135901
	0.52275	0.0007452297173771324
	0.526	0.000687029850253508
	0.52925	0.0006261871830332424
	0.5325	0.0005626217335527887
	0.5357500000000001	0.0004962518866291254
	0.539	0.0004269944709323895
	0.54225	0.0003547647465790078
	0.5455	0.0002794764663387017
	0.5487500000000001	0.00020104194402389156
	0.552	0.00011937208471572616
	0.55525	3.437647595997264e-5
	0.5585	-5.403656724161861e-5
	0.56175	-0.0001459598982868555
	0.565	-0.00024148745178041882
	0.56825	-0.0003407141552826831
	0.5715	-0.0004437358035600825
	0.57475	-0.0005506489748254772
	0.578	-0.0006615508671511289
	0.58125	-0.0007765391771456112
	0.5845	-0.0008957119629350533
	0.58775	-0.0010191674730836218
	0.591	-0.0011470039959533267
	0.5942500000000001	-0.0012793196778439178
	0.5975	-0.001416212326176844
	0.60075	-0.0015577792418232637
	0.604	-0.0017041169821925
	0.6072500000000001	-0.0018553211793008568
	0.6105	-0.0020114862842430217
	0.61375	-0.0021727053675232927
	0.617	-0.0023390698428491573
	0.62025	-0.0025106692529737883
	0.6234999999999999	-0.002687590989512074
	0.62675	-0.0028699200338006352
	0.63	-0.0030577386857832617
	0.6332500000000001	-0.0032511262966306957
	0.6365000000000001	-0.0034501589719650623
	0.63975	-0.0036549092942027516
	0.643	-0.003865446032379027
	0.64625	-0.004081833845856491
	0.6495	-0.004304132994332082
	0.65275	-0.004532399034369278
	0.656	-0.004766682545621957
	0.65925	-0.005007028793458032
	0.6625	-0.005253477502842371
	0.6657500000000001	-0.005506062507067703
	0.669	-0.0057648115200728675
	0.67225	-0.006029745820073592
	0.6755	-0.006300880012415604
	0.67875	-0.006578221758823662
	0.6819999999999999	-0.006861771529508228
	0.68525	-0.007151522385066292
	0.6885	-0.007447459728003104
[truncated: 1,116,932 more chars]
